# Supplementary material for: Similarities between decapod and insect neuropeptidomes
Source: PeerJ. 2016 May 26;4:e2043. doi: 10.7717/peerj.2043 (PMC4888303; doi:10.7717/peerj.2043)
Supplement: Supplemental Information 1 [file peerj-04-2043-s001.xls]

## Sheet: Scylla
Neuropeptides and Neurohormones
Name		NCBI identifier	CDS	Protein
ACP	complete	NEW	ATGGCGAGCTGGATGTTGGTGGCCCTGGTGGTGTCCTGTGTGCTGGTGGGCAGCGTCACTCCTCAGATCACGTTCTCCAGGTCCTGGGTGCCACAGGGGAAGAGGTCCTCCTCCCCTGGTGACATCCCCGAGCCCCTGGACCCCTGCAGGGACGCCAGAGCGGCCACCCTCACATCCCTTGCTGGTCACCTCTTGGATATGATGAACGACGTGGCAGCAGCTGACCACCGCCCCTTGCCCGACGACGGCACCACAGCACTCAGGCTCAGGAACGCCATGCTGGGCAGGCGTCGCCGCGTGGCATAG	MASWMLVALVVSCVLVGSVTPQITFSRSWVPQGKRSSSPGDIPEPLDPCRDARAATLTSLAGHLLDMMNDVAAADHRPLPDDGTTALRLRNAMLGRRRRVA-
Agatoxin-like peptide splice variant 1	complete	SRR1310331.509494	ATGGGCAGCAAGACGGCGGTGATGATCCTGGCTCTCTCGCTCCTTGTCAGCGTGGTCCTGGCACAGCCACTCCTCGAGGAAGGTCGAGAGCCGGACGGAATGCAGCAGGCCGAGGTCGACTACACCGCTGACCTCCTTGATCACCTGCTTGGACGCGCCCAGAAGAGGTCCTGCATCCGCCGCGGGGGTGCCTGTGACCACCGCCCTAACGATTGCTGCTACAACTCCTCCTGCCGGTGCAACCTGTGGGGGACCAACTGCAGGTGCCAGCGTATGGGTATCTTCCAGAACTGGGGGAAATAA	MGSKTAVMILALSLLVSVVLAQPLLEEGREPDGMQQAEVDYTADLLDHLLGRAQKRSCIRRGGACDHRPNDCCYNSSCRCNLWGTNCRCQRMGIFQNWGK-
Agatoxin-like peptide splice variant 2	complete	Corrected from SRR1310333.125436	ATGGGCAGCAAGACGGCGGTGATGATCCTGGCTCTCTCGCTCCTTGTCAGCGTGGTCCTGGCACAGCCACTCCTCGAGGAAGGTCGAGAGCCGGACGGAATGCAGCAGGCCGAGGTCGACTACACCGCTGACCTCCTTGATCACCTGCTTGGACGCGCCCAGAACCGCGAGGATACGGCAGCAATGTCTCGCGATAAGAAATGGAGGTCCTGCATCCGCCGCGGGGGTGCCTGTGACCACCGCCCTAACGATTGCTGCTACAACTCCTCCTGCCGGTGCAACCTGTGGGGGACCAACTGCAGGTGCCAGCGTATGGGTATCTTCCAGAACTGGGGGAAATAA	MGSKTAVMILALSLLVSVVLAQPLLEEGREPDGMQQAEVDYTADLLDHLLGRAQNREDTAAMSRDKKWRSCIRRGGACDHRPNDCCYNSSCRCNLWGTNCRCQRMGIFQNWGK-
Allatostatin A	incomplete	KR078370.1	TGGTGGTGGTGGTGGTGGTGGTTGGGCTACCCCCCCCTACCATGGCTCAGCTGGGTGACTACGACCTCCAGTACGACCCCAATACTCTGCTACAGATCCTACAGCAGTACGAGGCAGCCGCAGCAGAAGCAGTAGCAGTAGCAGAAGCAGAAGCAGCAGCAGCAGAGGAGTTAGAGGATGAAGAGAATTATTCCTACGGTAAGCGACAAACTCCTGACCATTACTCCTTCGGGCTCGGCAAGAGGACCCCCCAGCCCTACGCCTTTGGACTGGGCAAGAGAGGCGGGGTCTACTCCTTCGGGCTTGGCAAGAAATCTGACGTGTATTCCTTCGGGCTTGGCAAAAAATCTGGGAACTACAACTTTGGCCTCGGGAAGAGAAGTGTTCGAGAAGTGGCGA…	VVVVVVVGLPPPTMAQLGDYDLQYDPNTLLQILQQYEAAAAEAVAVAEAEAAAAEELEDEENYSYGKRQTPDHYSFGLGKRTPQPYAFGLGKRGGVYSFGLGKKSDVYSFGLGKKSGNYNFGLGKRSVREVASEEEEEVKKELQEDKEGEAKRTKRDVNDEDKEEEEDKEGCE-
Allatostatin B (= mip)	complete	KR078369.1	ATGCAGCTGGCGACACTGACGGCCACTCTCCTCACCCTGATGGCGGCGGCGGCTGCACAAGACGAAGGGTCAGGCCTGGCCGTGGCTCAGGCCAAGCGGGCGGGCTGGTCCTCCATGCGTGGCGCCTGGGGAAAGAGAGACGACAGCTCCGACCAAGGCCTTCAGGTTTCTGAAGACAAGAGAAACAACAACTGGAGGAAATTCCAGGGATCGTGGGGCAAGAGAGGAGAGGAGATCCAGGACGCCGAGGAGAAGAGAGGTAATTGGAACAAGTTTCAAGGCTCCTGGGGCAAACGTGCAGACGACATGACCGAAGAAGCGGCGCTGCAGGCCGCTGAGGACAAGAGGGCAGGCTGGAACAAGTTTCAAGGATCGTGGGGCAAGCGAGGAGACGAGGTT…	MQLATLTATLLTLMAAAAAQDEGSGLAVAQAKRAGWSSMRGAWGKRDDSSDQGLQVSEDKRNNNWRKFQGSWGKRGEEIQDAEEKRGNWNKFQGSWGKRADDMTEEAALQAAEDKRAGWNKFQGSWGKRGDEVASEDDLQDAEDKRTSWGKFQGSWGKRQDDLIQLQDLEDKRNNWSKFQGSWGKRAGWSSLQGAWGKRAWSNLQGAWGKRSPNDSEDIEDEALEEEELQVSPEALARMVAASPVKRGWALWGKRPDYPAVSPRSTNWSSLRGTWGKRSGDWSSLRGAWGKRVPNDWAHFRGSWGKRSPDTLIA-
Allatostatin C	complete	KR078363.1	ATGATGCCCTGCCCTGGCCATCTGGTCGTCGCCCTGGCCCTGGTGCTGACCCTGAGTCACGCCCTGCCCGCCAAGGAGGTCCCCAAGGCGCAGAAGGAGGTCTCTTCGGCTCATGAAGGAGGACGGTTGCAGAAGAGAGCTGCGGGTCCCTCCTCTGACACCAGCCAGGAGGAGCTCGAAGCCCTTAAAGACCTCATCCTGTCCCGTCTGGCGGCTGAGCTTGATGCCACCTATCAGGACCTGCCATCTTTCAAGCATGACTTACTGAAGGCGGAGGTCGATGGGGAAGAGGACGATGAAGGAAACGAAGAAGGAAGGAGGGAGGAGGGCAAGAAGAAGAGGATGTTTGCCCCTCTCTCTGGCTTACCGGGTAACCTGCGTACCATCAAGAGACAGATT…	MMPCPGHLVVALALVLTLSHALPAKEVPKAQKEVSSAHEGGRLQKRAAGPSSDTSQEELEALKDLILSRLAAELDATYQDLPSFKHDLLKAEVDGEEDDEGNEEGRREEGKKKRMFAPLSGLPGNLRTIKRQIRYHQCYFNPISCFRRK-
Allatostatin CCC	complete	KR078383.1	ATGTCTCCCCGCCTGAGCACTGTGCTGATCTTGGCTGTGGTGGTGCTGGCCGCTCTTGGGACCACGTCAGCTAAGCCCCTCGGTGAGCAGGACCCTTCTGCAGGAGGTCCCCCCGCCTTCACTGCCCGCGAGGCCCAGGTATATGAGCCTTACGGGAACAATCTTGAGGAGGATGGGTCGCTGGACGCTGCCCTTATCAACTACCTCTTCGCTAAGCAGTTGGTGCAGAGACTCCGAAGCCCAAGCGAGGTGAGCCGCGAGAGCCAGCGCAAGAGGTCCTATTGGAAGCAGTGCGCATTCAACGCCGTCAGCTGCTTCGGCAAGAGGAAGTAA	MSPRLSTVLILAVVVLAALGTTSAKPLGEQDPSAGGPPAFTAREAQVYEPYGNNLEEDGSLDAALINYLFAKQLVQRLRSPSEVSRESQRKRSYWKQCAFNAVSCFGKRK-
Androgenic Insulin-like peptide	complete	JQ681748.1	ATGTGTCCGCGTGTGATCTTAATCCTGGTGCTGCTGACGGCGACGCAGACGAAGGCGGATCTTATTAGCGACTTCTCCGTGGACTGTGGTAACCTACTGAGATCCTTTTCCTCCGTTTGCCTCACCTATAAACAACCTCTCAGCGAAAGATATAAACGAGGCACAGAAACAAAGGGCGCGGCTTCCTTTGACGATGCTACCACTGAATTCCGTCCCCGTCCGCTTCACGTTCTCCTCGCGGAACAAGACGAAGACCCGATGCTGCCCCCAGAAGACGCCTTCCAACTCGTCAAGACTCATTGGACAAGAGAAAGGTTCCGCAGGTCCCACCGGGACGTGAATGGCTATGACGAGTGCTGCCCGCAGTCCACCAAGAACTGCACTGTGTATGAGGTGGCC…	MCPRVILILVLLTATQTKADLISDFSVDCGNLLRSFSSVCLTYKQSLSERYKRGTETKGAASFDDATTEFRPRPLHVLLAEQDEDPMLPPEDAFQLVKTHWTRERFRRSHRYVNGYDECCPQSTKNCTVYEVAEYCDSLRPPYRELLASRKRQ-
Bursicon-A	reads only	SRR3086589.1850314 ; SRR3086589.12512920 ;		LTRAPIDCMCRPCTDVEEGTVLAQEIANFIQDSP ; PIDCMCRPCTDVEEGTVLAQEIANFIQDSPM & GSKLWQTERSCMCCQESGEREASITLNCPKPR ;
Bursicon-B	reads only	SRR3086590.18677751 ; SRR3086590.10842192 ;		EGACVSKVQPSVNTPSGFLKDCRCCREVHLRAR & REVHLRARDITLTHCYDGDGARLTGGKATQQVKLSRP ; EGACVSKVQPSVNTPSGFLKDCRCCREVHLRAR & REVHLRARDITLTHCYDGDGARLTGGKATQQVK ;
CCHamide 1	reads only	SRR3086590.18579163 ;		VKVGCLNYGHSCLGAHGKRGSWP
CCHamide 2	reads only	SRR3086589.5333535 ; SRR3086589.8267526 ; SRR3086590.18708747		VAEGKCSQFGHSCFGAHGKRG ; VAEGKCSQFGHSCFGAHGKRG ; GKCSQFGHSCFGAHGKR-GGEQY
CNMamide	complete	NEW	ATGGTTTCGCGAGGTCAGCAAGGAAGTGGCTCCCTTACGTGGCTCCTGGTGGGTGCCGTGTCGCTGGTGCTGGTGGCGCGTGTGCAGCCTTACCCGGGCTACGTGGAGCGGCTGCCCAGCGTGCGGCGATACCCCCAGACGCAGCAGCAGCAAGGCCCGGGGGAAAGTGAGCCCTTCGCCGGCACCAACAACGACTACGTAGAAGACGACGACGACGAGTTAGGTTATTCCAAAAAATATGCCTACGACACCCTCATGGCAGGGAGAGAGCCAGACATCTTCCCCTACGACCAGGCGGAGGCAAGCAATAAAAACCTGCAGCAGATATTACGATCGTTTCGCCCAGTTGTTGGCGGGACGTATCCCTCAGACCGCGTCCTTCCCTGGGACGACCTGCAC…	MVSRGQQGSGSLTWLLVGAVSLVLVARVQPYPGYVERLPSVRRYPQTQQQQGPGESEPFAGTNNDYVEDDDDELGYSKKYAYDTLMAGREPDIFPYDQAEASNKNLQQILRSFRPVVGGTYPSDRVLPWDDLHELGLKGGRSAEDQLSAPDTSLTQLSFAKHRQKRVMCHFKICNMGRRRRARHSNPLQGWLS-
Corazonin	reads only	SRR3086590.19901945		QTFQYSRGWTNGRKRS
CRF-like diuretic hormone (DH44)	incomplete	NEW	GGGTGTGAGGCCCCCCCATGGCCCCTCCCGACCCCTCCCCTTGGCCCCCCACCGCCGCCTGGGCCCCCGAGATTCCGACTTGATTCCTGACGACCAGGCCCTTGCACTCATGCCTGACGCCGCCTCCTCCAGGTACGAGGAGGCACAACTGGGTGATCTGGACGACCCCCACACATCCTACCGGCTCAAGCACCTCATCTCAGAGCTGGCGGAGGCAATAGCAGCGGCGGAGGCTCTTGACGGTGGAGCTTACGGCGGCCCCCTCCCAGCAGAGTTAGCAGAGGCCCTAGCAGCAGCAGAGGGGCTTGAAGGAGGTGATGGGCGTCCCCTGCCAGCAGACGTAGCAGAGGCACTAGCAGAGGCAGAGGCAGCAGCGGTGATGGGAGGAGGCGTGCCAGG…	GVRPPHGPSRPLPLAPHRRLGPRDSDLIPDDQALALMPDAASSRYEEAQLGDLDDPHTSYRLKHLISELAEAIAAAEALDGGAYGGPLPAELAEALAAAEGLEGGDGRPLPADVAEALAEAEAAAVMGGGVPGMWQNRDRYMMFTDYVSRPGGEANNNNNRKARDSRNSRSVTNPNNNNPSNNNNNNSLTSSTTTSTGTSTAANNDNNNNNMNHSSGMFKRAWPHNFSRRRNSGLSLSIDASMKVLREALYLEIARKKQRQQLQRAQHNKALLNTIGKRDVASQLVGGNHGAALENARN-
Crustacean cardioactive peptide (CCAP)	incomplete	KR078362.1	ATTTTACAAGTTTGTCTGGACGCGCAGGACTGGTCACAGCAGCAACCATCCTCCTCCTTGCGTTTCTGGCCGCAGACACTGCAGCAGGACCCGTCGCTAAAAGGGATATTGACAGCCTTCTTGATGGAAAAATAAAACGCCCCTTCTGCAATGCCTTCACAGGGTGCGGCAAAAAACGGTCCGATCCTGAACTGGAGGGCCTTGCTTCTGGATCAGAGCTCAATGACATAACCAAGCATGTTCTCGCCGAGGCAAGGTTATGGGAGCAACTCCAGAACAAGATGGAAGCTATGCGCATGCTGGCATCTCGCATGGAGAGCCGTCCTATGTTCAGGAGGAAGAGGTCTCTTACTCAGCCACAGCATGATCACGTACACTCTGCTGCAGCTCTCGAACATA…	FTSLSGRAGLVTAATILLLAFLAADTAAGPVAKRDIDSLLDGKIKRPFCNAFTGCGKKRSDPELEGLASGSELNDITKHVLAEARLWEQLQNKMEAMRMLASRMESRPMFRRKRSLTQPQHDHVHSAAALEHKGDVEKQ-
Crustacean female sex hormone 1	reads only	SRR3086590.15549594 & SRR3086590.12945766		TSQRLTSFIIFLLLECSVAYNPVYPSRVQHFLXXXXXXXXXXXXXXXXXXIIGHMNSILYRTREQVMEGMMDTYVLVPRAIIS
Crustacean female sex hormone 2a	reads only	SRR3086589.16329298 ; SRR3086592.13656381 ; SRR3086592.3730442		RNTLDVGVCPSILQEKRLGENVWPPSVVEVKCLC & WVRQSSQDFMPSTEVVSVGCMCAQRTGTEGRA ; PSVVEVKCLCQQQSCSDRGWDFRCQAVQQTIMTW ; PSVVEVKCLCQQQSCSDRGWDFRCQAVQQTI
Crustacean female sex hormone 2b	reads only	SRR3086589.15848277 & SRR3086589.19348075		GECPWHLVRRGFFHDTPPPATLVVGCLWDGERCXXXXXXXPEPPGASHYQPRILQVTAACVCAQRHAPQAN
Crustacean hyperglycemic hormone 1	complete	KR078367.1	ATGTTCGATAAAATCACAACTCTGGCAGTGGTGATGGTAGTGGTGATTGTGATTGCACTGAACATTGACGGTGGTGCAGCTGGTCCAGTGAAGCCACGACACAACCCTGTCTCAACTGGTGGTGACGCCGGACAGCAGCACAGACGGTCTAGGCGCGCCACCGACCTGGTAGACACCAGCTGCAAGGGTTACTATGACAGGGACACCTGGAACGAGCTACACCACCTGTGCGAGGACTGCGACAACCTGTACAGGCAATTCCATTTCCAGGCCAAGTGCAGGAGTGACTGCTTCGCCTCAGACGTCTTTGCCACCTGCCTCACTGATTTGGGCAAGAACGTGGAAATCTACCAGGCCATGGCCGCTTCTCTACGAGGCTCCTAA	MFDKITTLAVVMVVVIVIALNIDGGAAGPVKPRHNPVSTGGDAGQQHRRSRRATDLVDTSCKGYYDRDTWNELHHLCEDCDNLYRQFHFQAKCRSDCFASDVFATCLTDLGKNVEIYQAMAASLRGS-
Crustacean hyperglycemic hormone alternative last exon		NEW	ATCTAACTGCTACAGCAACGTGGTCATCCGCCAGTGCATGGAAGACCTCCTGCTGATGGACAACTTCGAAGAAATTGCCAGAAAAATACAAATGGTTGGCAAGAAGTAA	SNCYSNVVIRQCMEDLLLMDNFEEIARKIQMVGKK-
Crustacean hyperglycemic hormone 2	complete	|KR078357.1	ATGTCTACCTTCACCTCAGTAATCCAAATGGCGGTCCTTGTGGCGTGTATTGCAATGGCGACCTTACCACACACCCAGGGGCGCTCCGCAGATGGTTTTGGGCGTATGGGTCGGCTGCTGGCGTCCCTCAAGGCTGACTCTTTGGGCCCCGTCCAAGATTACGGCGTAGAGGGAGCGGCGCACCCCTTAGAGAAGAGACAGATTTTCGATTCCTCCTGCAAGGGTGTTTACGATAGAGCGATCTTCAGTGAACTGGAACACGTTTGTAATGACTGCTACAATCTTTACAGAACATCCCGTGTCGCCAGTGGGTGCAGGGCGAACTGTTTCGAAAACCATGTATTTGATGACTGTGTGTATGACCTGCTGCTGCACAATCCTGACGAGGTGCTGCTTATG…	MSTFTSVIQMAVLVACIAMATLPHTQGRSADGFGRMGRLLASLKADSLGPVQDYGVEGAAHPLEKRQIFDSSCKGVYDRAIFSELEHVCNDCYNLYRTSRVASGCRANCFENHVFDDCVYDLLLHNPDEVLLMRDAIRG-
Diuretic hormone 31 (DH31)	complete	KR078358.1	ATGAACAACTTCGGCGTGGTGTTCGCTTCCCTGGTGGCCGCCTTCATCCTCCTGTCCTCAGTTCATGCTACTCCAATCAACAGGGAGCCATCGCGTGCTGTAGTGGAGATAGACGACCCAGACTATGTTCTGGAGTTGTTGACAAGATTCAGCAACTCCATCATCAGAGCCAAGGAACTAGAAAAATTCGTGCGCTCCTCCAGCGGCACCAAGCGTGGCCTGGACCTGGGTCTGGGACGGGGCTTCAGCGGGTCCCAGGCCGCCAAGCACCTCATGGGCCTCGCAGCCGCTAACTACGCGGGCGGCCCCGGCAGGAGGAAGAGGGAGTCCCAGGCCGCACCCCTCGCCCTGCACCATGATGACCACCCGGCCGCCCAGGAACACGCCGCCGTCGCCGCC…	MNNFGVVFASLVAAFILLSSVHATPINREPSRAVVEIDDPDYVLELLTRFSNSIIRAKELEKFVRSSSGTKRGLDLGLGRGFSGSQAAKHLMGLAAANYAGGPGRRKRESQAAPLALHHDDHPAAQEHAAVAADAAAAGLQQHSSR-
Ecdysis triggering hormone (ETH)	complete	NEW	ATGGCGTGGTTGGTGGCGGCGACTGTGCTGGCTGTGGTGGTCAGCGTAGCGCGTGCTGACGCTGGACACTTCTTCGCAGAGACTCCCAAACACCTGCCCAGGATCGGACGGCGAGGGGACCTTCCGCCCTTGACCACGTTGCTATCAGAGGAGGACGCCCGAAGCTCCGGCGCAGGCACTCGGAGCATGACGGAGGCACTGGCGGGGCTGGACAGTGATGGGGACGGCTGCATTGGAGTAGGAGAGCTGCTGCGCATTCCTGCAGTGAGGGTAGCACTACTCCTACAGAACCCCGCCCTCCTAACCCCCGCCAACCCCGCCTCTCCAGAAGCTGACGGACACGCCACCGAGGACACCTTTGCCTCAGATCGCCGACCTGAACCCCGGCTCCTGCGTTAC…	MAWLVAATVLAVVVSVARADAGHFFAETPKHLPRIGRRGDLPPLTTLLSEEDARSSGAGTRSMTEALAGLDSDGDGCIGVGELLRIPAVRVALLLQNPALLTPANPASPEADGHATEDTFASDRRPEPRLLRYLQK-
Ecdysis triggering hormone (ETH) splice variant	complete	NEW	ATGTTCTCTGTCCTGGACTCAAGAGCAGGAATGGCGTGGTTGGTGGCGGCGACTGTGCTGGCTGTGGTGGTCAGCGTAGCGCGTGCTGACGCTGGACACTTCTTCGCAGAGACTCCCAAACACCTGCCCAGGATCGGACGGCGAGGGGACCTTCCGCCCTTGACCACGTTGCTATCAGAGGAGGACGCCCGAAGCTCCGGCGCAGGCACTCGGAGCATGACGGAGGCACTGGCGGGGCTGGACAGTGATGGGGACGGCTGCATTGGAGTAGGAGAGCTGCTGCGCATTCCTGCAGTGAGGGTAGCACTACTCCTACAGAACCCCGCCCTCCTAACCCCCGCCAACCCCGCCTCTCCAGAAGCTGACGGACACGCCACCGAGGACACCTTTGCCTCAGAT…	MFSVLDSRAGMAWLVAATVLAVVVSVARADAGHFFAETPKHLPRIGRRGDLPPLTTLLSEEDARSSGAGTRSMTEALAGLDSDGDGCIGVGELLRIPAVRVALLLQNPALLTPANPASPEADGHATEDTFASDRRPEPRLLRYLQK-
Eclosion hormone 1	complete	KR078366.1	ATGTCACTCAAGCCTGAGGTGCGCGCCGTGGTGCTGGGTCTGGTGTGTCTGGTGGTCCTGGCGACGGTCGGAGAGGCTGCTACCATCATCGGCATGTGTATCAGTAACTGCGGCCAATGCAAGGAGATGTACGGGGACTATTTCCATGGCCAAGCGTGTGCGGAATCATGCATCAGGACTCATGGCGTGACAATCCCGGACTGCAACAACCCCGCTACCTTCAACCGTTTCCTCAAGAGATTTATCTAG	MSLKPEVRAVVLGLVCLVVLATVGEAATIIGMCISNCGQCKEMYGDYFHGQACAESCIRTHGVTIPDCNNPATFNRFLKRFI-
Eclosion hormone 2	reads only	SRR3086589.3678377 ; SRR3086589.10381497		NCGQCKEMYGDYFHGQACAESCIRTHGVTIPDC ; QCKEMYGDYFHGQACAESCIRTHGVTIPDCNNP ;
EFLamide	incomplete	KR078375.1	GCCTGACCAAGTGTATCGTGGTGCTTTCCTGCGTGTCCTGTGTCCTGTCCGCCGCCCTGCAGAACACTCAGCCAGATGAAAGCCAGAGTGATGTGGAGAAGCGCGCAGCGAGGGACCCCATGTTGCGGTACCTGCTGGTGGCCATGGCGCAACCAGGCCCGCGCTACGCCGCCCCGCAGATCCTGAGCCGCGGAGTGAGACGAATCGGGTCAGAGTTCTTGGGCAAAAGGTCCATTGCCGTGTCTGGGACCGAGAAGATGTGTGAGCCAGACCCCTGCGTCGCCGAGGAGGACCGAGACCACGCCGACGACCTGAAGAAGGAGCAGATGAGCTTCACTGGTCAATATAATGAACAGAATGGCGCCGGGGACCTTCAGGATGCGCCGGACAAAAGGGCTC…	LTKCIVVLSCVSCVLSAALQNTQPDESQSDVEKRAARDPMLRYLLVAMAQPGPRYAAPQILSRGVRRIGSEFLGKRSIAVSGTEKMCEPDPCVAEEDRDHADDLKKEQMSFTGQYNEQNGAGDLQDAPDKRALGDLSRSRLARYFSLLLNKKMGSEFLGKRAMGSEFLGKRAMGSEFLGKRAMGSEFLGKR
Elevenin	reads only	SRR3086589.16954961 ; SRR3086590.7573004		QAIDCRRFVFAPQCRGIIAKRTVS ;
FMRFamide	complete	KR078378.1	ATGATTGCCGTGGCGTGGGTTCTCCTCTCGGGCGTGGCTTGGTGCCTTGCCTCTCCCCTCACCCCCGTACCAGGCGCCATCGAAGCCTCCCCCTCTACCCACAATGCCCCAGGAAGTGACATCCCCGAGATTCCCCAAGAGAAGAGACTACTCAAGTACTTCCTCCCCAGCAGCTCCTCATGGATGCCCACTCAGCAGGAAGGTTCCAAGCGTGGCTACAGCAAGAACTATCTGAGGTTCGGTCGCAGTGAAGAAGACAAGAGGGGAGGTCGCAACTTCCTGAGGTTCGGCCGCGCTGACATCAGCAGCATTGAAGATACCGACATGCTCCCAGAGACCGAAGACTCCCTGGAGAAGAGAAACCGTAACTTCCTTCGTTTCGGCCGCGACCGCAACTTC…	MIAVAWVLLSGVAWCLASPLTPVPGAIEASPSTHNAPGSDIPEIPQEKRLLKYFLPSSSSWMPTQQEGSKRGYSKNYLRFGRSEEDKRGGRNFLRFGRADISSIEDTDMLPETEDSLEKRNRNFLRFGRDRNFLRFGRSDAEEFGLPGGPLAFSNLQEDDTEDYPVEEKRSGHRNYLRFGRGNRNFLRFGRDDSRNFLRFGRSVDRQLKEQKAHEAPLAPTVVPHSPAKTQDSHRSKRSASPYNYVVMPSHGPAAWAQDFQPDQEDEDLDMAIDGPEGAVSKRGYNRSFLRFGRDRNFLRFGKRNDDSASDVVVVEPASYPRYQRAPQRNFLRFG-
Glycoprotein-A 2 (GPA2)	complete	NEW	ATGGTGAGGGCGGTGGTACTGTTGGTGGCTTGTCTGCTCGCCTTCTCCTCAGGCTACAAGCATACGTGGCAGACACCTGGCTGCCACAAAGTCGGTCACACGCGGCGCATCAGCATCCCAGAGTGCGTGGAGTTCGACATCACGACCAACGCGTGCCGGGGCTACTGCGAGTCTTGGTCGGTGCCGTCAGCCTGGCAAACCCTAGTGTATAACCCTCACCAAGTGGTCACCTCCATCGGCCAGTGTTGCAACATCATGGAGACTGAGGACGTAAAAGTGAAGGTGATGTGCGTGGAGGGACCAAGAGAGCTGATCTTTAAGTCCGCCAGCACCTGTGACTGTTTCCACTGCAAGAAGTATTAA	MVRAVVLLVACLLAFSSGYKHTWQTPGCHKVGHTRRISIPECVEFDITTNACRGYCESWSVPSAWQTLVYNPHQVVTSIGQCCNIMETEDVKVKVMCVEGPRELIFKSASTCDCFHCKKY-
Glycoprotein-B 5 (GPB5)	complete	NEW, with error	GTGTGCGGGAGGCTGATAGCAGTACTGGCGGCAGCGTTAGCGCTTCTCCTCTGCCTTCTTCCTCCAGCCACCGCCATAGACCCGCAGTCCACCCTGGAGTGCCACCGCCGACAGTACAGCTACAAGGTGCACAAGACTGACGACAACGGGAGGATGTGTTGGGATGTTGTGAACGTCATGAGCTGCTGGGGAAGGTGTGACTCCAATGAGATTGCAGACTGGAAGTTCCCCTACAAGCGCTCTCACCACCCCGTCTGTATTCACGACAAAACTCAATTAACCGAGGTGACGCTGAGGAACTGTGACGAGGGAGTGACGCCGGGGACTGAGCTTTATTCTTATCATGAGGCCACGCGCTGCGCCTGTGCCGTGTGCAAGTCCTCGCAGGCATCGTGTGAA…	VCGRLIAVLAAALALLLCLLPPATAIDPQSTLECHRRQYSYKVHKTDDNGRMCWDVVNVMSCWGRCDSNEIADWKFPYKRSHHPVCIHDKTQLTEVTLRNCDEGVTPGTELYSYHEATRCACAVCKSSQASCEGLRYRGARRAPRAQVPRG-
Hyrg	reads only	SRR3086592.7051907; SRR3086592.5302034; SRR1205999.598824		MNILSILLLIVAAAAACVTAQPYPTSFXXXXXXXXXXXXXXPPRFHYRGFNRPQMAAGWP-
Insulin	reads only	SRR3086589.5136023 ;		LLSGAEASQVVGGSPRVKRGLSAECCRKACSVS ; EASQVVGGSPRVKRGLSAECCRKACSVSELAGY ;
Leucokinin	incomplete	KR078379.1	AGCCACACACTCAGGTGGACAGCTATAGGCAGGAATCCAGGCGGCCAAGGTTCCTGCCGTGGGGAGGTAAGCGGTCTGGTATGGAGCGGGGCAAGTTTGAGGATGTATTGCATGCATGGGCCACAGAGGGAGACAGCACAGCTTGGCCTGCCAGTATACAGATGAATGCCGACATGAAGCGGAAAGCATTCAGTGCTTGGGCAGGGAAGAGAAATGGTGACAACAAACGAGGAGGGTTCAGTGCTTGGGCAGGAAAGAGAGAAGCATTTGGCCCTTGGAAAGGAAAAAGGAGTGAGGAAGATGAGAAAAGGCAAGCATTCAGTGCTTGGGCTGGAAAAAGAAGTGAAGACGAAAAGAGGCAGGCCTTTAGTGCTTGGGCAGGAAAACGGGAAGCTTTCA…	PHTQVDSYRQESRRPRFLPWGGKRSGMERGKFEDVLHAWATEGDSTAWPASIQMNADMKRKAFSAWAGKRNGDNKRGGFSAWAGKREAFGPWKGKRSEEDEKRQAFSAWAGKRSEDEKRQAFSAWAGKREAFNAWAGKRSSNDNDKRQAFSAWAGKRSNNDDEKRKPFSAWAGKRSDENNDKRQAFNAWAGKRSNSDYDKRQAFSAWAGKRSNNDNKRQGFSAWAGKRSNNEDKRQGFSAWAGKRKFNAWAGKRSDDDYYQEQEEKEEEKSRDQLSSLLQQHHQQEHQQASSLLQHSPDSLTHWDANWDR-
Molt-inhibiting hormone 1	complete	NEW	ATGATGTCCCGCGCTAACTCCAGATTTTCTTGCCAGAGGACGTGGCTGCTGGCGGTGGTGTTGTTGGCTGCCCTTTGGAGCTCCAGTCTCCAGCAAGCAGCGGCGAGAGTTATCAACGACGATTGTCCAAACCTTATAGGAAACAGGGACCTTTACAAGAAAGTAGAATGGATCTGCGACGACTGTGCAAATATCTACCGCATCACAGGAATGGCCAGTCTTTGCAGAAAGGATTGCTTCTTTAACGAGGACTTCCTGTGGTGTGTGAGCGCAATAGAGCGGTCTGAAGAGATGACGCAGTTGAAGCAGTGGGTGAGGATCCTCGGGGCCGGCCGGATCTGA	MMSRANSRFSCQRTWLLAVVLLAALWSSSLQQAAARVINDDCPNLIGNRDLYKKVEWICDDCANIYRITGMASLCRKDCFFNEDFLWCVSAIERSEEMTQLKQWVRILGAGRI-
Molt-inhibiting hormone 2	incomplete	SRR1310333.107521	ATGATGTCCTGCGCTAACTCTAAATTTTCGTATCAGAGGATGTGGCTGCTGGCCGTGGTGGTCATGGCCGCCCTCTGGAGCCTCAGTGTCCAGCGAACAGCGGCGAGGATGATCGACGATGAGTGCCCGAACCTTATTGGTAACAGGGACCTTTATGAGAAAGTAGACTGGATCTGCGAAGACTGTGCTAACATCTTCCGCAAAATCCGCATGGGTTATCGATGCAGGAGGAACTGCTTCTACAACGAGGAATTCACGTGGTGCATCAGCGCGACGGAGAACACGGAACACAAGAAGGAACTGATGCAATGGGTCGCCATCCTGAGGGCCACGCCAGAGAGGCACCGCTCTTTCTTGACCG	MMSCANSKFSYQRMWLLAVVVMAALWSLSVQRTAARMIDDECPNLIGNRDLYEKVDWICEDCANIFRKIRMGYRCRRNCFYNEEFTWCISATENTEHKKELMQWVAILRA
Myosuppressin	complete	KR078365.1	ATGGTGTTCCGCCTTCAGCCCTGGTGTTCTCTCCTTCTGGTGGGCGTCGTGGTGGTGCTCGGCGTTTGTGCAGGCGTGGGAGAGACCATCCCTCCTCCCATCTGCTTCAACCAAAAGTTAGTTCTCACGCCCTACGCCCGGAGACTCTGCGCTGCACTCAATGACATCTCCAAATTTTCACGAGCAATGGAGGACTACCTGGATGCCCAAGCCATCAAGAACAGCATGGGGGTGAACGAGCCGGAGGTCAAACGACAGGACCTTGACCACGTATTCCTTCGCTTCGGCCGCGCCCAGCAGTAG	MVFRLQPWCSLLLVGVVVVLGVCAGVGETIPPPICFNQKLVLTPYARRLCAALNDISKFSRAMEDYLDAQAIKNSMGVNEPEVKRQDLDHVFLRFGRAQQ-
Natalisin	complete	KR078377.1	ATGGCCAGTGTGTTCGGGCTGCTCGTGATGGCCCTGGCCGCCGCCCTCGCCGCCACAGCTCAGGAGTTGTCGCCGGGCGAGGCAGGGAGCAGCGAGGGTCAGGCCTGGGAAGGGCACCGCCACGCCAGGTCCCTGGAGACTGGCGGGGACGCGTCGTGGTTGTCTGGCCTCCAGGACGCGGATGTGACTCAGGTGGAGCCCCGGGTGGAGGCAGGACACGGCGGCACGACCTTCTGGGTGGCGCGGGGCAAGAAGGACGCAGAGAACTCCCCAACTTACTACTGGGGCCCCAACCAAGGCCTGTGGGGCGAGACCTTCCAGCGAGGCACATCCGCCACGGCTAGTTCCTCCCACACCCCTCTGGCGGTGAAATCCGGCTGGGAGTCCAACCCAAGCCTG…	MASVFGLLVMALAAALAATAQELSPGEAGSSEGQAWEGHRHARSLETGGDASWLSGLQDADVTQVEPRVEAGHGGTTFWVARGKKDAENSPTYYWGPNQGLWGETFQRGTSATASSSHTPLAVKSGWESNPSLWGKRDGRGPFWAARGKRPDPFWASRGRRDSSEMTSALLQQWAAEDPTMQEQKEDQLWSGEIKREEGGPFWISRGKRPQPGSAASQLASLWAIRGRKSGADNTFWAARGKKETNVRGPFWAARGKRSGGEGGTGPYWIARGKKQDGNTPTGPYWIARGKKEDDGGVFWAARGKKDPPAWATGRGRREDAANSFWIARGKKSEHAASHNTEKDNDDDDDEEQHEEVTQKAADHYLKGFTALSGK-
Neuroparsin 1	complete	KR078355.1	ATGGCTTCCTTCTGCTGCCGCGCTACCACCCTCGTCCTCGTCTGTTCTTGCCTCCTGCTCCTCCTGCAGGAGGCGAGCGGCGCCCCCCGCTGCGATAAGCACGACCAGGAGGCGCCCAAGAACTGCAGGTACGGGACAACCCTGGACTGGTGCAAGAACGGCGTGTGTGCCAAGGGTCCCGGCGAGACCTGCGGTGGGTACAGGTGGTCTGAGGGCAAGTGTGGCGAGGGAACCTTCTGCTCCTGCGGGATCTGTGGAGGATGCTCGCCCTTCGACGGGAAATGTGGCCCTACCTCCATCTGCTAG	MASFCCRATTLVLVCSCLLLLLQEASGAPRCDKHDQEAPKNCRYGTTLDWCKNGVCAKGPGETCGGYRWSEGKCGEGTFCSCGICGGCSPFDGKCGPTSIC-
Neuroparsin 2	complete	KR078373.1	ATGGAGATGACCACGAGAAGCTATATTTTCTTCTTTATTGTTTCCTCCACAGCCCTCCTTCTCCTCCTGCCTGGGAGGTGCGAGGGCGGCCCCATCTGTTCCTCTCTCAACGAGGTGCTCCCCGAGATGCTCCAGGCGCCCTGCAGACACGGGGTTGTAATGGACTGGTGCGGTAACGCCAGGTGTGCTAAGGGCCCCGGGGAGACCTGCGGTGGGCGATGGAATGTGAAGGGATCCTGTGGGAAGGGAATGTACTGCGTGTGTGGCTACTGCGCCGGCTGCTCTTGGGACCTTCAGTGTGCCTTGGGTAGATTCTGCTAA	MEMTTRSYIFFFIVSSTALLLLLPGRCEGGPICSSLNEVLPEMLQAPCRHGVVMDWCGNARCAKGPGETCGGRWNVKGSCGKGMYCVCGYCAGCSWDLQCALGRFC-
Neuroparsin 3	complete	KR078374.1	ATGGATAATTCAAGGAAGGCTCCGTATCTGGTAATGATCGTCTCTCTTCTTTTCTTTCCAAGCAACGTCTTCTCGACACCCTTGTGCAGCTCCGACAACGAGGTTCAGCCTAGTGAATGCCCTCATGGCACCGTGACGAACCGCTGTGGCAACACTGTGTGCGCCAAGGGCCTCAGAGAACCGTGTATGGTGTACAGGTGGGAACGGGACTTGTGTGGCGGCGGAACCTTCTGTGGATGTGGGTTTTGCATGGGATGCAACAACAATTTACAGTGCTGGGACTGTGGATCCTGA	MDNSRKAPYLVMIVSLLFFPSNVFSTPLCSSDNEVQPSECPHGTVTNRCGNTVCAKGLREPCMVYRWERDLCGGGTFCGCGFCMGCNNNLQCWDCGS-
Neuroparsin 4	complete	KR078356.1	ATGACACCCCGCGCCCGCCCCGCCACCCTCATCCTCGCCTCCTGCCTCCTGCTGCTGCTGCTCCTCCTGCAGAAAGGGAGCGCCATCCCCCGATGCAGCGTGTATGATCAGCCTCCGCCCAAGAACTGCAAGTATGGCACGGCGCTGGACTGGTGCAGCAACGGCGTGTGTGCCAAGGGCCCCGGGGAGACTTGCGGAGGGTACAGAAGAGAGGAGGGCATCTGCGGCGAGGGCACGTATTGCGAGTGTGGGCGATGCAGGGGCTGTTCTCCCTTCGACGCCTCCTGCCACGATGCTCAACTCTGCTAA	MTPRARPATLILASCLLLLLLLLQKGSAIPRCSVYDQPPPKNCKYGTALDWCSNGVCAKGPGETCGGYRREEGICGEGTYCECGRCRGCSPFDASCHDAQLC-
Neuropeptide F 1b	complete	KR078372.1	ATGTGCCGCCAGCTCCTGACAGCTCTTGTGGTGGGCGTGGTAGTCGTGGGCGCACTAGAGATGGGCGGCGCAGAGGGCAAACCAGACCCCACTCAGCTGGCCGCTATGGCTGACGCTATTAAGTACCTGCATGAGCTGGACAAGTATTACTCCCCGGTTTCCCGACCCAGCACCCGCTCGGCCCCGGGACCCGCCTCACATATTCAAGCATTGGAGAAAACCCTAAAGTTCCTACAGTTGCAGGAGCTTGGCAAAATATACTCACACATGACCAGACCGCGCTTCGGGAAACGCAGTGAGACGGTGCTGCCTCCTGGTGACACCCTGATGGAGGCAAGTGAGAGGCTGCTGGAGACACTGGCAAGGAGGCGGTGA	MCRQLLTALVVGVVVVGALEMGGAEGKPDPTQLAAMADAIKYLHELDKYYSPVSRPSTRSAPGPASHIQALEKTLKFLQLQELGKIYSHMTRPRFGKRSETVLPPGDTLMEASERLLETLARRR
Neuropeptide F 2	complete	KR078371.1	ATGCGGGGCACGCTGACGGTCGTGGCGGTGGTGGTGGTGTCGGTGGCGGCGGCCTGGGCGGCGCAGCTCCCCAGCAGACAGGAGGGCGGGGCGCTGGATGCAATCCAGGCGCTGCACGAGGCGGCGCTGGCTGGCACACTGAGCTTGGGGGAGGTGCCGTACCCCAGCAGGCCCAACGTGTTCAAGTCCAAGGGAGAACTGCGGCGCTACCTGGACGCCATCAATGCTTACTTCGCCATAGCTGGGAGGCCGAGATTCGGGAAGCGAGGCGAGCAAGTACGACAACCTGAGGAACTGTATGACTACTGA	MRGTLTVVAVVVVSVAAAWAAQLPSRQEGGALDAIQALHEAALAGTLSLGEVPYPSRPNVFKSKGELRRYLDAINAYFAIAGRPRFGKRGEQVRQPEELYDY-
Neuropeptide-like precursor 1	incomplete	KR078386.1	GCAGCACCAACACCAGCACCAGCAGGCCCGGACGCCGCACAGCACCAGGAGGAGCCGGCCAGGGAGAAGCGGTTCCTGGGGTCGCTGCTGCGGCAGGATGGACGGCTTCCTATCTGGGGCTACAAGAGATCCTTTATCGGCCAACAGGATTCGAACTCAGACCACGATGTCATGACACCCGCAGCGGCGTCTCCTGCCGAGGGTACCCTGCCTGAGGACTCCGAGGCTCAGGCCCTGGAGAAACGGCACTTGTCCAGCCTGGCACGCAACAACGCCTTCCCTAAGGACCTCCGGGAGAAGAAGTACTTCGCGTCACTGCTCAAGTCTCGAGTGATGGGTGAGGGCACCAAGTTCAGCCAGCAGGACGCCCCTGATGACTCGGAGTCCCGCCTGCAGAAG…	AAPTPAPAGPDAAQHQEEPAREKRFLGSLLRQDGRLPIWGYKRSFIGQQDSNSDHDVMTPAAASPAEGTLPEDSEAQALEKRHLSSLARNNAFPKDLREKKYFASLLKSRVMGEGTKFSQQDAPDDSESRLQKRFYASLLKSDTPPQTAYLNSVFYRQDKRHYGSLLRSGPLPFMQDKRHFASLLKSPSYRGISIPGKRGVGAEDGAQDDAVRQLEDVRELSKHQFSSLLGNHLDDDLELQRRLLAAGLISPGDTQDLAALFTPWEVATLPGQDKRHIGSLYRGKKDEDSLYDLPEDKRHIGSLYRGKKDEDSLYHELSEDKRHIG
Orcokinin-A	incomplete	KR078380.1	ATGACCCGGGACGTGTTCTGCACCGCCCTTCTTCTCGCCCTCTGCGTCATGGCATCCGAGGGAGCCATCAAGGACGCCCCAGCCCATGCCAACAACCATCCTGATGCAGGGTATCCTTCAGATGGGTCTTCAGCGAAACGCTTCGATGCTTTCACAACCGGCTTTGGCCACAGCAAACGCAACTTTGACGAGATCGATCGCTCCAGCTTTGGGTTCGCCAAGAGGAACTTTGACGAGATCGACCGCTCCAGCTTCGGCTTCGTGAAGAGAATGCTCACCCCCCGAGACCTCGCCAACCTCTACAAGCGCAACTTTGACGAAATCGACCGATCTGGTTTCGGTTTCGTGCGCCGCAACGCTGAGTGA	MTRDVFCTALLLALCVMASEGAIKDAPAHANNHPDAGYPSDGSSAKRFDAFTTGFGHSKRNFDEIDRSSFGFAKRNFDEIDRSSFGFVKRMLTPRDLANLYKRNFDEIDRSGFGFVRRNAE
Orcokinin-A artifact	complete	KR078364.1	CAAGAGGAACTTTGATGAGATTGACCGCTCTGGCTTCGGCTTCGCTAAGAGGAACTTTGATGAGATCGATCGCTCTGGCTTCGGGTTCGCCAAGAGGAACTTCGATGAGATTGATCGCTCCAGCTTCGGTTTCAACAAGAGGAACTTTGATGAGATTGACCGCTCTGGCTTCGGCTTCGCTAAGAGGAACTTTGATGAGATCGATCGCTCTGGCTTCGGGTTCGCCAAGAGGAACTTCGATGAGATTGATCGCTCCAGCTTCGGTTTCAACAAGAGGAACTTTGACGAGATCGACCGCTCCAGCTTCGGCTTCGTGAAGAGAATGCTCACCCCCCGAGACCTCGCCAACCTCTACAAGCGCAACTTTGACGAAATCGACCGATCTGGTTTCGGTTTCGT…	KRNFDEIDRSGFGFAKRNFDEIDRSGFGFAKRNFDEIDRSSFGFNKRNFDEIDRSGFGFAKRNFDEIDRSGFGFAKRNFDEIDRSSFGFNKRNFDEIDRSSFGFVKRMLTPRDLANLYKRNFDEIDRSGFGFVRRNAE-
Pigment dispersing hormone 1	complete	KR078368.1	ATGCGCAGCGCCGTGATCGTAGCCGTGCTGGTGGTGGTGGCCCTCGCAGCCCTACTCACCCAGGGGCAGGAGCTCAAGTACCAAGAACGTGAGATGGTGGCTGAGCTGGCGCAGCAGATATACCGCGTGGCGCAGGCTCCGTGGGCGGCCGCCGTGGGGCCTCACAAGCGCAACTCTGAGCTGATCAACTCCATCCTGGGGCTGCCCAAGGTGATGAACGACGCCGGCAGGAGATAA	MRSAVIVAVLVVVALAALLTQGQELKYQEREMVAELAQQIYRVAQAPWAAAVGPHKRNSELINSILGLPKVMNDAGRR-
elongated Pigment dispersing hormone	complete	NEW	ATGAGGTCAATGGTGCGCGTGGTGGTGGTGGTGCTGGCGATGGCTGCCCTGGCCACCACAGTCCTCGCCCATCCCGCGTGGATAAGCGACATCGCCAGTAAAGAAGAGGACGGCGAGGTGAGGGTGGTGCCTGTGATGATGGTCGCCCTGCCACACCGCCCTCCCCACTACGCCCCTCCTCGCCCAGACCAAGTACACAAACGCAACTCAGAGCTCCTGAATACCTTGCTGGGCTCTCAGGATCTCGGAAACATGAGGAACGCTGGCAGACGTTAA	MRSMVRVVVVVLAMAALATTVLAHPAWISDIASKEEDGEVRVVPVMMVALPHRPPHYAPPRPDQVHKRNSELLNTLLGSQDLGNMRNAGRR-
Proctolin	complete	NEW	ATGGCGCGAACCGGGTTCCTGGTGGTGGTGGTGGCGCTGGTGGTGTTGGCGGCAGCAGTGTGTCAAGCCCGCTACCTCCCCACCAGGGCAGATGACTCTCGCCTCGACGAAATTAGGGAACTGCTGAGGGAGCTGCTGGAGAGAACGGCTGAGGGCGGCGTAGGCGGCAGCAGCAGCAGCAGCGGCAGGATGGCTTATGACAAGAGATTCCTGTTCAAGCGAGCCGCCCCCGTGGAAGTCGCCGGCGGGGAGGTGGTAGACCCCCTCCTGACCCTGCCACAGTAA	MARTGFLVVVVALVVLAAAVCQARYLPTRADDSRLDEIRELLRELLERTAEGGVGGSSSSSGRMAYDKRFLFKRAAPVEVAGGEVVDPLLTLPQ-
Pyrokinin	complete	KR078360.1	ATGCTCCTGAACCCCACCAAGCTCCTCGTCCCAGCTCCTCTCGTGTGCCTCGCTCTTATCTCTACATGTGTGTCGCTTGTGGCAGGTGCTACCGAGGGGGCAGTGTCTTCCCCGGAGTGGTCACCGCCCCCTGTGCCCCCGCGCCACCTGGGACCTCCCGCACCATGGGAGCATGTGGCCAGTGACGCTGTGTCCTCCCTCCTAGCTGGGCCAATCAACGCTCAGAATATAATGCGACTTCAGAGGATACCAGAGAGGACGTCGAGGCCCCTAAAAATAATGACTCCAGGGGTCCCCAAGAGGCTTTACTTCGCCCCTAGACTGGGGAAGAGGAGCCCCAGCCTAGTGGAGTCACTTGATGAGAGGGGAAGGAGGGACGCAGCATCCCACAATGAGGAC…	MLLNPTKLLVPAPLVCLALISTCVSLVAGATEGAVSSPEWSPPPVPPRHLGPPAPWEHVASDAVSSLLAGPINAQNIMRLQRIPERTSRPLKIMTPGVPKRLYFAPRLGKRSPSLVESLDERGRRDAASHNEDLEDAVTIPYSWWWPLVSVRRSSFSPRPGKRAEGEEMDLPYDYYDSEDDEDEETEDEDEDEDEGVLQDKRDSAFAFSPRLGKRVQKSAFAFAPRPGKRSNFAFAPRPGKRTGSIFAFAPRPGKRTNFAFAPRPGKKSNFAFAPRPGKKTSFAFSPRLGKKADFAFAPRPGKRSDSPSETEDRQTGETWWIGEGASSTVTTQPPFLPPRLE-
Red pigement concentrating hormone (RPCH)	complete	KR078381.1	ATGGTTCGCAGAGCCGGAGTGACGCTTTTGGTGGTGGCGCTGGTGGTGGTGGCACTCGTGTCCTCCGTGTCGGCTCAGCTCAACTTCTCCCCCGGCTGGGGCAAGAGGGCGGCTGCAACCAGCAGCAGCAATGGTGGCGTGGGAGAGGGAGTGTCCGGTCTCCACCCCTCCGTTGGGGGCGCCCCGGGAGGAGTGGTACCCCCTGGATCCTCCTCCGGGGATTCCTGCGGCCCCATCCCTGTCTCAGCTGTCATGCACATCTACCGACTTATCAGGAGTGAGGCCGTGAGGTTGGTGCAGTGTCAGGATGAGGAGTACCTGGGCTGAGTCGTTCCTTCCCCCGCCACAGTCAAGCTTGTGCACCCAGTAGATGTTTTCTTCCGCCACAGTACTTCCCGC…	MVRRAGVTLLVVALVVVALVSSVSAQLNFSPGWGKRAAATSSSNGGVGEGVSGLHPSVGGAPGGVVPPGSSSGDSCGPIPVSAVMHIYRLIRSEAVRLVQCQDEEYLG-
Relaxin	reads only	SRR3086592.18608849		EYAEYCPSSSRLRPGVKLI
RYamide	reads only	SRR3086589.19454586 ; SRR3086589.10394693 ;		AQGFYSQRYGKRGSDTRQVTERSGFYANRYGRS ; QGIPEIKVRSSRFVGGSRYGKR & SQGFYSQRYGKRGSDTRQV
short Neuropeptide F	complete	KR078359.1	ATGGGCGTGAACGGCGTCAAGTGCTGGGTGGCCCTGGTGTGCTGCTGCCTCCTGCTGTGCCAACTCACCACCGCCACCCCTGTAGACTATGACACTCTGAATGACATGTACGACTTACTGGCGGTGCACGAGGTGGAGCGCCGCGCCCCTCCCTCCATGAGACTACGGTTCGGCAAGCGGGACATGGGCTGGCAGGTGGCTCAGAGGTCCATGCCAACCCTCAGGCTCCGCTTCGGCAAGAGGAACGTTGACGAGGCTGACCCCATCCTCGACCACCACGACCTCATCCGCAAAGACGCCCGCACGCCCGCCCTCAGACTCCGGTTCGGGAAACGTGGCGCGTCCTTTGGAGAGGAGGACATGGTCAGCCAGGAGCAGTAA	MGVNGVKCWVALVCCCLLLCQLTTATPVDYDTLNDMYDLLAVHEVERRAPPSMRLRFGKRDMGWQVAQRSMPTLRLRFGKRNVDEADPILDHHDLIRKDARTPALRLRFGKRGASFGEEDMVSQEQ-
SIFamide	complete	KR078361.1	ATGTCCATGCAGATGCGAGTGGTCGTGGCGGTCGCGGTCGTGGTGGTGGTCCTGGCGCTGCTCAGTTCCCCCGTCAGCGCCGGCTACAGGAAGCCCCCATTCAACGGATCCATCTTCGGCAAACGTTCTGGCTCTGATGCTGTGTACGAACCCGGCAAATCCCAGGCCCTGGCGTCCGTGTGCCAGGTGGCTCTCGAGGCGTGCACCCTCTGGTTCCCTGGAGCCGAGAAGAAATGA	MSMQMRVVVAVAVVVVVLALLSSPVSAGYRKPPFNGSIFGKRSGSDAVYEPGKSQALASVCQVALEACTLWFPGAEKK-
Sulfakinin	incomplete	KR078382.1	GGGGGAAGGGGGGAGTCTGCCCGCCCGCCCCCTGCCCCAACGCCCTGCAGCCGCCCTGGCGAGAGTGTTGGCGCCCGTCGTGAGGCATAGGCTGGAGGAGGAGGAGGAGGGCCTGCTGGAGGAGCTTCTGGAGGAGGAAGGGGGCGTGGTGGGCGGCGCCGGGCCAGTGGAGGTCTTAGACGCTGCCGGCAAGAGGGAGTTTGATGACTACGGCCACATGAGGTTTGGGAAGCGAGGTTCAGGCAATGACGACTACCAGGACGACTACGGTCACTTGAGGTTCGGCAGGAGTTACCACCACACAACTCATCGTCACAACAACAATAACAACAACTATCATCATCGTCGATTTAATTCTCTGCAAAATGGAAGTGCCAAAGTGTGA	GEGGSLPARPLPQRPAAALARVLAPVVRHRLEEEEEGLLEELLEEEGGVVGGAGPVEVLDAAGKREFDDYGHMRFGKRGSGNDDYQDDYGHLRFGRSYHHTTHRHNNNNNNYHHRRFNSLQNGSAKV-
Tachykinin	complete	KR078376.1	ATGTCTCGCATGTGGGTGTGGGCGGCGATGGTGGTGGTGGGCGTGGCGGCAGTAGCAGCGGCAAGTGGTGCGGGGCAGGGCGAGGCAGGGAGCGACGCCCCCCGCCCACGCCGCGCCCCCTCTGGTTTTCTGGGCATGAGAGGGAAGAAAGAGGCGCCCTCACCTCCCCTGCAGGACGCCCCAGCACCCCCAGAGGACCTCCTGCCTGCCCTCTACCAGCTGGACGTGCCCCTAAGAGGAAAAAAGACTCCATCTGGTTTCCTTGGCATGAGGGGAAAGAAGAGTGAAGAAGAGGAAGAAGAGGACGAGGAAACGCCCTTTGCCCGGCCGTCCTACGAATCTGAATTTGATAACCTTGTCAAACGCTACCCTTCAGGATTTCTCGGCATGAGGGGAAAG…	MSRMWVWAAMVVVGVAAVAAASGAGQGEAGSDAPRPRRAPSGFLGMRGKKEAPSPPLQDAPAPPEDLLPALYQLDVPLRGKKTPSGFLGMRGKKSEEEEEEDEETPFARPSYESEFDNLVKRYPSGFLGMRGKKTPSGFLGMRGKKSSGEDYLPSTSISRQALLSLLQGDAAPPKDEDYYYYYYNPEAWRAGTHKRAPSGFLGMRGKKDAYPGLAQDKRTPSGFLGMRG-
Trissin	incomplete	NEW	ATGATGAACGTGCAAATCTCTCTCGCTCTGCTCCTGGCAGCGTGGGCGGTGGTGGGCGGGGCGTGGGCGTCCAGCGGCAACAAGAAGGTGTCGTGTGACTCGTGCGGCTCCGAGTGCCAATCGGCGTGTGGCACCAAAAACTTCAGGGCATGCTGTTTCAACTTCCTGAGGCGCCGTCGTTCCTACTCACTGCCCGTGCGCAGAAGCCAAGGTGCCGGGACAGCTGCTGAGTGGAAGGCGCTACGTGGAACCCTAATGTCACCAGCAGCAGCATCCCGGGGACTTCCTCTCGCTCAGTTCTTCGAGACGGTGGAGACAGATCCCGCCCCTCAGCCGCCCAAGCGCTACAGGGATCCCAGCAGCCTCGCCTCCGTGCTCACCTCCCTTCTGCAGGAATCG…	MMNVQISLALLLAAWAVVGGAWASSGNKKVSCDSCGSECQSACGTKNFRACCFNFLRRRRSYSLPVRRSQGAGTAAEWKALRGTLMSPAAASRGLPLAQFFETVETDPAPQPPKRYRDPSSLASVLTSLLQESSMDEEIGR...
Vasopressin	incomplete	KR078385.1	TGGGTCGTTGTGTGGGTCCTGACATCTGCTGCGGTGCCAGAATCGGTTGCTTCCTTGGGTCACGAGAAACCCGCATGTGCAGAACAGAGAACATGGTGCCCATCACTTGCTACAACTCAGACCTCAAACCCTGTGGTAGGATGCAGGAAGGCCGCTGCGGTGCGCCAGGAATTTGCTGCACCGAAAACAAGTGTGAAATGAATGACGATTGCGTGGCGGAGGACACGCAGGGCGAGGAGGTGGAAGAAAGCCAGAGAGGCGGCAGGCCCAGACTGGATCTACTGGCAGCCGCGAGAGATCGTTGGGAGGAGCAGTGA	GRCVGPDICCGARIGCFLGSRETRMCRTENMVPITCYNSDLKPCGRMQEGRCGAPGICCTENKCEMNDDCVAEDTQGEEVEESQRGGRPRLDLLAAARDRWEEQ-

## Sheet: Carcinus
Neuropeptides and Neurohormones
Name		NCBI identifier	CDS	Protein
ACP	complete	GBXE01095976.1	ATGGCGAGCTGGTTGGCAGTGGCACTGGTGGTGTCTTGTGTGTTGATGGACAGCGTGACTCCTCAGATCACGTTCTCCAGGTCCTGGGTGCCACAGGGGAAGAGGTCCTCCCCCCCTGCTGACATCCCCGAGGCCCTAGACCCTTGCAAAGACGCCAGAGTGGCCACCATCACATCCCTAGCAGGGCATCTCTTGGACATGATGAACGAGGCGGCACCAGCTGACCATCGTCCCTTGTCCGAGGACACCACTCCAGCACTCAGACTCAGGAACGCCATGATGGACAGGCGTCGCCGCATGGCCTAG	MASWLAVALVVSCVLMDSVTPQITFSRSWVPQGKRSSPPADIPEALDPCKDARVATITSLAGHLLDMMNEAAPADHRPLSEDTTPALRLRNAMMDRRRRMA-
Agatoxin-like peptide splice variant 1	complete	NEW	ATGGGCAGCAAGACGGCGGTGATGGTCCTGGCTCTCTCGCTCCTCGTCAGCGTGGTCCTGGCACAGCCACTCCTCGAGGAAGGTCGTGAGCCAGACGGGATGCAGCAGGCCGAGGTGGACTACACGGCTGATCTCCTTGACCACCTCCTTGGACGAGCCCAAAAGAGGTCCTGCATCCGCCGCGGGGGTGCCTGTGACCACCGCCCTAACGACTGCTGCTACAACTCCTCCTGCCGCTGCAACCTGTGGGGGACCAACTGCAGGTGCCAGCGTATGGGTCTCTTCCAGCAGTGGGGCAAATAA	MGSKTAVMVLALSLLVSVVLAQPLLEEGREPDGMQQAEVDYTADLLDHLLGRAQKRSCIRRGGACDHRPNDCCYNSSCRCNLWGTNCRCQRMGLFQQWGK-
Agatoxin-like peptide splice variant 2	complete	GBXE01084435.1	ATGGGCAGCAAGACGGCGGTGATGGTCCTGGCTCTCTCGCTCCTCGTCAGCGTGGTCCTGGCACAGCCACTCCTCGAGGAAGGTCGTGAGCCAGACGGGATGCAGCAGGCCGAGGTGGACTACACGGCTGATCTCCTTGACCACCTCCTTGGACGAGCCCAAAAACGTTCCCCCGACATCTACCTTTTTAGGAGGTCCTGCATCCGCCGCGGGGGTGCCTGTGACCACCGCCCTAACGACTGCTGCTACAACTCCTCCTGCCGCTGCAACCTGTGGGGGACCAACTGCAGGTGCCAGCGTATGGGTCTCTTCCAGCAGTGGGGCAAATAA	MGSKTAVMVLALSLLVSVVLAQPLLEEGREPDGMQQAEVDYTADLLDHLLGRAQKRSPDIYLFRRSCIRRGGACDHRPNDCCYNSSCRCNLWGTNCRCQRMGLFQQWGK-
Agatoxin-like peptide splice variant 3	complete	NEW	ATGGGCAGCAAGACGGCGGTGATGGTCCTGGCTCTCTCGCTCCTCGTCAGCGTGGTCCTGGCACAGCCACTCCTCGAGGAAGGTCGTGAGCCAGACGGGATGCAGCAGGCCGAGGTGGACTACACGGCTGATCTCCTTGACCACCTCCTTGGACGAGCCCAAAACCGCGAGGATACGGCAGCAATCGCTCGTGATAAGAAATGGAGGTCCTGCATCCGCCGCGGGGGTGCCTGTGACCACCGCCCTAACGACTGCTGCTACAACTCCTCCTGCCGCTGCAACCTGTGGGGGACCAACTGCAGGTGCCAGCGTATGGGTCTCTTCCAGCAGTGGGGCAAATAA	MGSKTAVMVLALSLLVSVVLAQPLLEEGREPDGMQQAEVDYTADLLDHLLGRAQNREDTAAIARDKKWRSCIRRGGACDHRPNDCCYNSSCRCNLWGTNCRCQRMGLFQQWGK-
Allatostatin A	incomplete	GBXE01132211.1; GBXE01122320.1; GBXE01122322.1; GBXE01122321.1	TAAACGTGGTGGTCCTTACGCCTTTGGGCTTGGAAAGAGAGCACCAACAGACATGTACTCCTTCGGGCTTGGCAAAAGAGACCCTTACGCATTCGGGCTTGGCAAGAGAGAAGCATACGCATTTGGACTTGGCAAAAGACCGGCTGACCTTTATGAATTCGGGCTTGGCAAGAGAGCGGGTCCTTACGCTTTCGGGCTTGGCAAAAGAGCAGCGCCTTATGCTTTCGGGCTTGGCAAGAGACCTGACATGTACGCCTTTGGACTTGGCAAGAGAGCTAGTCCTTATGCATTCGGGCTTGGTAAACGTGGTGGTCCTTACGCCTTTGGGCTTGGAAAGAGAGCACCAACAGACATGTACTCCTTCGGGCTTGGCAAAAGAGACCCTTACGCATTCGGGCT…	KRGGPYAFGLGKRAPTDMYSFGLGKRDPYAFGLGKREAYAFGLGKRPADLYEFGLGKRAGPYAFGLGKRAAPYAFGLGKRPDMYAFGLGKRASPYAFGLGKRGGPYAFGLGKRAPTDMYSFGLGKRDPYAFGLGKREAYAFGLGKRPADLYEFGLGKRAGPYAFGLGKRAAPYAFGLGKRPDMYAFGLGKRASPYAFGLGKRATGQYAFGLGKKSGQYSFGLGKRAQGDAGDSYTLGRRSGSYSFGLGKRAGPYSFGLGKREAMDEEDAHTKMTTGNKASIDQSSSSSSSSSSSHSS-
Allatostatin B (= mip)	complete	GBXE01086962.1	ATGCAGCTGGCGACACTGACAGCCACCCTCCTCACCCTGATGGCGGCGGCGGCTGCACAAGATGAAGGGTCAGGCCTGGCCGTGGCTCAGGCCAAGCGGGCGGGCTGGTCCTCCATGCGCGGCGCCTGGGGGAAAAGAGATGACAGCTCTGATCACGGCCTACAGATTTCGGAAGACAAGAGAAACAACAACTGGAGCAAATTCCAAGGATCGTGGGGCAAGAGAGGAGAGGAGATCCAGGACGCCGAGGAGAAGAGAGGTAATTGGAACAAGTTTCAAGGCTCCTGGGGCAAGCGTGCAAACGACATGACCGAAGAAGCGGCGCTGCAGGCTGCCGAGGACAAGAGGGCAGGCTGGAACAAGTTTCAAGGGTCGTGGGGCAAGCGAGGGGACGAGATC…	MQLATLTATLLTLMAAAAAQDEGSGLAVAQAKRAGWSSMRGAWGKRDDSSDHGLQISEDKRNNNWSKFQGSWGKRGEEIQDAEEKRGNWNKFQGSWGKRANDMTEEAALQAAEDKRAGWNKFQGSWGKRGDEITSEDDLQDAEDKRTSWGKFQGSWGKRQDDLIQPQDLEDKRNNWSKFQGSWGKRAGWSSLQGAWGKRAWSNLQGAWGKRSPNDSEDIEDEALEEEELQVSPEVLARMVAAAPVKRGWALWGKRPDYPAVSPRSTNWSSLRGTWGKRSGNWSNLRGAWGKRVPNDWAHFRGSWGKRNPDTLISA-
Allatostatin B (= mip) splice variant	complete	GBXE01086961.1	ATGCAGCTGGCGACACTGACAGCCACCCTCCTCACCCTGATGGCGGCGGCGGCTGCACAAGATGAAGGGTCAGGCCTGGCCGTGGCTCAGGCCAAGCGGGCGGGCTGGTCCTCCATGCGCGGCGCCTGGGGGAAAAGAGATGACAGCTCTGATCACGGCCTACAGATTTCGGAAGACAAGAGAAACAACAACTGGAGCAAATTCCAAGGATCGTGGGGCAAGAGAGGAGAGGAGATCCAGGACGCCGAGGAGAAGAGAGGTAATTGGAACAAGTTTCAAGGCTCCTGGGGCAAGCGTGCAAACGACATGACCGAAGAAGCGGCGCTGCAGGCTGCCGAGGACAAGAGGGCAGGCTGGAACAAGTTTCAAGGGTCGTGGGGCAAGCGAGGGGACGAGATC…	MQLATLTATLLTLMAAAAAQDEGSGLAVAQAKRAGWSSMRGAWGKRDDSSDHGLQISEDKRNNNWSKFQGSWGKRGEEIQDAEEKRGNWNKFQGSWGKRANDMTEEAALQAAEDKRAGWNKFQGSWGKRGDEITSEDDLQDAEDKRTSWGKFQGSWGKRQDDLIQPQDLEDKRNNWSKFQGSWGKRAGWSSLQARGANAAGIGATFGGPGANGSPTTGLTFGAPGGKGIQTH-
Allatostatin C	complete	GBXE01048780.1	ATGATGCCCTGCCCTGGCCACCTGATCGTCGCCCTCACCCTGGTATTGGCCCTCACTCACGCCCTGCCCGCCAAGGAAGGCCCGGAGGCGCAGAAGGAGGTTTCGTCAGGGCACGACGGAGGGAGACTGACGAAAAGAGCCGCGCCTGCCTCTGATACCAGCCAGGAGGAGCTCGCCGCCCTTAAGGACCTCATCCTCTCCCGTCTGGCGGCTGAACTTGAGGACTCTTACCAGGACCTTCCCTCCTTCAAGCGTGACCTCCTGAAGGCGGGGATCGATATGCAGGAAGACGACGAAGGCGACGACGAAGGCAGGAGGGAGGTGAAGAAGAAGAGGATGTTCGCCCCCCTTTCTGGACTACCGGGCAACCTGCGTACTATTAAGAGACAGATTCGGTAC…	MMPCPGHLIVALTLVLALTHALPAKEGPEAQKEVSSGHDGGRLTKRAAPASDTSQEELAALKDLILSRLAAELEDSYQDLPSFKRDLLKAGIDMQEDDEGDDEGRREVKKKRMFAPLSGLPGNLRTIKRQIRYHQCYFNPISCFRRK-
Allatostatin CC	complete	Completed from GBXE01075055.1	CATGTCCAAGGCGGAAGGTCTCTCTACACTCACCACCACCACCACCACCACCACCGCTATACTCCCCTTCTCCAGCATCATCGTCAATGTTATCCTGCTGATGACTCTGCTGGCGCCCCACGTGTCGCCCGCCCACCTTCTGATGAGCCCACGCCCTCACTACATCGAGGAGATACGGCCTGTCTTGCCCACCAACATCCCGCTCATGATTAGACAGCAGCAGCAGCAGCAGCAACCTATTCTCGCTGCCCCGCTGCAGGTACAACAGGAGCCAAGGAAGCGTGCTGCTATAGTTTTGGACAAATTGATGTTTGCTCTGCAGAAGGCCTTGGATGAACCCTCCTCCCCACCTCACCCTCAGGCTGCTCCACTGCCACCCAGAACACCATATACAGGACC…	MSKAEGLSTLTTTTTTTTAILPFSSIIVNVILLMTLLAPHVSPAHLLMSPRPHYIEEIRPVLPTNIPLMIRQQQQQQQPILAAPLQVQQEPRKRAAIVLDKLMFALQKALDEPSSPPHPQAAPLPPRTPYTGPVDLQRRGNGDGRLYWRCYFNAVSCF-
Allatostatin CCC	complete	GBXE01097464.1	ATGGTGTTCCCTCGTCACTGTGCTGTCCTCACCCTGGCCATAGTGGTCCTCGCTGCCTCTGGGACCACCTCTGCTAAGCCCCTAGGAGACTTGGACCCTTCTGCTGGAGGACCCCCACCCTTCTCAGCCCGCCAAGCCCAAGTATATGAGGTGGAAGAAGATGGCTCTCTGGACGCAGCTCTCATCAATTACCTGTTCGCAAAGCAATTGGTTCAGAGGCTTCGAAACCCGAGTGAGGTGAGCCGCGAGAACCAGCGTAAGAGGTCTTATTGGAAGCAGTGTGCCTTTAACGCCGTCAGCTGCTTCGGCAAGAGGAAGTAA	MVFPRHCAVLTLAIVVLAASGTTSAKPLGDLDPSAGGPPPFSARQAQVYEVEEDGSLDAALINYLFAKQLVQRLRNPSEVSRENQRKRSYWKQCAFNAVSCFGKRK-
Bursicon-A	complete	ABX55995.1	ATGATGAGTAGTTTGCCCTGGACAGTGGTGGGAGCGGCGGTAACTGTGTTGGTGGTGATTGGTGTGGGTGTGGCACAGGCTGACGAGTGTTCTCTCCGGCCTGTCATTCACATACTATCTTACCCGGGCTGTACCTCCAAGCCCATACCTTCCTTCGCCTGCCAGGGTCGATGTACTTCATACGTGCAGGTATCTGGAAGCAAGCTGTGGCAGACAGAGCGGTCGTGCATGTGTTGCCAGGAGTCCGGTGAGCGGGAGGCGGCCATCACCCTCAACTGTCCCAAACCGCGTCCCGGAGAACCCAAGGAAAAGAAGGTACTGACGAGGGCACCCATTGACTGCATGTGTCGGCCTTGTACTGATGTGGAGGAAGGCACTGTGCTGGCCCAGGAGATTGCT…	MMSSLPWTVVGAAVTVLVVIGVGVAQADECSLRPVIHILSYPGCTSKPIPSFACQGRCTSYVQVSGSKLWQTERSCMCCQESGEREAAITLNCPKPRPGEPKEKKVLTRAPIDCMCRPCTDVEEGTVLAQEIANFIQDSPMDSVPFLK-
Bursicon-B	complete	ABX55996.1	ATGTGGTGGTGTGGTGTACTGATGGTGGTGACAGCGGTGGTGGTGGTGGTGCCGGACGCAACACAAGCCAGATCTTATGGTGTGGAATGTGAGACACTGCCTTCCACTATCCACATCTCTAAGGAGGAATATGACGACACGGGCCGCTTGGTGAGGGTCTGTGAAGAAGATGTAGCTGTCAACAAATGTGAAGGCGCGTGTGTATCCAAAGTGCAGCCGTCTGTGAACACACCCTCAGGATTCCTCAAGGACTGTAGGTGTTGCCGCGAGGTGCATCTAAGGGCGCGGGACATCACCTTGACTCACTGCTATGACGGTGACGGCGCCAGACTGTCCGGCGCCAAGGCGACTCAACACGTCAAGCTGAGGGAACCCGCCGACTGTCAATGCTTCAAGTGT…	MWWCGVLMVVTAVVVVVPDATQARSYGVECETLPSTIHISKEEYDDTGRLVRVCEEDVAVNKCEGACVSKVQPSVNTPSGFLKDCRCCREVHLRARDITLTHCYDGDGARLSGAKATQHVKLREPADCQCFKCGDSTR-
Calcitonin transcript A	incomplete	GBXE01073638.1	ATGCGCTTGGTAGTGATTGTACTGTGCCTAATGTTGCTCTGGTGCGTGGGTGTGGGCGCGCAACCAACCCATCATGAAAGTCAGGAAGCCTACTTAAGTGAGAAGATGAGGGAGTACTTATTACTTAGAAGACTCCTTATAAGTGTGTTAAGTGAGAGACAGCCACCACCGATGGAAGCTCCAAGAAAAAGGACTTGCTATCTGAATGGTGGACTATCCCATGGGTGTGACTATCAGGACCTTGTTAGTTCAACAGTAGAGAAAAATTACTGGGATAGTGTTAACAGTCCAGGGAAAAAAAGGAAGAGAAGGAGGAGGAGG	MRLVVIVLCLMLLWCVGVGAQPTHHESQEAYLSEKMREYLLLRRLLISVLSERQPPPMEAPRKRTCYLNGGLSHGCDYQDLVSSTVEKNYWDSVNSPGKKRKRRRRR
Calcitonin transcript B	complete	GBXE01073640.1	ATGCGCTTGGTAGTGATTGTACTGTGCCTAATGTTGCTCTGGTGCGTGGGTGTGGGCGCGCAACCAACCCATCATGAAAGTCAGGAAGCCTACTTAAGTGAGAAGATGAGGGAGTACTTATTACTTAGAAGACTCCTTATAAGTGTGTTAAGTGAGAGACAGCCACCACCGATGGAAGCTCCAAGAAAGCGGCTCTGTCTGAATCTCGGGGACCCAAGTTGTTACGAAGGCAATATGGCGGCAAACGGCGATGATAATAACTACCTAATTGGCCAAAACAACCCTGGGAAATAA	MRLVVIVLCLMLLWCVGVGAQPTHHESQEAYLSEKMREYLLLRRLLISVLSERQPPPMEAPRKRLCLNLGDPSCYEGNMAANGDDNNYLIGQNNPGK-
CCHamide 1	incomplete	GBXE01153361.1	ATGCAGACCTGCCTAAGAATCTCCACTCTTCTGCTCCTCCTGCTGCCTTGTCTACTTCTCCTGACTCCAGCTGTTGAAGCTCATGGATCAGTGAAACTGGGCTGTCTCAACTATGGCCATTCCTGCTTGGGAGCTCATGGCAAGCGTGGATCATGGTCCCCCAGCGTCCCCCGTCCCCCTGCTGCTGCCCTCCTTGCCCCCTTCCTTCAGAGTCTTGCCGCACCTCGATCCCCAGCAAGCTCGTGGCAGGATAAAATCATGGCCCAGCACCGCCAACACAAGAACGAACAACAACAACAACAACAACAAAAACAACAACAACAACAACAACAACAACAACGACAACAGAAG	MQTCLRISTLLLLLLPCLLLLTPAVEAHGSVKLGCLNYGHSCLGAHGKRGSWSPSVPRPPAAALLAPFLQSLAAPRSPASSWQDKIMAQHRQHKNEQQQQQQQKQQQQQQQQQRQQK
CCHamide 2	complete	GBXE01153361.1	ATGGGCCGTGTTGCTTTGAGTGTGATTCTCGCCCTCGCTGTGGCTTCTTCCATTCTCAGCGTGGTGGAAGGCAAATGTTCTCAGTTCGGGCACTCGTGTTTCGGGGCGCACGGCAAGCGAGCAGGTGACCAGTACGGCAACCTTGACCCTGCTGACCTGTACCCACCCACCAATCAACTGGCGGAGGTGGACGAGGCGCGCTACCCATTGGACGAGGCGCCAGTCACCAACCCACGCACCCTGGCTAAGGTCCGGGACTTGATGGACTTCATGGGTCACCTGCTTCGTCAGCGAGCGGCGCCCCTCCAGCAGCAGCAGCAGCAGCAGCGTGCACCCCTGGCCGCCCAGCTTGGCCTTAACGATGCCTACCTCCACTAA	MGRVALSVILALAVASSILSVVEGKCSQFGHSCFGAHGKRAGDQYGNLDPADLYPPTNQLAEVDEARYPLDEAPVTNPRTLAKVRDLMDFMGHLLRQRAAPLQQQQQQQRAPLAAQLGLNDAYLH-
CCRFamide1	reads only	SRR1632289.851352.1		DLGFHCTRCARRPMRFGKRGGHV
CNMamide splice variant	complete	GBXE01085850.1	ATGGTTTCGCGAGGTCAACAAAGCAGTGTCTCCCTAACGTGGCTGCTGGTGGGTGCCGTGTCGCTAGTGCTGGTGGCGCGGGTGCAGCCTTACCCGGGCTACGTGGACAGGCTGCCAAGTTTACGGCGGTACCCTCAAACCCAGCAGCAGCAGCAGGCCCTGGGTGAGGGGGAGCCCTTCGCCGGTGCCAACGACGACTACGTGGAGGACGACGACGATTTAGGTTACTCCAAAAAATATGCTTACAATACTCTCATGGCCGGGAGAGAGCCAGATATCTTTCCCTATGACCAGGCGGAGGCGAGCAATAAAAACCTGCAGCAGATATTACGGTCCTTTCGCCCAGTTGTTGGCGGGACTTATCCATCTGACCGCGTCCTTCCCTGGGACGATCTCCAC…	MVSRGQQSSVSLTWLLVGAVSLVLVARVQPYPGYVDRLPSLRRYPQTQQQQQALGEGEPFAGANDDYVEDDDDLGYSKKYAYNTLMAGREPDIFPYDQAEASNKNLQQILRSFRPVVGGTYPSDRVLPWDDLHELGLKDGRSAEEQLSAPDTSLTQLSFAKHRQKRVMCHFKICNMGRRRRARHSNPLQGWLS-
CNMamide splice variant	complete	GBXE01085849.1	ATGGTTTCGCGAGGTCAACAAAGCAGTGTCTCCCTAACGTGGCTGCTGGTGGGTGCCGTGTCGCTAGTGCTGGTGGCGCGGGTGCAGCCTTACCCGGGCTACGTGGACAGGCTGCCAAGTTTACGGCGGTACCCTCAAACCCAGCAGCAGCAGCAGGCCCTGGGTGAGGGGGAGCCCTTCGCCGGTGCCAACGACGACTACGTGGAGGACGACGACGATTTAGGTTACTCCAAAAAATATGCTTACAATACTCTCATGGCCGGGAGAGAGCCAGATATCTTTCCCTATGACCAGGCGGAGGCGAGCAATAAAAACCTGCAGCAGATATTACGGTCCTTTCGCCCAGTTGTTGGCGGGACTTATCCATCTGACCGCGTCCTTCCCTGGGACGATCTCCAC…	MVSRGQQSSVSLTWLLVGAVSLVLVARVQPYPGYVDRLPSLRRYPQTQQQQQALGEGEPFAGANDDYVEDDDDLGYSKKYAYNTLMAGREPDIFPYDQAEASNKNLQQILRSFRPVVGGTYPSDRVLPWDDLHELGLKDGRSAEEQLSAPDTSLTQLSFAKHRQKRGRKWHCGLWMPICPFSG-
Corazonin	complete	GBXE01097464.1	ATGGTCCGCCGAGTCACCGTGCTAGTGTTGGTCGCCTCCCTCGCCCTGGCCGCCTGTCAAACCTTCCAGTACAGCAGAGGATGGACGAATGGGCGGAAAAGGTCCAATGACCTGGGCACCGTTGTGGGTCTTGGCAGTGGGAGACGCACAGGAGTGAACTTGTTGCCAGCAGAGGCTCGCCGGAGCCTACAGCAGCAGACCACTCCCCACCGCTCCCTGCCCAGGGACGTGGAGGAGAGGCTGCGAGCGGTGGAGGCGGGAGTGAGTGCTCTGCTTCACGCCGCCCAGCAGAACCCAGAGGCACCACCAGCAACACCAGGGGAGCAAGATTACTACGCACAGAACTAA	MVRRVTVLVLVASLALAACQTFQYSRGWTNGRKRSNDLGTVVGLGSGRRTGVNLLPAEARRSLQQQTTPHRSLPRDVEERLRAVEAGVSALLHAAQQNPEAPPATPGEQDYYAQN-
CRF-like diuretic hormone (DH44)	incomplete	GBXE01028849.1	ACAACAACAACAACAACAACAACAACAGCCTCACCCCCTCCACCACCACCACCACCACCAACAGCGGCACCTCAACCACCGCTAACAACCCTCGCGCCATCCCCCACAGCGCACCCATGTTCAAGCGAGCCTGGCAGCATAGTTTTTCCCGAAGGAGGAACACCGGTTTATCCCTCTCCATCGACGCCTCCATGAAAGTGCTGAGAGAGGCGCTCTACTTGGAGATAGCACGCAAGAAACAGCGACAGCAGCTTCAGAGAGCACAGCACAACAAAGCCCTCTTGAACACGATTGGCAAGAGGGATGTGGCCAGTCAGCTCGTGGGTGTGGATCAAAGTGTGTCGCTCGATAATGACAGGAACTAA	NNNNNNNNSLTPSTTTTTTNSGTSTTANNPRAIPHSAPMFKRAWQHSFSRRRNTGLSLSIDASMKVLREALYLEIARKKQRQQLQRAQHNKALLNTIGKRDVASQLVGVDQSVSLDNDRN-
Crustacean cardioactive peptide (CCAP)	complete	ABB46291.1	ATGAAGATGTCTAGTACAAGTTGGTTGGGACGTACATGGCTGGTGACGGCTGGCAGCCTTCTCCTTCTGGTGTTTCTGGTCACAAACGCTCAAGCAGGACCCGTGGCCAAAAGGGATATTGACAGTCTACTTGATGGAAAAATTAAACGCCCTTTCTGCAATGCCTTCACAGGATGTGGTAAGAAGCGGTCTGACCCTGAGCTAGAAGGACTTGCTTCTGGCTCCGAACTCAATGACATAACCAAACATGTTCTCGCTGAAGCAAGGTTATGGGAACAACTCCAAAGCAAGATGGAAGCTATGCGCATGCTGGCATCTCGCATGGACAGTCGCCCTGTGTTCAGGAGGAAGAGGTCTCTCATCCACCCACAACACGATCGCGTACACTCTGTTACAACT…	MKMSSTSWLGRTWLVTAGSLLLLVFLVTNAQAGPVAKRDIDSLLDGKIKRPFCNAFTGCGKKRSDPELEGLASGSELNDITKHVLAEARLWEQLQSKMEAMRMLASRMDSRPVFRRKRSLIHPQHDRVHSVTTLNHKGDAEKQ-
Crustacean female sex hormone 1	complete	Improved from AEI72264.1	ATGAAGCAGAACGGAACTTCTCTCAGGCTTACAAGCTTCATTCTATTCCTCTTCCTGGAATGTTCGGTCGCGTTCACTCCCGTGTATCCTTCACGTGTGCAGCACTTCTTGCAGTATCTACAACAAGAGAGGCAGGAGGACGGGCTTCCGCTTACCACTCAAAGCCCCAAACGCTCCTCCATCATAGGCCACATGAACTCTATCCCGTACAGAACAAGAGAGCAAGTCATGGAAGGTATGATGGATACTTATGTGCTGGTGCCGAGGGCTATCATCAGCTCTACATCAAAACTCCATCATGATGTCAACTGTTCAGAATACAGAGAAGTCAACAAAATACATGGAAACCGTTTTGAAGCCAATTTCAACATAAGGCCTACGTGGCTCCATCGTTCAAAA…	MKQNGTSLRLTSFILFLFLECSVAFTPVYPSRVQHFLQYLQQERQEDGLPLTTQSPKRSSIIGHMNSIPYRTREQVMEGMMDTYVLVPRAIISSTSKLHHDVNCSEYREVNKIHGNRFEANFNIRPTWLHRSKTISTCPTQYVERQIQGPFPIQPVTILEAKCVCEGSQCSQDGSICVAVKYRLPVWIRVDSDGYTTDTVELTVACACAKNPSRDGGYVDLSEN-
Crustacean female sex hormone 2a	incomplete	GBXE01009034.1 ; GBXE01009034.1	TGAGGACGAGGCGAGTACATTGTCTCTGATGTTGCCACTGGAGCAGCTCACTGACGGTAAAGAGTCTGTATCCTCGCCAAGCGTGGCCAAGCGTGGAGCTCTGTGCCGCGGGGCGGGGAGGAGAGCGTGCCGGCGAGGGGCCGTCACCAACATTCCTGTCGCAGAGGTGACAAAGAATTGGGAGGCCGAGTATCTGTCCATCCCCGAGAGTCTGGTGTCCTTCTCACAGAAGCAAACAGAAGAGGCTGTGTGCAAGGACCTGTCAGTACAGCTGTTCGAAGTGGACCTATGGGAGGAAGACCTGAAGCCCTTGTGGGTGCGTAAGACTGTCCACCTGGGCGTGTGTCCCTCCATGCTGCAGGAACGACGCCTGGGCAATGACGTGTGGCCCAGCAGAGT…	EDEASTLSLMLPLEQLTDGKESVSSPSVAKRGALCRGAGRRACRRGAVTNIPVAEVTKNWEAEYLSIPESLVSFSQKQTEEAVCKDLSVQLFEVDLWEEDLKPLWVRKTVHLGVCPSMLQERRLGNDVWPSRVVEVKCLCQQQSCSSFGGDFRCQAVRRSVRTWVRSSEKTFVPSQEIVSVGCVCVPRTSTP
Crustacean female sex hormone 2b	fragment	NEW	GCCCATATGCCAAGGACACTCCCCAGCCGTAGTGGCGTCCACCAGCCAATGAGGGCGAAATCCAGAGTAGTCTTGTAGTTGCACCTTCTGCGCGCTCCCCTCCAGGCCCTGACAGGCGTCATGGCGTGCCAGAGTGAGAAGGAAGCGTGGTACGGACGTGTACTGGTTGAAGACGTCCTCAAATAATGAGTAAGGGGGGCA	CPPYSLFEDVFNQYTSVPRFLLTLARHDACQGLEGSAQKVQLQDYSGFRPHWLVDATTAGECPWHMG
Crustacean hyperglycemic hormone 1	complete	AAG29435.1	ATGTATAGCAAAACTATTCCCGCCATGCTAGCAATCATCACCGTAGCCTACCTATGCACACTCCCGCACGCCCACGCACGCTCCACGCAAGGCTACGGACGCATGGATAGGATTCTGGCGGCCTTGAAAACCTCGCCAATGGAGCCCAGCGCAGCCCTAGCGGTGGAGCATGGAACTACACACCCGTTGGAAAAGAGGCAAATTTACGACACGTCCTGCAAGGGTGTTTACGACCGTGCTCTGTTCAATGACTTGGAGCACGTGTGTGACGATTGTTACAACCTCTACAGAACCTCCTATGTTGCCTCGGCCTGCAGGAATAACTGTTTCGAGAATGAGGTGTTTGATGTATGTGTGTATCAACTCCACTTTCCTGACCACGAGGAATATCTACGCAGC…	MYSKTIPAMLAIITVAYLCTLPHAHARSTQGYGRMDRILAALKTSPMEPSAALAVEHGTTHPLEKRQIYDTSCKGVYDRALFNDLEHVCDDCYNLYRTSYVASACRNNCFENEVFDVCVYQLHFPDHEEYLRSRDGLKG-
Crustacean hyperglycemic hormone 1 splice variant	complete	P14944.2	ATGTATAGCAAAACTATTCCCGCCATGCTAGCAATCATCACCGTAGCCTACCTATGCACACTCCCGCACGCCCACGCACGCTCCACGCAAGGCTACGGACGCATGGATAGGATTCTGGCGGCCTTGAAAACCTCGCCAATGGAGCCCAGCGCAGCCCTAGCGGTGGAGCATGGAACTACACACCCGTTGGAAAAGAGGCAAATTTACGACACGTCCTGCAAGGGTGTTTACGACCGTGCTCTGTTCAATGACTTGGAGCACGTGTGTGACGATTGTTACAACCTCTACAGAACCTCCTATGTTGCCTCGGCCTGCAGATCAAACTGCTATAGCAACTTGGTGTTCCGGCAATGCATGGATGACCTTTTAATGATGGACGAGTTTGACCAATATGCCAGA…	MYSKTIPAMLAIITVAYLCTLPHAHARSTQGYGRMDRILAALKTSPMEPSAALAVEHGTTHPLEKRQIYDTSCKGVYDRALFNDLEHVCDDCYNLYRTSYVASACRSNCYSNLVFRQCMDDLLMMDEFDQYARKVQMVGRKK-
Crustacean hyperglycemic hormone 2	complete	GBXE01081993.1	ATGTTCCAAAGAATCATAACAGTGGCAGCGGTGATGGTGGTACTGATAGTGATCACATTGAATATTGATGGTAGTGAAGCTGGTCCAGTAAAATCCCTACACACGTCTTCCCTAGCCCAAAGCCCTGCTCTTCCTAGAGAAGGCAGGCAGCAGCACAGGCGCTCCAGACGCGCCCTAATCGGGGTGCATACCAGATGCAAGGGGAAGTACAGCAGGGAAATCTGGAATGAATTGTACTACGTGTGCGAGGATTGTGACAACCTGTATAGAAAGAATGGATTCCAGGCCGAGTGCAGGAGGAATTGTTTCGACACCGACATCTTCGCCACATGCCTGAGTGTCTTGGGTAAGGACGAGAAAATGTACCAGGCCATGGCCACCGCGCTCCGGGGCTCCTAG	MFQRIITVAAVMVVLIVITLNIDGSEAGPVKSLHTSSLAQSPALPREGRQQHRRSRRALIGVHTRCKGKYSREIWNELYYVCEDCDNLYRKNGFQAECRRNCFDTDIFATCLSVLGKDEKMYQAMATALRGS-
Diuretic hormone 31 (DH31)	complete	GBXE01068092.1	ATGAACAACCTCGGCGTGGTGTTCGTTACCCTGGTGGCTACTGTCGTCCTCCTATCCTCAGTCAACGCTTCTCCACTCAACAGGGAGCCGTCGCGAGCTGTGGTGGAGATAGACGACCCAGACTATGTGTTGGAGTTGTTGACAAGATTCAGCAACTCCATCATCAGAGCCAAGGAACTAGAAAAGTTCGTGCGTTCGTCCAGCGGCACCAAGCGTGGCCTGGACATGGGTCTCGGGCGGGGCTTCAGTGGCTCCCAGGCCGCCAAACACCTCATGGGCCTCGCTGCCGCCAACTACGCGGGGGGTCCCGGCAGGAGGAAGAGGGACTCCCAGGCCACCACTCTTGACCTGCACCACGATGACCAACACCTGGCCCAACACGAACACGCCGCCGCCGCC…	MNNLGVVFVTLVATVVLLSSVNASPLNREPSRAVVEIDDPDYVLELLTRFSNSIIRAKELEKFVRSSSGTKRGLDMGLGRGFSGSQAAKHLMGLAAANYAGGPGRRKRDSQATTLDLHHDDQHLAQHEHAAAAVAAAGLPQHSSR-
Eclosion hormone 1	complete	GBXE01070780.1	ATGTCACTCAAGCCTGAGGTGCGCGCCGTGGTGTTGGGTTTGGTGTGTCTTGTGGTCCTGGCGACGGTCGGTGAGGCTGCTACCATCATCGGCATGTGCATCAGTAACTGCGGCCAATGCAAGGAGATGTACGGCGACTACTTCCACGGCCAGGCGTGTGCAGAGTCGTGTATCAGAACCCAAGGCATGACCATCCCGGACTGCAACAACCCAGCCACTTTCAACCGTTTCCTCAAGAGATTTATCTAG	MSLKPEVRAVVLGLVCLVVLATVGEAATIIGMCISNCGQCKEMYGDYFHGQACAESCIRTQGMTIPDCNNPATFNRFLKRFI-
Eclosion hormone 2	incomplete	GBXE01039135.1	GTGTCCATCTGCATCAAGAACTGCGGCCAGTGTAAGAAGATGTACACTGATTACTTCAACGGCGGACTCTGCGGGGACTTCTGCCTCCGGACTAAGGGACGCTTCATTCCTGACTGCAACAGACCGGACATCCTCATCCCATTCTTCCTCCAGCGACTAGAGTGA	VSICIKNCGQCKKMYTDYFNGGLCGDFCLRTKGRFIPDCNRPDILIPFFLQRLE-
Ecdysis triggering hormone (ETH)	incomplete	GBXE01074716.1	ATGGCGTGGTTGGTGGCAGCCACGGTGCTAGCTGCGGTGGTCAGCGTAGCGCGAGCAGATGCTGGACACTTCTTCGCAGAAACCCCCAAGCACCTGCCCAGGATCGGACGGCGAGGAGACCTTCCGCCCCTGACCACGTTGCTGTCAGAGGAGGACGCCCGGAGTTCGAGCGCGGGCACTCAGAGCATGACGGAAGCACTGGCGGGCCTGGACAGTGACGGAGACGGTTGTATTGGTATTGGAGAGCTGCTACGTATCCCCGCAGTGAGAGTAGCACTCCTTCTGCAGAACCCTGCCCTCCTCACCCCTGCCAATCCTGCCACTCCAGAACATGACGGACACGCTACCGAAGACACCTTCACCTCAGATCGCCGACCAGAACCCCGACTTCTGCGTTAT…	MAWLVAATVLAAVVSVARADAGHFFAETPKHLPRIGRRGDLPPLTTLLSEEDARSSSAGTQSMTEALAGLDSDGDGCIGIGELLRIPAVRVALLLQNPALLTPANPATPEHDGHATEDTFTSDRRPEPRLLRYLQK-
EFLamide	incomplete	Improved from GBXE01047115.1	ATGGTGCAGGGAACGCCATGCCTGACCAAGTGTATTGTGGTACTTTCCTGTGTGTCCTGTGTCTTCACCGCCCTGCAGACCACTCACCCAGATGAAAGCGTGAGTGATGTGTCAAAGCGTGCTGGGCGGGACCCTATGCTACGCTATCTTCTGGTGGCTATGGCGCAACCCGGCCCACGCTACGCCGCCCCGCAGATCCTGAGCCGCGGGGTGAGAAGAATGGGATCGGAATTCTTAGGCAAAAGGTCTGTCGCCGTGAGCCCTGAGAGTCGCAAGATGTGTGAGAGCGGCAGCTGCGTCACCAAGGAGGATCAACACCACACTGATGACTTGAGGAAGGAGCAGATGAGTTTTACTGGTCAATATAATGAACAGAATTTGGACGATGATCATGAGGAT…	MVQGTPCLTKCIVVLSCVSCVFTALQTTHPDESVSDVSKRAGRDPMLRYLLVAMAQPGPRYAAPQILSRGVRRMGSEFLGKRSVAVSPESRKMCESGSCVTKEDQHHTDDLRKEQMSFTGQYNEQNLDDDHEDGMDKRAIGSLPRSHLARYFSLLMNRKMGSEFLGKRAMGSEFLGKRAMGSEFLGKRAMGSEFLGKRAMGSEFLGKRAMGSEFLGKR
Elevenin	complete	GBXE01066215.1	ATGACTTCCACCGCCCCACGCATCAGCCTCGTCCTACACACCCTTCTTCTGCTGACCGCCCTCGCTAGCTTCGCATCCTGTGGACACGCCATCGATTGTCGAAGGTTCGTGTTCGCGCCGCAGTGCAGAGGCATCATCGCCAAGAGGACAGTATCTGACGCTGCCATAGGACTACCGCACGTTCTGCAAGAACAACGGCAATGGCCTGAATCCATCCCTGTTGACTATGTGGTCCCAGAGTACAGCCCCGTTTATCAAAGGGTTCGTTCTACTTACACAAGACCTAATGCTGCATCTAGAGATGTTTCAGTGGGTGCTCAGTTTCCTTCTCCAAATGCAGCAATGACTGAGATGGATGTACGTGAGAGTGGGGACATGGAGCTTCTTTCCCCTTACGTG…	MTSTAPRISLVLHTLLLLTALASFASCGHAIDCRRFVFAPQCRGIIAKRTVSDAAIGLPHVLQEQRQWPESIPVDYVVPEYSPVYQRVRSTYTRPNAASRDVSVGAQFPSPNAAMTEMDVRESGDMELLSPYVKVIHRSENLPYQRK-
FMRFamide	complete	GBXE01087919.1	ATGATTGCCGTGGCGTGGGTCTTACTGTCTGGCGTGGCTTGGTGTCTTGCCTCCCCCCTCAACACCGTACCGGGCGCCATCGAAGCCTCCCCATCCACCCACAACGACCCAGGAAGTGATGTCCCCGAGATTCCCCAGGAGAAGAGACTACTCAAGTACTTCCTCCCCAGCGGCTCCTCATGGATGTCCACTCAGCAGGAAGGATCCAAGCGTGGCATCAGCAGGAACTATCTCAGATTCGGTCGTGGCGAAGAAGACAAAAGGGGAGGTCGCAACTTCCTGAGGTTCGGACGTGGTGACTCTAGCAGCATTGAAGACGTAGAAGTGCTCCCAGAAACCGAAGACTCCATTGAGAAACGAAACCGTAACTTCCTTCGTTTTGGCCGTGACCGTAACTTC…	MIAVAWVLLSGVAWCLASPLNTVPGAIEASPSTHNDPGSDVPEIPQEKRLLKYFLPSGSSWMSTQQEGSKRGISRNYLRFGRGEEDKRGGRNFLRFGRGDSSSIEDVEVLPETEDSIEKRNRNFLRFGRDRNFLRFGRSDAEEFSLPGGPLAFTNVHEQDLEEYPTEEEKRAAHKNYLRFGRGNRNFLRFGRDGNRNFLRFGRSVDRQLNEQKARDAPLAPTTVPHSSAKTQESHRSKRSATPYNYVVLPSHGPAAWSQDFQPDQDEDLEEAIEGPESAMTKRGYNRSFLRFGRDRNFLRFGKRNDESDPQMVMMEPASYPRYVRAPQGNFLRFG-
Glycoprotein-A 2 (GPA2)	complete	Improved from GBXE01028147.1|	ATGGTGAGGGCCGTGTTACTGTTGGTGGCTTGTCTGCTTGCCTCCTCATCAAGCCACCAGCATACGTGGCAGACACCTGGCTGCCACAAAGTCGGACACACGAGACGCATCAGTATCCCAGAGTGCGTTGAGTTTGACATCACGACCAACGCTTGCCGGGGCTACTGTGAGTCGTGGTCAGTGCCGTCAGCTTGGCAAACCCTCGTCTATAACCCTCACCAAGTGGTCACCTCGATCGGCCAGTGCTGCAACATAATGGAGACTGAGGATGTAAAAGTGAAGGTGATGTGTGTGGAGGGACCAAGGGAGCTGATCTTTAAGTCCGCCAGCACCTGTGACTGTTTCCACTGTAAGAAGTATTAA	MVRAVLLLVACLLASSSSHQHTWQTPGCHKVGHTRRISIPECVEFDITTNACRGYCESWSVPSAWQTLVYNPHQVVTSIGQCCNIMETEDVKVKVMCVEGPRELIFKSASTCDCFHCKKY-
Glycoprotein-B 5 (GPB5)	complete	Changed from GBXE01142720.1	ATGGCAGTATTGGCGGCAGCGTTAGCTCTTCTTCTCTTCCTTCTTCCTCCTTCCACCGCCATAGACCCTCAGTCCACCCTGGAGTGTCACCGCCGACAGTACAGCTACAAGGTGCACAAGACTGATGATGACGGGAGGATGTGCTGGGATGTGGTCAACGTCATGAGCTGCTGGGGGAGATGCGACTCCAACGAGATTGCAGACTGGAAGTTCCCCTACAAGCGTTCTCACCACCCTGTCTGTATTCACGACGAAACTCAAATAACTGAGGTGACGCTGAGGAACTGTGACGAAGATGTGGCGCCGGGGACTGAGCTTTACTCCTATCACGAGGCAACCCGCTGCGCCTGTTCCGTGTGCAAGTCCTCGCAGGCATCTTGTGAGGGTCTCCGTTATAGA…	MAVLAAALALLLFLLPPSTAIDPQSTLECHRRQYSYKVHKTDDDGRMCWDVVNVMSCWGRCDSNEIADWKFPYKRSHHPVCIHDETQITEVTLRNCDEDVAPGTELYSYHEATRCACSVCKSSQASCEGLRYRGARRAPRAQVPRG-
Hyrg	complete	GBXE01068244.1	ATGGCTAGATATAAGGAAGCGGGTGACCGAGATGTATCACTTGTCTACGGACTCGCAGCATCCACCATGAACATTTTCAATATACTACTGTTGGTCATAGCGGCAGTCGTGAGTGTAATGGCGCAGCAGAAGCCGAGGATTTTGCTGGAGGACCCGACTAACTTGCAGAACCAGCCCTGGGTACAGCCGCCTCGCTTCCACTACCGAGGTTTCAATCGCCCCCAAGTTGGTGCCGGCTGGCCGTGA	MNIFNILLLVIAAVVSVMAQQKPRILLEDPTNLQNQPWVQPPRFHYRGFNRPQVGAGWP-
Insulin	incomplete	NEW	GACGCTCTTCCGATCTGCGGAGTGACCAGATAAGTGAGTCTCACACCTCACACATACCAAAGCAGCTTCCCTTCCTAGCCGAAGCAGAGGCGTCACGGGTAGTAGGTGGGTTGCCTCGGGTCAAACGGGGACTGTCCGCTGAGTGTTGCCGTAAGGCGTGCTCGGTTTCAGAGCTGGCTGGTTACTGTTACTAA	RSSDLRSDQISESHTSHIPKQLPFLAEAEASRVVGGLPRVKRGLSAECCRKACSVSELAGYCY-
Leucokinin	incomplete	GBXE01079176.1	ATGGGAACGCGGTGCTGGGGCGCGGAGGTGTGGCTGGTGGTAGGAGTGGCAGTAATCATCGCCTCCTCACCCTCAGCTTTGGCTCAAGAGATACCAAGCGACCAGGACTCTTCGCTCCTCCCTTGTTCACTCGCCTCGCCGGATGAAAGTCTACGGTGTGAGGTGAAGCGAGGACAACGCTTCACCTGGATAGGACACCCTCCCTCACCCTCATCCCTTCGTGACGTCTACATGAGGCTTGTGAGACATGGCAGGTTGCCACAAAACGCCATTCTCGCCCTGGATCTGAAGCGAGCACCCTTCCATGCATGGGCAGGAAAACGTTCAAGCTTCACCCTTCCATCCCCTTCTGTCTTGCACATAGGAGAGGAGGTGCCTTTCTCAACACTCGAGGAAGGT…	MGTRCWGAEVWLVVGVAVIIASSPSALAQEIPSDQDSSLLPCSLASPDESLRCEVKRGQRFTWIGHPPSPSSLRDVYMRLVRHGRLPQNAILALDLKRAPFHAWAGKRSSFTLPSPSVLHIGEEVPFSTLEEGDEEEEEQEEWTTLLDPTAKLLSLEGDEMASTLVPLLPPAMSHVRVRRSTEKQPNTLTNSYIEGSRKPRFRSWGGKRSGQERGKLEDVLRAWNTQGDGMAWSANMKVNADTKRKAFSAWAGKRSYDIKRGGGFSAWAGKREAFDSWNGKRSEEDERKQAFSAWAGKRSDDEKRQAFNAWAAKRQGFSAW
Leucokinin another part of the same transcript ?		Improved from GBXE01080105.1	GAAGAGAAGTGATAACGAGAACGACAATGACAAAAGACAAGGTTTCAGTGCCTGGGCAGGAAAAAGGAAATTCAACGCTTGGGCGGGAAAGAGAAGCTATGACGACGCCTTTCAAGAACAGAAAGAGGAGATGGAAAAATCTAAGGATCAGCTCTCCAGTCTAGTACCACAGCACCAGCAGCAGGAGCACCAGCAAGTATCGGAACTGCTTCACCACACACCCGACTCCCTCACTCACTGGGACGCCAACTGGGACAGGTAG	KRSDNENDNDKRQGFSAWAGKRKFNAWAGKRSYDDAFQEQKEEMEKSKDQLSSLVPQHQQQEHQQVSELLHHTPDSLTHWDANWDR-
Molt-inhibiting hormone	complete	Q27225.1	ATGATGTCCCGCGCTAACTCCAGATTTTCTTGTCAGAGGACGTGGCTGCTATCGGTGGTGGTTCTGGCCGCCCTTTGGAGCTTCGGTGTCCATCGAGCAGCGGCGAGAGTTATCAACGACGAGTGTCCAAACCTTATCGGCAACAGAGACCTTTATAAGAAAGTAGAATGGATCTGCGAAGACTGTTCAAACATCTTCCGCAAGACAGGAATGGCGAGTCTCTGCAGAAGGAACTGCTTCTTTAACGAGGACTTCGTGTGGTGTGTGCACGCTACCGAGCGGTCCGAAGAGCTGAGAGATTTGGAAGAGTGGGTTGGCATTCTTGGGGCTGGCCGGGACTGA	MMSRANSRFSCQRTWLLSVVVLAALWSFGVHRAAARVINDECPNLIGNRDLYKKVEWICEDCSNIFRKTGMASLCRRNCFFNEDFVWCVHATERSEELRDLEEWVGILGAGRD-
Myosuppressin	complete	GBXE01060783.1	ATGGTGTTCCGCCTTCAGCCTTGGTGTTCTCTTCTCCTGGTGGGCGTAGTGGTGGTGCTGGGCGTGTGTGCAGGCGTGGGAGAGGCCATCCCTCCTCCCATTTGCTTCAACCAAAAGTTAGTCCTCACACCGTACGCCAGGAGGCTCTGCGCAGCACTCAATGACATCTCCAAATTTTCACGAGCAATGGAGGACTACTTAGATGCCCAAGCCATCAAGAACAGCATGGGGGTGAACGAGCCGGAGGTCAAACGACAGGATCTTGACCACGTATTCCTCCGCTTCGGCCGGGCCCAGCAGTAG	MVFRLQPWCSLLLVGVVVVLGVCAGVGEAIPPPICFNQKLVLTPYARRLCAALNDISKFSRAMEDYLDAQAIKNSMGVNEPEVKRQDLDHVFLRFGRAQQ-
Natalisin	complete	GBXE01064687.1	ATGTCAAGCTCCTCTCGTGTTCCTCTGTTGATAAGGTCAGGGTGGGAGTCTAACCCAAGCCTGTGGGGGAAGCGTGATGGCCGCGGACCATTCTGGGCAGCGCGAGGCAAAAGAACGAACCCATTCTGGATAAGCCGTGGTCGCCGAGACTCGTCCGAGGCGTCACCTTCCCTTCTGCAGCAGTGGATGGCGGAGGAACCCACGATGCAGAACCAGAAGGAGGAGCGAGTGTGGAGCGGGGAGAGTAAAAGGGAGGAGGGCGGTCCTTTCTGGATCAGCCGAGGCAAGAGACCCCAACCAGGCTCGGCAGAATCCCAGTTGGCCTCCTTGTGGGCTATTCGAGGTAGAAAGTCAGGAGCAGACAACACGTTCTGGGTGGCGCGAGGCAAGAAGGAAACC…	MSSSSRVPLLIRSGWESNPSLWGKRDGRGPFWAARGKRTNPFWISRGRRDSSEASPSLLQQWMAEEPTMQNQKEERVWSGESKREEGGPFWISRGKRPQPGSAESQLASLWAIRGRKSGADNTFWVARGKKETNAQGPFWAARGKKSGSDSETGPYWIARGKKQDGTSSSNGPYWIARGKKEDDGAVFWAARGKKDSQTNGRSEDAAHSFWVARGKKNSHATSHSTEKDNDDDDDDDDDDEHHDEATQKATDHHYLKGFTTLADK-
Neuroparsin 1	complete	GBXE01108228.1	ATGGCTTCTTCCTGCTGCCGCACTGCTACCCTCATCCTCGTCTGCTCCTGCCTCCTCCTCCTCCTCCAGGAGGCGAGTGGCGCTCCTCGCTGTGACCGACATGACGAAGAGGCTCCCAAGAACTGCAAATACGGAACAACTCAGGACTGGTGCAAGAACGGCGTGTGTGCCAAGGGTCCCGGTGAGACTTGCGGCGGGTACAGGTGGTCTGAGGGCAAGTGTGGCGAGGGAACCTTCTGCTCCTGCGGGATCTGCGGAGGATGCTCGCCCTTCGACGGCAAATGTGGCCCTACCTCCATCTGCTAG	MASSCCRTATLILVCSCLLLLLQEASGAPRCDRHDEEAPKNCKYGTTQDWCKNGVCAKGPGETCGGYRWSEGKCGEGTFCSCGICGGCSPFDGKCGPTSIC-
Neuroparsin 2	complete	GBXE01060221.1	ATGGAGATGTCTACGAGAAGCTGTATTCTTTTCTTTATTGTTTCCTCCACCACTCTCCTCTTCCTGCTGCCTGGGAGATGTGAGGGTGGCCCAATCTGTGCTTCCCTGAACGAGGTGCTGCCGGAGATGCTTCAGGCGCCCTGCAAACACGGGGTGGTCATGGATTGGTGCGGTAATGCCAGATGTGCCAAGGGCCCAGGACAGACTTGCGGTGGTCGCTGGAATGAGCATGGCACGTGTGGGAAGGGCATGTACTGCGTGTGTGGCTACTGCGCAGGCTGCTCCACCGATCTACAGTGTGCCCTAGGAAGGTTCTGCTAG	MEMSTRSCILFFIVSSTTLLFLLPGRCEGGPICASLNEVLPEMLQAPCKHGVVMDWCGNARCAKGPGQTCGGRWNEHGTCGKGMYCVCGYCAGCSTDLQCALGRFC-
Neuroparsin 3	complete	GBXE01106445.1	ATGACGCACACCACTCGCCCCGCCACCCTCATCCTCGCCTCCTGCCTCTTCCTACTGCTCCTCCTCCTTCAGAGAGGGAGCGCCGCCCCTCAGTGCAGCTCGTATGACCAGGAGCCTCCAAAGAACTGCAAGTACGGCACAGCATTGGACTGGTGCCGTAATGGTGTGTGTGCCAAGGGCCCCGGGGAGTCCTGTGGAGGCTACAGAAGGGAACAAGGAATCTGTGGCGAGGGTACCTACTGTGAGTGTGGCCGCTGCAGGGGTTGTTCTCCCTTCGACACCTCCTGCCATGATGCAGTACTCTGCTAA	MTHTTRPATLILASCLFLLLLLLQRGSAAPQCSSYDQEPPKNCKYGTALDWCRNGVCAKGPGESCGGYRREQGICGEGTYCECGRCRGCSPFDTSCHDAVLC-
Neuroparsin 4	complete	GBXE01060214.1	ATGAAGAACCTAATGAAGGCGGCGGAGCTGCTGATCATTGTCTATCTTCTTTTCCTCTCAAGCAATGTCTCCTCGGTGCCCTTGTGCGGCAACATCAGCGATGCTGAGCTTAGTCAATGTAAGCATGGCACTGTGAGGAACCGTTGCGGCAAAACAGTGTGTGCCAAGGGTCTGGGAGAAGCCTGCATGGTGTACAGGTGGGAACGAGACTTATGTGGCATAGGAACCTTCTGTGGCTGTGGGTTCTGCCAGGGATGTAACACCAGTCTACAGTGCTGGGAGTGTTAA	MKNLMKAAELLIIVYLLFLSSNVSSVPLCGNISDAELSQCKHGTVRNRCGKTVCAKGLGEACMVYRWERDLCGIGTFCGCGFCQGCNTSLQCWEC-
Neuropeptide F 1a	complete	GBXE01061025.1	ATGTGCCGCCAGCTCCTAACAGCTCTTGTGGTGGGCGTGGTACTCGTGGGCGCGCTGGAGATGGGCGTCGCAGAGGCCAAACCAGATCCCACTCAGCTGGCCGCAATGGCTGACGCTCTCAAGTACCTACAGGAGTTGGACAAGTATTACTCCCAGGTGTCTCGACCCAGATTCGGGAAGCGTAGCGAGATGGTCCTGCCTCCTGGTGACGCCCTGATGGAGGCAAGTGAGAGGCTGCTGGAGACCTTGGCCAAGAGGAGGTGA	MCRQLLTALVVGVVLVGALEMGVAEAKPDPTQLAAMADALKYLQELDKYYSQVSRPRFGKRSEMVLPPGDALMEASERLLETLAKRR-
Neuropeptide F 1b	incomplete	Improved from GBXE01061026.1	ATGTGCCGCCAGCTCCTAACAGCTCTTGTGGTGGGCGTGGTACTCGTGGGCGCGCTGGAGATGGGCGTCGCAGAGGCCAAACCAGATCCCACTCAGCTGGCCGCAATGGCTGACGCTCTCAAGTACCTACAGGAGTTGGACAAGTATTACTCCCAGGTGTCTCGACCCAGCCCCCGCTCGGCCCCGGGACCCGCCTCGCAGATACAAGCAGATCGGAG	MCRQLLTALVVGVVLVGALEMGVAEAKPDPTQLAAMADALKYLQELDKYYSQVSRPSPRSAPGPASQIQADR
Neuropeptide F 2	complete	GBXE01049876.1	ATGCGGGGCTCTTTGATGGTCGTGGCGGTGGTGGCGACGGTGGCGGTGGGTTGGGCGGCCCAGCTCCCCAGCAGACAGGATGGGAGCGCCTTAGAAGCTCTGCAGGCACTCCACGAGGCCGCCCTGGCTGGCACCCTCAGCTCGGCGGAGGTGCAGTACCCGAGCAGACCCAACGTGTTCAAGTCACCGGGAGAACTGAGGCGATATCTGGACGCTCTCAATGCTTACTTCGCCATTGCTGGGAGACCGAGATTTGGCAAGCGTGGCAAACAAGTACGACAACCTGAGGAACTGTACGACTACTGA	MRGSLMVVAVVATVAVGWAAQLPSRQDGSALEALQALHEAALAGTLSSAEVQYPSRPNVFKSPGELRRYLDALNAYFAIAGRPRFGKRGKQVRQPEELYDY-
Neuropeptide-like precursor 1	incomplete	GBXE01078512.1	TTCTGAAGACAAAAGGCACATTGGTTCTCTGTACCGAGGTAAGAAGGACGAAGACAGCTTATACGATCTCTCTGAAGACAAGAGGCACATTGGTTCCCTATACAGGGGTAAGAAAGACGAAGACAGTTTGTACCACGAACTCTCTGAAGACAAGAGGCACATTGGTTCCCTATACAGGGGTAAGAAAGACGAAGACAGTTTGTACCACGAACTCTCTGAAGACAAGAGACACATTGGTTCTCTCTACCGTGGCAAGAAAGATGAAGACAACGACTTAGGTCTTTATGAAGACAAGAGGCACATTGGCTCCCTGTACCGAGGCAAAAAAGACGAAGATGATTTATACCGTGACCTATCTGAAGACAAGCGACACATAGGTTCTCTTTATAGAGGCAAAAA…	SEDKRHIGSLYRGKKDEDSLYDLSEDKRHIGSLYRGKKDEDSLYHELSEDKRHIGSLYRGKKDEDSLYHELSEDKRHIGSLYRGKKDEDNDLGLYEDKRHIGSLYRGKKDEDDLYRDLSEDKRHIGSLYRGKKDEDNSYYDLSEAKRHIGSLYRGKKEEDSLYHDIFEDKRHIGSLYRGKKHQQDFPDLIQDEEAIERRLHELPDKRYFASLLRNRPSAFGPWNPPDKRHIGSFFQNRQVPFGMQDSTEKRHIGSFLQHRPSAFVPDKRHIGSFLQNRQLPFASHDQSAEKRHIGSFFQNRQSGFGTQDLSADKRHVGSFFQNRQSPLGLQDSAEKRHISSFMQDQGPPFAPDQGSGLRRRKRYIGALARTNNMPSPYSRARQNRRDAPDPSSLRAHLL…
Orcokinin-A	complete	Improved from GBXE01078025.1; GBXE01078025.1	ATGACCCGGGACGTGTTCTGCACCGCCCTCCTCCTCGCCCTCTCCGTCATGGCATCCGAGGCAGCCATTAAGGACGCCCCAGCCCATCCAAGCAACCATCCTGACACCGGCTATGCATCAGACGGATCTTCGGCGAAACGCTTTGATGCATTCACGACCGGCTTTGGCCACAGCAAACGTAACTTCGACGAGATCGACCGCTCCAGCTTTGGCTTCAACAAGAGGAACTTTGACGAGATCGACCGTTCCAGCTTCGGCTTCGTCAAGAGAATGCTCACCCCCCGGGACTTGGCCAACCTCTACAAGCGTAACTTTGACGAAATCGACCGATCTGGCTTCGGTTTCGTGCGCCGCAACGCTGAGTGA	MTRDVFCTALLLALSVMASEAAIKDAPAHPSNHPDTGYASDGSSAKRFDAFTTGFGHSKRNFDEIDRSSFGFNKRNFDEIDRSSFGFVKRMLTPRDLANLYKRNFDEIDRSGFGFVRRNAE-
Periviscerokinin	complete	Improved from GBXE01157196.1	ATGAGTCACACACTTACACACACACCGACACAGTCTTGTTCTTCTCTCCACGTCCCAGGTGAATGTGTCCGGCAGAAGCGTCAGGACCTCATCCCCTCCCCTAGGGTTGGGAAGAGGGTGGTGCTGAGGGGCGACGGTCGAGGGGACGTGGACATCCTGCTGAAGGGGCTCACGGACACAGGAGACACCCGGCCAGAGCTGCTGAGAGAAGAAGAGGACTGGACGTCTTTCCTCACTGGTCAAGCAGGTCGTGAGCCCCGCCAGAACACAGGGAACGAGTGGCGCCACCAGACCATCGCCGCTCGCAGGTCACACTCATCCCGCAGCGAGCAGACTCCCCTCACTCCTGCACACCTCCAGGCACTCATCTCCACGCTATACAACTGCCTTCAAAGAATG…	MSHTLTHTPTQSCSSLHVPGECVRQKRQDLIPSPRVGKRVVLRGDGRGDVDILLKGLTDTGDTRPELLREEEDWTSFLTGQAGREPRQNTGNEWRHQTIAARRSHSSRSEQTPLTPAHLQALISTLYNCLQRMEALISTSEESDSRSKLAL-
Pigment dispersing hormone 1	complete	Q06202.1 and AAB26220	ATGCGCAGCGCCGTGATCGTAACCATGCTGGTGGTGGTGGCCCTTGCAGCCCTACTCACCCAGGGACAGGATCTCAAGTACCAAGAACGTGAGATGGTGGCTGAACTGGCGCAGCAGATATACCGTGTGGCGCAGGCTCCGTGGGCGGGTGCCGTCGGGCCTCACAAGCGCAACTCAGAGCTGATCAACTCCATCCTGGGACTTCCCAAGGTGATGAACGACGCCGGCAGGAGATAA	MRSAVIVTMLVVVALAALLTQGQDLKYQEREMVAELAQQIYRVAQAPWAGAVGPHKRNSELINSILGLPKVMNDAGRR-
Pigment dispersing hormone 2	complete	Improved from GBXE01055238.1	ATGCGCAGCTGTGTGTTCGTGGCCGTGCTGGTGTTGGTGGTCCTCGCTGACCATGTCACCCAAGGACAGGAGTTAAATGTTCCACAACGTGAGGCCGTGGCCACCCTGGCGGCACACATCCTGAAGGTGGTCCACGCCCCGCAGGAGGCTGCCGCAGGTCTCCCACACAAACGAAACTCTGAACTCATCAACTCACTGCTCGGCCTCTCCAGGATGATGACTCAAGCAGGCAGGCGGTGA	MRSCVFVAVLVLVVLADHVTQGQELNVPQREAVATLAAHILKVVHAPQEAAAGLPHKRNSELINSLLGLSRMMTQAGRR-
elongated Pigment dispersing hormone	reads only	SRR1589617.1043806 ; SRR1589617.9865059 ; SRR1564428.5437687;		KRNSELLNTLLGSQDLGNMRNAGRR
Proctolin	complete	GBXE01083406.1	ATGGCGCGATCTGGATTAGTGTTGGTGGTGGTGGCGCTGGTGGTGATGGCGGCAGCTGTGTGTCAGGCTCGCTACCTGCCCACGCGGGGGGATGACTCTCGCCTGGATGAAATTAGGGAACTGCTGAGAGAGCTCCTGGAGAGAACAGCAGAAGGCGGCGTTGGAGGCAGCAGCACCAACACTGGCAGGATGGCTTATGACAAGAGATTCCTATTCAAGCGAGCAGCTCCCGTAGTGGCTGCAGGAGAAGTAGTGGAACCTCTCCTTAACCTTCCACAGTAA	MARSGLVLVVVALVVMAAAVCQARYLPTRGDDSRLDEIRELLRELLERTAEGGVGGSSTNTGRMAYDKRFLFKRAAPVVAAGEVVEPLLNLPQ-
Pyrokinin	complete	Improved from GBXE01047855.1; GBXE01047856.1	ATGGTTTTTAAGTCCACGCGGTTCTTTCCTGTGGCTTCTGTAGCGTGTCTGGTACTTACTTCATGTGTGTCACTTGTTGCAGGGATTGGCGAGGGCGTGTCTTCGTCGGAGTGGTCAGCGGCGCCCCTGTCCCTCCGCCCCTCCTCCCCCCTGGGCCATGGGGTCAGTGATGCCGTGACCTCGTTCCTCCCTGGGTCAATTAATGCTCAGAATGTCATGGCGTATCACACGATACCAGTGAGGTCGTCAAGGCCCTTAAGAATACAGAGCCCAGGCGTGCCCAAGAGACTGTACTTCGCTCCTCGCCTGGGGAAGAGGAGCCCCAGTATGGCGGAGGTCTTGGATGAGAGGGGAAGGAGGGACGCAGCATCTACCCCTGAGGACCTTGAGGACGCCCCT…	MVFKSTRFFPVASVACLVLTSCVSLVAGIGEGVSSSEWSAAPLSLRPSSPLGHGVSDAVTSFLPGSINAQNVMAYHTIPVRSSRPLRIQSPGVPKRLYFAPRLGKRSPSMAEVLDERGRRDAASTPEDLEDAPASPYSWWWPLVSVRRSSFSPRPGKRGEDEAEMDLPYEYYDEDEEETEDEDEDEDEGISLNRRDTGFAFSPRLGKRDYKTTFAFGPRPGKRSNFAFAPRPGKKAETNFAFAPRPGKRTKFAFAPRPGKRTNFAFAPRPGKKNTFAFAPRPGKKTSFAFSPRLGKKADFAFAPRPGKRDSAHQTERQSGETWWLGESLGEEDTTTATTQAPFLPPRLE-
Red pigement concentrating hormone (RPCH)	complete	Q26324.1 ; GBXE01058478.1	ATGGTCCGTAGAACCGGAGTGACGCTTTTGGTGGTGGCGCTGGTGGTGGTGGCACTCGTGTCCTCCGTATCGGCTCAGCTTAACTTCTCCCCTGGCTGGGGTAAGAGGGCGGCTGCAGGGAGCGGCAGCAGCGGTGGCGTGGGAGAGGCAGTGTCAGCTCTCCACCATTCTGTGGGAGGCGCCCCTGGAGGCGTAGTGCCTCCAGGATCCTCTTCCTCCTCCGGGGACTCCTGCGGTCCCATCCCTGTCTCAGCTGTCATGCACATCTACCGACTTATCAGGAACGAGGCCGTGAGGTTGGTGCAGTGTCAGGATGAAGAGTACCTGGGCTGA	MVRRTGVTLLVVALVVVALVSSVSAQLNFSPGWGKRAAAGSGSSGGVGEAVSALHHSVGGAPGGVVPPGSSSSSGDSCGPIPVSAVMHIYRLIRNEAVRLVQCQDEEYLG-
Relaxin	reads only	SRR1632291.11421752.2		FRSNLDAICGKDVYRRSAPPAPP
RYamide	complete	GBXE01029943.1	ATGAAGATGCCCCGCGCCCTCAGCCCTGCCCTTGTCGTCCTGGCCACCCTCATCGCCGTCGCCGCCTCCCAGGGCTTCTACTCCCAGCGGTACGGCAAGAGGGGAAGCGACACCAGGCAGGTTTCAGAACGGTCAGGTTTCTACGCCAACCGGTACGGCAGGTCCCAAGGAATTCCCGAGATCAAGGTCAGGTCATCCCGGTTCGTTGGTGGGTCCCGGTATGGCAAGAGATCCGGCCTCCCTGCCCTAGCTGAGGTGCCTCTCCCCGTTGTTGCCCCGGAGAGCGAGGAAGGCGAGGTTGGCGCGTCGCTTCTTCTTGGAGATTCTGTGGTCTGCCTTTTGGTTGATGTGCCTGATATCTACCGCTGCCTCAAAAAATCCGCATCTGAGGAATCTACG…	MKMPRALSPALVVLATLIAVAASQGFYSQRYGKRGSDTRQVSERSGFYANRYGRSQGIPEIKVRSSRFVGGSRYGKRSGLPALAEVPLPVVAPESEEGEVGASLLLGDSVVCLLVDVPDIYRCLKKSASEESTN-
short Neuropeptide F	complete	GBXE01018430.1	ATGGGTATGAACAGCGTCAAGTGCTGGGTGGCCCTGGTGTGCTGCTGCCTCCTCCTGTGCCAACTGACCACCGCCGCCCCAGCAGACTACGACACTATGAATGAGGTGTACGACTGGCTGGCGGAGCACGGGGTGGAGCGCCGCGCCCCTCCCTCCATGAGACTACGGTTCGGCAAGCGGGACATGGGTTGGCAGGTGGCTCAGAGGTCCATGCCTTCCCTCCGGCTCCGCTTCGGCAAAAGGAACGTTGACCAGGCTGACCCTATCCTCGACCACCACGACCTGATCCGCAAAGACGCCCGCACGCCCGCACTCAGACTCCGATTCGGCAAACGCGGTGCGCCCTTTGGAGAGGAGGACGTGGCCAGCCAGGAGCAGTAA	MGMNSVKCWVALVCCCLLLCQLTTAAPADYDTMNEVYDWLAEHGVERRAPPSMRLRFGKRDMGWQVAQRSMPSLRLRFGKRNVDQADPILDHHDLIRKDARTPALRLRFGKRGAPFGEEDVASQEQ-
SIFamide	complete	GBXE01073971.1	ATGTCCGTGCAGATGCGAGTGGTGGTGGCGGTCGCGGTGGTGGTGGTGGTGCTGGCGCTGCTGAGTTCCCCCGTCAGCGCTGGTTACAGGAAGCCTCCCTTCAATGGATCCATCTTCGGCAAGCGTTCAGGAGGTGATGCCGTGTATGAGCCCGGCAAGTCCCAGGCCCTGGCGTCCGTGTGCCAGGTGGCTCTGGAGGCGTGCACTCTCTGGTTCCCTGGCGCCGAGAAGAAGTGAACCACTCAAGTTCCAAGACGTGATCTGTGGTGGAGGTGGGCAGCAGCGTCACAGCATCTATATAACCCCCACCCACTGACCTTCCCAACACCAAGACCCACGGAGGACCCACCACACCTGTAA	MSVQMRVVVAVAVVVVVLALLSSPVSAGYRKPPFNGSIFGKRSGGDAVYEPGKSQALASVCQVALEACTLWFPGAEKK-
Sulfakinin	incomplete	NEW	CCTGGCGAGAGTGCTGGCGCCCGTGGTTAGACATAGGCTGGAGGAGGAGGAGGAGGGACTGCTGGAGGAGCTGCTGGAGGAGGAGGGAGGCGTGGCAGCGGGAGGTCCCATCGAGGTTCTGGACGCAGCTGGCAAGAGAGAATTTGACGACTACGGCCACATGAGATTCGGCAAGCGAGGGTCAGGAGGCGACGACTACCAAGACGACTATGGCCATTTAAGATTCGGCAGGAGTTACCACAAAGCCAATTACCACCCTCATAATAATAATAATAATGATAATAATAACTTCTACCATCATCGTAGGTTTAACTCCGTGCGTGGCGGGAGCGGGAAGGTGTAGGAGAAATGTCGGTTATGCTAA	LARVLAPVVRHRLEEEEEGLLEELLEEEGGVAAGGPIEVLDAAGKREFDDYGHMRFGKRGSGGDDYQDDYGHLRFGRSYHKANYHPHNNNNNDNNNFYHHRRFNSVRGGSGKV-
Tachykinin	incomplete	Improved from GBXE01030274.1; GBXE01030275.1	GCAGGTGAAGGGGCTGAGGAAGGGAGCGACGCCCCCCGCCAGCGCCGCGCCCCCTCCGGCTTTCTGGGGATGAGGGGGAAGAAGGAAGCCCCCTCACCCCCCCTTCAGGACACCCCCACCCACCCTGAGGACCTTATGCCTGCTTTCTACCAATTGGATATGCCACTGAGGGGTAAGAAGGCGCCCTCTGGATTCCTGGGCATGAGAGGAAAGAAGAATGACGAGGAAGAAGAAGAAGAGGAAGAGGAAGAGCGAGAGGCCATATATGGAAGACCAGCTTTTGACAACGATTTTGAAACACTCCTGAAACGCGCCCCTTCTGGTTTCTTAGGCATGAGGGGAAAGAAAGCTCCATCAGGTTTTCTCGGCATGAGGGGAAAGAAATCTATGGAGGAATAT…	AGEGAEEGSDAPRQRRAPSGFLGMRGKKEAPSPPLQDTPTHPEDLMPAFYQLDMPLRGKKAPSGFLGMRGKKNDEEEEEEEEEEREAIYGRPAFDNDFETLLKRAPSGFLGMRGKKAPSGFLGMRGKKSMEEYLPSPSVSRQALLSLLQGQGAGDAAPNDDYYYYYYNPEAWRAGTHKRAPSGFLGMRGKKDAYPAPAQDKRTPSGFLGMRG-
Trissin	complete	GBXE01062586.1	ATGCAGTTTTCTCTCGCTCTGATTTTGGCGTGGGCGGTAGTGGGCGGTACGTGGGCGTGGAGCAGCAGTGAGGTGTCCTGTACCTCGTGTGGATCGGAGTGTAAGTCAGCGTGTGGCACCAGGAACTTCAGGGCGTGCTGCTTCAACTTCCAGAGGCGCCGCCGCTCCAACGTGCCGCTGCTTAGTAACCAGCGTGATGGAGTCGCCGCTGAGTGGAGGGCATTACGAGGAGCCCTTATGTCACCAGGGGGCGTACCCAGGAGCATTCCTCTCACTCAGTTCATGGAGGAAGCAGAGACAGATCTCGTCCCTCGCCCTCCCAAGCATTACAGACAACCCATCACCCTCGCCTCAGTGCTCACGTCCCTCCTGCAGCAGTCGAGCGAGGACGAAGGGGAC…	MQFSLALILAWAVVGGTWAWSSSEVSCTSCGSECKSACGTRNFRACCFNFQRRRRSNVPLLSNQRDGVAAEWRALRGALMSPGGVPRSIPLTQFMEEAETDLVPRPPKHYRQPITLASVLTSLLQQSSEDEGDEDEMLELEGEGGGEGIPEGGTDDAALSRLVALALHQPPALPPRSSLRQHYPAHSPPPPPPAADVGK-
Vasopressin	complete	GBXE01036033.1	ATGCAGTCGGGCGTGGCAGTAACGGTGGTGGTGACGCTGCTGGTGGGGAGCGCCGCCTCCTGCTTTATTACCAACTGTCCTCCTGGAGGAAAGAGATCAGGAGGACTAATGTCTACCCTCGGTCGTGCCCGCACGTGCGCGTCCTGTGGTCCCGGTCTGCTGGGTCGCTGTCTGGGTCCTGATATCTGCTGCGGTGCGAGAATCGGCTGCTTCCTTGGGTCACGAGAAACCCGTATGTGTAGAACAGAAAACATGGTGCCCATCACGTGTTACAATTCAGATCTGAAGCCCTGCGGCAGGATGAAGGAAGGCCTCTGCGCTGCACCAGGACTTTGCTGCACAGAGAACAAGTGTGAGATGAATGACGATTGTGTAGTGGAGGATATGCGAGGCGAGGAG…	MQSGVAVTVVVTLLVGSAASCFITNCPPGGKRSGGLMSTLGRARTCASCGPGLLGRCLGPDICCGARIGCFLGSRETRMCRTENMVPITCYNSDLKPCGRMKEGLCAAPGLCCTENKCEMNDDCVVEDMRGEEVAASQRGARSRLDLLTAARDRWEEQ-

## Sheet: Eriocheir
Neuropeptides and Neurohormones
Name		NCBI identifier	CDS	Protein
ACP	complete	GBZW01019533.1	ATGGCAAACTGGCTGGCTGTCACCCTGGTCGTCTCCTGCCTGCTGGTGGGCAGCGTGACCCCTCAGATCACCTTCTCCAGGTCATGGGTGCCGCAGGGCAAGAGGTCGTCAGACCCCGCCGAGCCCGCTGACCCCTGCAGGGACGCCAAGATGGCCACCCTGACCACCCTGGCCGGCCAGCTTGTGGACCTGATCAACGAGGTAGGCGCCGCCGACCACACCGCTCTGCCTGAGGACGCCACCGCGGCCCTCAGACTGAGACACACCCTTCTGCAGAGACGCCGCCGCATGGCCTGA	MANWLAVTLVVSCLLVGSVTPQITFSRSWVPQGKRSSDPAEPADPCRDAKMATLTTLAGQLVDLINEVGAADHTALPEDATAALRLRHTLLQRRRRMA-
Agatoxin-like peptide splice variant 1	complete	GBUF01003220.1	ATGGGCAGCAAGGCAGCGGTGATGGTCCTGGCTCTGTCTCTCCTCGTCAGCGTGGTGCTGGCACAGCCCCTCCTCGAGGAAGGTCGAGAGCCCGACGGGATGCAGCAGGCCGAGGTGGACTACACGGCTGACCTGCTGGACCACCTGCTTGGACGGGCCCAGAAGAGGTCCTGCATCCGCCGCGGAGGTGCCTGTGACCACCGCCCCAACGACTGCTGCTACAACTCCTCCTGCCGGTGCAACCTGTGGGGGACCAACTGCAGGTGCCAGCGCATGGGTCTCTTCCAGCAGTGGGGGAAATAA	MGSKAAVMVLALSLLVSVVLAQPLLEEGREPDGMQQAEVDYTADLLDHLLGRAQKRSCIRRGGACDHRPNDCCYNSSCRCNLWGTNCRCQRMGLFQQWGK-
Agatoxin-like peptide splice variant 2	complete	GBZW01010384.1	ATGGGCAGCAAGGCAGCGGTGATGGTCCTGGCTCTGTCTCTCCTCGTCAGCGTGGTGCTGGCACAGCCCCTCCTCGAGGAAGGTCGAGAGCCCGACGGGATGCAGCAGGCCGAGGTGGACTACACGGCTGACCTGCTGGACCACCTGCTTGGACGGGCCCAGAAACGTTCCCCCGACATCTACCTTTTTAGGAGGTCCTGCATCCGCCGCGGAGGTGCCTGTGACCACCGCCCCAACGACTGCTGCTACAACTCCTCCTGCCGGTGCAACCTGTGGGGGACCAACTGCAGGTGCCAGCGCATGGGTCTCTTCCAGCAGTGGGGGAAATAA	MGSKAAVMVLALSLLVSVVLAQPLLEEGREPDGMQQAEVDYTADLLDHLLGRAQKRSPDIYLFRRSCIRRGGACDHRPNDCCYNSSCRCNLWGTNCRCQRMGLFQQWGK-
Agatoxin-like peptide splice variant 3	complete	GBUF01003220.1	ATGGGCAGCAAGGCAGCGGTGATGGTCCTGGCTCTGTCTCTCCTCGTCAGCGTGGTGCTGGCACAGCCCCTCCTCGAGGAAGGTCGAGAGCCCGACGGGATGCAGCAGGCCGAGGTGGACTACACGGCTGACCTGCTGGACCACCTGCTTGGACGGGCCCAGAAACGCGAGGATATGGCAGCAATCTCTCGCGATAAGAAATGGAGGTCCTGCATCCGCCGCGGAGGTGCCTGTGACCACCGCCCCAACGACTGCTGCTACAACTCCTCCTGCCGGTGCAACCTGTGGGGGACCAACTGCAGGTGCCAGCGCATGGGTCTCTTCCAGCAGTGGGGGAAATAA	MGSKAAVMVLALSLLVSVVLAQPLLEEGREPDGMQQAEVDYTADLLDHLLGRAQKREDMAAISRDKKWRSCIRRGGACDHRPNDCCYNSSCRCNLWGTNCRCQRMGLFQQWGK-
Allatostatin A	incomplete	GBZW01035932.1	ATGTGGTCTGGGGTACCTACCTCTGGGGGCTTGTCTGTCACCCATGTGGAGTTTCGACGGCTGGGGGAAGAGGAGGAGGAAGAGGAAGAGACCGAGGCTGGGAAGAGATCCAAGAGGGAGGTTAGTGAGGACGGAAACACGGAAGAGGACAAGAGGACAGGTGTGAGGGGTTACTCCTTCGGGCTTGGCAAGAGGAAGCAAGATGACCTGGATGTGGGCTTTTCCAAGAGGCCGCGGGACTACGCCTTTGGACTTGGGAAGAGAGAAGATGACGAGGACCTGGAGTTGGAAAAGAGACCTCGTAGCTACTCCTTCGGCCTCGGGAAAAGAGAAGACGACATTGACTTCGAAAAACGACCTCGGGCTTACTCCTTCGGCCTCGGGAAGAGAGAGGACGAT…	MWSGVPTSGGLSVTHVEFRRLGEEEEEEEETEAGKRSKREVSEDGNTEEDKRTGVRGYSFGLGKRKQDDLDVGFSKRPRDYAFGLGKREDDEDLELEKRPRSYSFGLGKREDDIDFEKRPRAYSFGLGKREDDDEDDLYFDKRPRTYSFGLGKRISEEEDEKPFFAFAPGKRPRTYSFGLGKRSDADDLDNEDDEDEEAEDGVILDLNALEEMSKRASGDHGDGQRTYDFGLGKRSGPYAFGLGKREPYAFGLGKRAGPYAFGLGKREAYAFGLGKRPSADLYEFGLGKRDPYAFGLGKRGGEPYAFGLGKRPANDLYSYGLGKKAADLYSFGLGKREPYAFGLGKRPVADLYEFGLGKRGGEPYAFGLGKRPDMYAFGLGKRGGDPYSFGLGKRPDPY…
Allatostatin B (= mip)	complete	GBUF01005277.1	ATGCAGCTGGCGGCACTGACAGCCACCCTCCTCACGCTGGTGGCGGCGGCGGCTGCGCAGGACAAGGCCTCGGGGCTCGCCGTGACGCAAGCCAAGAGGGCGGGATGGTCCTCAATGCGCGGCGCTTGGGGCAAGAGAACCACGGAGGATGCCCCCGACCACGGCCTGCAGGACGGTGAGGAGAAGAGAGGCAACTGGAACAAGTTTCAAGGCTCGTGGGGGAAACGCGCGGACGAGCTGAGCGAGGACGCGGCGCTGCAGGCTGCCGAGGACAAGAGGGGAAACTGGAACAAATTTCAAGGGTCGTGGGGTAAGCGAGGTGACGAGGCTGCCACCGAGGACGACCTTCAGGACGCCGAGGACAAGAGGACCAGCTGGGGCAAGTTTCAAGGCTCATGG…	MQLAALTATLLTLVAAAAAQDKASGLAVTQAKRAGWSSMRGAWGKRTTEDAPDHGLQDGEEKRGNWNKFQGSWGKRADELSEDAALQAAEDKRGNWNKFQGSWGKRGDEAATEDDLQDAEDKRTSWGKFQGSWGKRGDDLLPIPDVDDKRNNWSKFQGSWGKRAGWSSLQGAWGKRAWSNLQGAWGKRSDGGDDAEDEALEEEELQVAPEALARMVAVGPVKRGWALWGKRPDYPAISPRSTNWSSLRGTWGKRSGDWSNLRGAWGKRNPNDWAHFRGSWGKRTPDFLLSA-
Allatostatin C	complete	GBUF01006639.1	ATGATGCTTTGCCCTGGCCACTTGGTCGTCGCCCTGGCACTGGCCCTGGCCCTCACCCACGCCCTGCCCGCCAAGGAGGCCAGCGCCATGCAGAAGGAGGTTGCATCGGGCCATGACGGAGGGCGGTTGCAGAAGAGGGCCGCCGCTGCCGCTACCGATACTAGCCAAGAGGAGCTCGCCGCCCTAAAGGATCTCATACTCTCGCGAATGGCTGCCGAGCTGGAGGACTCTTGGCAGGACCTTCCCTCCTTCAAGCGTGACCTCATGAAGGGGGAGGGCGGCGATCTGGACGAGGAGGAGGACGAGGGAGAGGAGGGGGGCAGCAGGCGGGGGGAGATGAAGAAGAGGATGTTCGCCCCCCTCTCAGGCCTGCCGGGGAACCTTCACACCATCAAGAGA…	MMLCPGHLVVALALALALTHALPAKEASAMQKEVASGHDGGRLQKRAAAAATDTSQEELAALKDLILSRMAAELEDSWQDLPSFKRDLMKGEGGDLDEEEDEGEEGGSRRGEMKKRMFAPLSGLPGNLHTIKRQIRYHQCYFNPISCFRRK-
Allatostatin CC	complete	GBUF01000947.1	ATGGGGAACATGCCGGGCCTCTCCACCACCGCCAGAGCGGCCCTCGTCACCGCCAACTCCCTCGCCGTGGGCGCACTCCTTCTGGCGGTGGCTCTACTTGCGCCCGTCGCTGCCCCCGCCCACGTGTTGACTCAAGCCCGCCCGCACTATATAGAAGAAATACGGCCCGTGCTGCCCGCCACCTCCACCGGGCAGTTTGTGAGGCAGCCCCTACAGCAGCCGCTCCTTCAGCAGATACAGCAGCCGATGACCCCGATCACTGCCGTCGCCGCCGCTGCCCCGCCCCAGATTTCGGAGCCGAGGAAGCGAGCAGCCATCGTCCTGGACAAGCTGATGTTCGCCCTGCAGAAGGCACTGGACGAGCCCTCAGCTTCCCCCCAGCCTCAGCCCCCAGCCCCC…	MGNMPGLSTTARAALVTANSLAVGALLLAVALLAPVAAPAHVLTQARPHYIEEIRPVLPATSTGQFVRQPLQQPLLQQIQQPMTPITAVAAAAPPQISEPRKRAAIVLDKLMFALQKALDEPSASPQPQPPAPFSPRTLPYPGPLDLQRRGNGDGRLYWRCYFNAVSCF
Allatostatin CCC	complete	GBZW01016965.1	ATGTTCCCCCGTGGCATCGTGGTGGTGGCCCTGGCCGTGGTGGCGTTGCTGCTCCTCACCTCGGGCGGGGCAGCGTCGGCCAAGCCCCTGGGTGAACAGGACCCCGCGGCCCCCGGGATGGGTGGCCCCGTCGTCGCCTTCGCTCGCCAGCCACCCCAGGGATACGAGCCATACGGGAACACTGCCTTGGACGAGGATGGCACTCTGGACACCGCTCTCGCCAACTACCTTTTCGCTAAGCAACTCCTGCAGCGACTTCGAACCCCAAGCGAGGTCTCCCGCGAAACCCAGCGCAAGAGGTCATACTGGAAACAGTGTGCTTTCAACGCCGTCAGCTGCTTCGGCAAGAGGAAGTAA	MFPRGIVVVALAVVALLLLTSGGAASAKPLGEQDPAAPGMGGPVVAFARQPPQGYEPYGNTALDEDGTLDTALANYLFAKQLLQRLRTPSEVSRETQRKRSYWKQCAFNAVSCFGKRK-
Androgenic Insulin like peptide (AIG)	complete	NEW	ATGTCCCTGCCTTCCGTCCTTCTGCTAATGCTGCTGACGGCCACAGCCACGAGGGCCCAGGACTGCAGCTTCTCCGTGGACTGTGCCAACCTGTTAGACTCCATGAACACTGTGTGCCGCTCCTACAAGCAGCACCCCGGTTACAGGAGGACTCGAGACACTCTTTCAGTGGGAGTGATTGGGAACACCTCGTCCGCCCCCGCCTACACAGCCCTCCAGCCCCCCGCAGCAGCCGTCGAGATGTTAGACGAGGAGAATCCGATGCTACCGCCACAGGTCGCCGCCAGGGTCTTCCAGATGGATCGGGTTGGGGGAAGATTCCGCAGGTCTGAGCGCACTGTTGACGCCTACACTCAGTGCTGTGTCGAAAACTGCACGTTGCATGAGGTGGCTGGCTAC…	MSLPSVLLLMLLTATATRAQDCSFSVDCANLLDSMNTVCRSYKQHPGYRRTRDTLSVGVIGNTSSAPAYTALQPPAAAVEMLDEENPMLPPQVAARVFQMDRVGGRFRRSERTVDAYTQCCVENCTLHEVAGYCETFQPEYQFLATGNPCA-
Bursicon-A	complete	GBUF01005811.1	ATGAGCGGTTTGTCGTGGGCGGTGGCGGTGGCTGTGATGGCGGTGCTGTGCGTGGGCGTGGTGCGGGCGGACGAGTGTTCCCTCACGCCCGTAATCCACATACTCTCGTACCCGGGCTGCACTTCCAAGCCCATCCCGTCCTTCGCCTGCCAGGGCCGCTGTACTTCGTACGTCCAGGTGTCTGGCAACAAGCTGTGGCAAACGGAGAGGTCGTGCATGTGTTGCCAGGAGTCGGGCGAGCGGGAGGCGGCCATCACCCTCAGCTGCCCCAAGGCTCGACCCGGCGAGCCCAAGGAAAAGAAGGTCCTGACCCGAGCCCCAATTGACTGCATGTGTCGGCCGTGCACGGATGTTGAAGAGGGGACAGTCTTGGCACAGGAGATTGCCAATTTCATTCAT…	MSGLSWAVAVAVMAVLCVGVVRADECSLTPVIHILSYPGCTSKPIPSFACQGRCTSYVQVSGNKLWQTERSCMCCQESGEREAAITLSCPKARPGEPKEKKVLTRAPIDCMCRPCTDVEEGTVLAQEIANFIHDSPLGSVPFLK-
Bursicon-B	complete	GBUF01008290.1	ATGTGGTGGTGGTATGTGGTTGTGGTGGTAGCGGTGGTGGTGGTGGAGCCTGGTACCGCCCTAGCAAGAAGTTATGGTGTTGAATGCGAGACCTTACCGTCAACCATACATGTGGCCAAAGAGGAATATGACGAGAGTGGGCGGGTGCTGCGAGTCTGTGAGGAGGACGTGGCTGTCAACAAGTGTGAGGGCGCCTGCGTGTCAAAAGTTCAGCCCTCGGTAAACACGCCTTCTGGATTTCTCAAGGACTGTCGCTGCTGCCGGGAGGTCCATCTGAGGGCGAGGGACATCACCCTCACACATTGCTATGACGCTGACGGTGCGCGGCTGGCGGGGGCGAAGGGTAGTCTGCAGGTGAAGCTTCGTGAACCAGCTGACTGCCAGTGCTTCAAATGTGGC…	MWWWYVVVVVAVVVVEPGTALARSYGVECETLPSTIHVAKEEYDESGRVLRVCEEDVAVNKCEGACVSKVQPSVNTPSGFLKDCRCCREVHLRARDITLTHCYDADGARLAGAKGSLQVKLREPADCQCFKCGDSTR-
Calcitonin transcript A	incomplete	GBZW01038560.1	ATGATCGTGTCGGTAGCCATGTGCGTTTTCCTGGTGTGCGTGGGAGCAGGCGCGCAACCCGTACATGAAAACGAGAACTACTTAAACGACAACTTGAGGGAGTACCTTCTGCTCAAGCGCTTGTTCGTCAATGTTTTCGGCAGAGAGAGTGAGCTGGCTCCCATCCCCGCCCCGAGAAAAAGAACTTGCTATCTCAATGGCGGACTATCCCATGGCTGTGACTATCAGGATCTCGTGGGTGCAATAGTAGAGAAAAACTACTGGAATAGTATCGATAGTCCGGGG	MIVSVAMCVFLVCVGAGAQPVHENENYLNDNLREYLLLKRLFVNVFGRESELAPIPAPRKRTCYLNGGLSHGCDYQDLVGAIVEKNYWNSIDSPG
Calcitonin transcript B	complete	GBUF01013234.1	ATGATCGTGTCGGTAGCCATGTGCGTTTTCCTGGTGTGCGTGGGAGCAGGCGCGCAACCCGTACATGAAAACGAGAACTACTTAAACGACAACTTGAGGGAGTACCTTCTGCTCAAGCGCTTGTTCGTCAATATCTTCGGCAGAGAGAGTGAGCTGGCTCCCATCCCCGCCCCGAGTAAGAAGATGTGCCTTAACCTGGGCGACCCTTCCTGCTACCACGGCAATGTCAATGGGAATGGGGAGGATAGTAACTACCTTTCCAGTGGTTACAACCCCGGGAAATAG	MIVSVAMCVFLVCVGAGAQPVHENENYLNDNLREYLLLKRLFVNIFGRESELAPIPAPSKKMCLNLGDPSCYHGNVNGNGEDSNYLSSGYNPGK-
CCHamide 1	complete	GBZW01020021.1	ATGCAGACCAGCGTAAGAATCTCCACCCTCCTGCTCTTTCTGCTGCCTCATCTGCTGCTCCTTGCCCCTGCTGCTGAAGCTCATAGGGCCGTGAAAAGTGGCTGCCTCAACTATGGTCATTCCTGTCTGGGAGCCCATGGTAAGCGAGGGTCGTGGCCCCCCGCTGCGCCCCTGCCCCCCGCCGCCCGCCTGGCCCCCTTCCTGCCCGCCCTGGCCGAGCCTGGCCCCGCCGCCCTCTCGTGGCAGGACAAACTAGCCATGCAACAACAGCAACTACAGCACCGCCGCCACCACCACTCCGAAGACGATGAAGAGCAAGACCCAGAACCCGAAGACGCAACCCACCAGGACGCTAAACAGCACCAGCATCAGTACCAACCTTACCCCGCACGACCCTTC…	MQTSVRISTLLLFLLPHLLLLAPAAEAHRAVKSGCLNYGHSCLGAHGKRGSWPPAAPLPPAARLAPFLPALAEPGPAALSWQDKLAMQQQQLQHRRHHHSEDDEEQDPEPEDATHQDAKQHQHQYQPYPARPFPALYDDSALSPRVPLALPLARPAPLLQAQGEDDLLSYAAYDYDYGERRAKRSVGERKEGKRYPSHVSVSCLLFSRQC-
CCHamide 2	complete	Completed GBZW01012280.1	ATGGGCCGTCTCGCTGTCTGTGTGGTTCTCTCCTTCATCGTCGCCTGCTCCATCTTCAACCTGGCTGATGGCAAGTGCTCGCAGTTCGGCCACTCCTGCTTCGGCGCGCACGGCAAGCGGGCCGACGAGCAGTACGGCGCCCTGGAGCCTGTGGAGGACCTCTACCCCTCCGCCACCCAGCTAAGGGACGCCGAGGAGCAACTAGCCATGGAGGATGTCGCCATGGCCAACCCCCGCACCATGGCCGGCGTCAGGAACCTGATGGACATGATCGGCCAGCTGATGCGCCAGCGGGCCGCGGCCCAGCAGCAGCAGCAGCAGCAGCAGCAGCGTCCGTCCCCCGTGCAGCTGGGCCCCAACGACGCCTACCTCCACTAA	MGRLAVCVVLSFIVACSIFNLADGKCSQFGHSCFGAHGKRADEQYGALEPVEDLYPSATQLRDAEEQLAMEDVAMANPRTMAGVRNLMDMIGQLMRQRAAAQQQQQQQQQRPSPVQLGPNDAYLH
CCRFamide1	complete	NEW	ATGGGCTGCCTGTTGGTGGGCGTGCTGGCGTGGGCTGCTGCTGACGGCGGCCCCTACTCTCCCTCCTCGTCGGGTCCCTTACGGTGTGACGTGGAGGCGCTGCGCTGCGACGTGATCTGCTCCTTCCCTGATCTTGGCCTCCACTGCAGCCGATGTGCTAGAAGAAGACCGATGAGGTTTGGGAAGCGAGGCGGGAACGCGAGAACACACGTCGTCGCTTTGTCCTCCACATCACCAAGTATCTCGGCGGCGGGTGGAGACTCTCAACGCTCCACCGCCGCCGCCCCGAGCCGAGTCAACCGACCGACCGACCAAGCCAACACAATGGACGATCTCCGCTTCGTCGGCCGACCACACTTCTTCCTCAGCAAGATATTTTGGCGGAACAGCGTCGGGCAA…	MGCLLVGVLAWAAADGGPYSPSSSGPLRCDVEALRCDVICSFPDLGLHCSRCARRRPMRFGKRGGNARTHVVALSSTSPSISAAGGDSQRSTAAAPSRVNRPTDQANTMDDLRFVGRPHFFLSKIFWRNSVGQNFPPSQERKVRPWRDRKFQRCLFGVQDPARCPPESAFRKLFHFSDDYEPRREKESNASLCDIHPEECSLGTDIGKRLNTVESSRTNSLSSNEFDRGLRGETGRRKRFNGIETSNTLNSDDSSEGYNSIDGSRKPSLNSNDFDTDLGSETGRINPLDSLESLRQRLFNINDLETGLRSKTNRIRRYNNLNTSSQRFINSDDFDKDLNSPESSRTHSLESKDFDSDLGGKTTRSKLTRSFDKRERDNEKHKRRWKASDDPEKRLSPSE…
CNMamide	complete	GBUF01001102.1 ; GBZW01035283.1	ATGGTTTCACGAGGTCAGCAAGGCAGCGGCTCCCTCACGTGGCTCCTGGTGGTGGCCGTGTCGCTGGTGCTGGTGGCGAGGGTGCAGCCGTACCCGGGTTATGTGGAGCGACTGCCCAGCTTGCGGCGGTACCCTCAACAGACCCAACAGCAGCAGGGCCCGGGCGAGGGTGAGCCCTTCCCCGGCGCCAACGACGACTATGTGGAAGACGACGACGACGAGTTAGGTTACTCCAAAAAATATGCCTACGACACTCTCTTGGCCCGGAGGGAGCCCGACATCTTCCCCTACGACCAGCAGGCGGACGCGAGCAATAAAAACCTGCAGCAGATCCTTCGGTCATTTCGCCCCGTTGTTGGCGGAACCCTTCCCTCCGACCGCGTCCTTCCCTGGGAGGAT…	MVSRGQQGSGSLTWLLVVAVSLVLVARVQPYPGYVERLPSLRRYPQQTQQQQGPGEGEPFPGANDDYVEDDDDELGYSKKYAYDTLLARREPDIFPYDQQADASNKNLQQILRSFRPVVGGTLPSDRVLPWEDLHELGLKGGRAGDEQLAAPDTSLTQLSFAKHRQKRVMCHFKICNMGRRRRARHSSPVQGWLS-
CNMamide splice variant	complete	NEW	ATGGTTTCACGAGGTCAGCAAGGCAGCGGCTCCCTCACGTGGCTCCTGGTGGTGGCCGTGTCGCTGGTGCTGGTGGCGAGGGTGCAGCCGTACCCGGGTTATGTGGAGCGACTGCCCAGCTTGCGGCGGTACCCTCAACAGACCCAACAGCAGCAGGGCCCGGGCGAGGGTGAGCCCTTCCCCGGCGCCAACGACGACTATGTGGAAGACGACGACGACGAGTTAGGTTACTCCAAAAAATATGCCTACGACACTCTCTTGGCCCGGAGGGAGCCCGACATCTTCCCCTACGACCAGCAGGCGGACGCGAGCAATAAAAACCTGCAGCAGATCCTTCGGTCATTTCGCCCCGTTGTTGGCGGAACCCTTCCCTCCGACCGCGTCCTTCCCTGGGAGGAT…	MVSRGQQGSGSLTWLLVVAVSLVLVARVQPYPGYVERLPSLRRYPQQTQQQQGPGEGEPFPGANDDYVEDDDDELGYSKKYAYDTLLARREPDIFPYDQQADASNKNLQQILRSFRPVVGGTLPSDRVLPWEDLHELGLKGGRAGDEQLAAPDTSLTQLSFAKHRQKRERKWYCGLWMAICPFSG-
Corazonin	complete	GBZW01017432.1	ATGGTCCGCAGAATCACCGTGATGGTCCTGGCAGCCTCCCTCGCACTGGCCGCCTCCCAGACCTTCCAGTACAGCAGAGGATGGACGAACGGACGGAAACGCTCTGACCCTGCAGCGGTGGTGGCCCTGGGCGGCGAGGGGCGCGAGGGTGTGGACTTACTGCAGGAGCCCCGCCGCAGCCTACCACAGCAACTTCAGCAGCAGGCCAACTCTCACCGCTCCCTGCCCCGGGTAGTTGAGGAGCGTCTTCGAGCAGTGGAGGCTGGTGTGGGTGCCCTCCTTCGCGCTGCCCAGAACCCGGTCGCCGCAGAGCCAGACTACTACGCCCAGAACTAA	MVRRITVMVLAASLALAASQTFQYSRGWTNGRKRSDPAAVVALGGEGREGVDLLQEPRRSLPQQLQQQANSHRSLPRVVEERLRAVEAGVGALLRAAQNPVAAEPDYYAQN-
CRF-like diuretic hormone (DH44)	complete	GBZW01018704.1	ATGGTGTTGGCGCGCCTGGTAGCAGTCTTGGCCGTGGTGTGCGTGGGGGCGCGGGGGGCGTCTGGCCTCACCTTGGAAGGGGTTCGCGTCCCCCACGGTCACCCCCGGCCGCCCCTTCACCCCCCACGCCTGGCCCCCCGCGATGACCTCATGCCCGACGACCTCGCCCTCGACAGGTACGAAGAGGCACAACTACTGAACGAGCTGCAGGACCCCCTCTCCCCCACCTCCTACCGGTTCCAGCAGCTCATCTCAGAACTCGCAGAGGCGGCAACGGAAGCAGAGAGCCTAGAGGGCGGCCCCGATGGCATCCCCCTGCCCGCGGAAGTAGCAGAGGCGGTGGCAGAAGCCGAGGCCGCCGCGGTAATGAACGGGGGAGCGAGCGGAGGCAGCTGGGGG…	MVLARLVAVLAVVCVGARGASGLTLEGVRVPHGHPRPPLHPPRLAPRDDLMPDDLALDRYEEAQLLNELQDPLSPTSYRFQQLISELAEAATEAESLEGGPDGIPLPAEVAEAVAEAEAAAVMNGGASGGSWGASGVPAVGADPRYLLVNEYLSRAAEPNSNTRKARDSRNSRSITSSNTNTNTNNNTTPNLITSGGSGSSGSSTATSSNANTPASPANPNMFKRAWPHNFSRRRSSGLSLSIDASMKVLREALYLEIARKKQRQQLQRAQHNKALLNTIGKRDVASQLREGQHHQQQHHGAAALDNGRN-
Crustacean cardioactive peptide (CCAP)	complete	GBUF01007699.1	ATGTCAAGCACGAGCTGGTGTGGACGCGTGGGCCTGGTGACAGCTGGTGGCCTGCTCCTTCTCCTCCTCCTGGCGGCGCACGCTCAAGCCGGGCCCGTCGTTAAAAGGGATGTGGACAGTCTATTCGACGGGAAGATGAAGCGCCCCTTCTGCAACGCCTTCACAGGGTGCGGTAAGAAGCGGTCTGACCCTGAGCTGGACGGCCTGGCTTCCGGCTCGGAGCTCAACGGCCTGGCTAAACACGTGCTGGCCGAGGCCAAGTTATGGGAGCAGCTCCAGAACAAGATGGAAGCCCTGCGTCTCCTCAACTCTCGCCTGGACAGCCGCCCCATGTTGAGAAGGAAGCGATCCCTCAGCCAGCCGGAGCACGCAAACCCCGACGCCGCCCTCGACGACAAG…	MSSTSWCGRVGLVTAGGLLLLLLLAAHAQAGPVVKRDVDSLFDGKMKRPFCNAFTGCGKKRSDPELDGLASGSELNGLAKHVLAEAKLWEQLQNKMEALRLLNSRLDSRPMLRRKRSLSQPEHANPDAALDDKGDADKQ-
Crustacean female sex hormone 1	complete	GBZW01013443.1|	ATGAAGCAAAGCAGCACTTCCCTCAAGCCAACAAGCTTCATTTTTGTCCTTCTCTTGGGATGTTCGTTTTCAACCACCATTGTCCATCCCTCGCGTGCCCAAGACTTCTTGCAATATCTGCAGCTAGAGAGACAGCACCTTATGGATTCACTCACCAACCAAGTTCAAAAGCGCTCATCCATCATTGGCCACATGGTCCCCTTCTTCTACAGGACGAGAGAGCAAGTCATGAAGGAGTTCATGGACAACTATATGCTGGTGCCAAGGGCTATCATCGGCTCCACTGCGAACCTACATCATGGTGTCAACTGTTCAGAATTCAGAGAGGGAAGCAAAGTGTATGAAAATCGTTTCCAAGCAAATTTCAGTATGAGACCCATTTGGCTTCATCGTTCAGAA…	MKQSSTSLKPTSFIFVLLLGCSFSTTIVHPSRAQDFLQYLQLERQHLMDSLTNQVQKRSSIIGHMVPFFYRTREQVMKEFMDNYMLVPRAIIGSTANLHHGVNCSEFREGSKVYENRFQANFSMRPIWLHRSETISTCPTQYVERQIQQGSLPVQPVTVLEAKCVCEGSQCADDGSVCVALKYRLPVWIKLDSKDYTTDTVELTVACACAKNPSREGGYTNIGENY-
Crustacean female sex hormone 2a	incomplete	NEW	GGCGAGGCGTCTACGCTGTCCCTGGTGCTGCCCCTGGACGACCTGGCCGCCGGGGACGAGTCTGTGGGGCGCGTGGGCAAGCGCGGCGCAGGGTGCCGCGGGGGCGGCAAGGCGGCGTGCCGGCGTGGGGCGGTGTCCACCGTGTCGAGCTCCGAGGTGCGCGATAACTGGGACGCCGACTACCTGTCCATCCCGCAGCAGCTGGTGACCTTTTCGCAGCAGCAGAAGGAGGACGAGGTGTGCAAGGGCCTGTCGGTGCAGCTGTTTGCCGTGGACCTGCGCGAGCACAACCTGGAGCCCATGTGGGTGCGCGAGACGGTGTACCTGGGCGTGTGCCCCTCCATGCTGCAGGAGCGGCGCCTGGGCGAGCACGTGTGGCCGTCCAGCGTGGTGGAGGTC…	GEASTLSLVLPLDDLAAGDESVGRVGKRGAGCRGGGKAACRRGAVSTVSSSEVRDNWDADYLSIPQQLVTFSQQQKEDEVCKGLSVQLFAVDLREHNLEPMWVRETVYLGVCPSMLQERRLGEHVWPSSVVEVKCLCQRASCSKKGGDFRCQAVRRTVQTWVRHGSQTFVPSQETVSVGCVCVQRTGTEANHVSLRER-
Crustacean female sex hormone 2b	complete	Improved GBZW01022621.1	ATGAGGATCTGGCTGTCCGCCGAGCCGTGGCCTGGCGTCGCTCTCGTCCTCCTCCTGGCGATGATGTCGGCGTCGTCAGGCCCTGACTATTACAGCGTCCCCGACCAGGACATCCTCACCTATCTAGCCGAGGAAGACACCTTCAACAACTCCAGCTCCGAACCCGACAGTCCCTGCCCGCCGCACGCCCTGCTGGAGGCCCTCTTCAGGGAGTACACGTCCGTGCCGCGCTACTTCCTCACCGTGGCGCGCCACGACGCCTGCCGCGGCCTGAAGCTCGACGCCCAGGGCATGCCGCAGCGGGACTACTCCGGCTACCAACCGCAGTGGCTCGAGGACGCCACCACGGCCGGGGACTGTCCGTGGCACCTGGTGCGGAAGGAGTTCATGCACGGCACC…	MRIWLSAEPWPGVALVLLLAMMSASSGPDYYSVPDQDILTYLAEEDTFNNSSSEPDSPCPPHALLEALFREYTSVPRYFLTVARHDACRGLKLDAQGMPQRDYSGYQPQWLEDATTAGDCPWHLVRKEFMHGTLPAAILEVSCLCDGLRCSVQGDFRCTSVTRQVTVWSSEASGGAHYLPRYLEVTTACVCAQRHALQGGHVHPGP
Crustacean hyperglycemic hormone 1	complete	GBZW01039039.1	ATGGTGGCCTACAGAATGACCTCGACGGTGGCGCTGGTGGTGGTGGTAGCTCTTGGCGCCTCGATCCTCATCCTCCCCCATGCACACGCCCGTTCAGCAGAAGGGTTCGGGCGCATGGAGAGGCTGTTGGGTCAACTGAGAGGCGGTGCGGACTCCTCAGCAGCGGTTGGAGATCTGAGGGTAGCCGTGGAGGGACCAGCCGGCCACCCTCTGGATAAACGCCAGGCCTACGACCGCTCCTGCAAGGGCATCTACGACAGGTCCCTCTTCAGCAAGCTGGAACACGTGTGCGACGACTGCTTCAACCTCTACCGCTCGTCCCATGTCGCTAGTGGCTGCAGGGAAAACTGCTACAGCAACCTCGTCTTCCGCCAGTGCATGGACGATCTTCTCTTGATG…	MVAYRMTSTVALVVVVALGASILILPHAHARSAEGFGRMERLLGQLRGGADSSAAVGDLRVAVEGPAGHPLDKRQAYDRSCKGIYDRSLFSKLEHVCDDCFNLYRSSHVASGCRENCYSNLVFRQCMDDLLLMDMFDEYAKAIRVVGRKK-
Crustacean hyperglycemic hormone 1 alternative splice product	complete	NEW	ATGGTGGCCTACAGAATGACCTCGACGGTGGCGCTGGTGGTGGTGGTAGCTCTTGGCGCCTCGATCCTCATCCTCCCCCATGCACACGCCCGTTCAGCAGAAGGGTTCGGGCGCATGGAGAGGCTGTTGGGTCAACTGAGAGGCGGTGCGGACTCCTCAGCAGCGGTTGGAGATCTGAGGGTAGCCGTGGAGGGACCAGCCGGCCACCCTCTGGATAAACGCCAGGCCTACGACCGCTCCTGCAAGGGCATCTACGACAGGTCCCTCTTCAGCAAGCTGGAACACGTGTGCGACGACTGCTTCAACCTCTACCGCTCGTCCCATGTCGCTAGTGGCTGCAGGAGAGACTGTTTCGACAATGATATGTTTGAGTACTGTGTGAAGGACCTTCTGCTGGAA…	MVAYRMTSTVALVVVVALGASILILPHAHARSAEGFGRMERLLGQLRGGADSSAAVGDLRVAVEGPAGHPLDKRQAYDRSCKGIYDRSLFSKLEHVCDDCFNLYRSSHVASGCRRDCFDNDMFEYCVKDLLLENPEQLIRIRDAVRG-
Crustacean hyperglycemic hormone 2	complete	GBZW01021978.1	ATGCCCGGCAGAAACGTAACATTAACGGAGGCAGTGATGATGGTGGCGGTGGTGTTGACACTGGCCGCCGCTCTTTTCGTGTCTCCTGCATCTTCTAGTCCCGTGGAGCCCCTCTCTCTTCGCCTTGACTTACGCGCCCAGGATCCAAATGACAGGAAAAGTGACAACCCAGGGTCCGTGGAGGTTGATAAACGGCGGTGGCATCACAAGCGCATCAGACGCTCTTACGTGGATGGCAGCTGCAAGGGTCTGTACAGCAGGAGCGTGTGGGACGACCTGTACAACGTGTGTAAAGAATGCCAGAATCTTTACAGGATTTCTGGCCTCGGGAAGGACTGCAGGAGAGGTTGCTTCGCATCTGAAACTTTCACCATGTGCCTCGGAGACCTCTTCAAACCC…	MPGRNVTLTEAVMMVAVVLTLAAALFVSPASSSPVEPLSLRLDLRAQDPNDRKSDNPGSVEVDKRRWHHKRIRRSYVDGSCKGLYSRSVWDDLYNVCKECQNLYRISGLGKDCRRGCFASETFTMCLGDLFKPVDKYLTMAVSLRGS-
CCH-MIH-like	complete	GBZW01040441.1	ATGGTGACTCAGAGGCGTGTGTTCCCCGTGTGGGTGCTGCTGCTGGCCGCCTCGCTCCTCGCCCAGAACTCGGTCGTGTCCGGCGCCTACTCCGACCCCCCGCTGTACAAGCTGTGGCCCGGCACGCATCGGGAGTTTGAGCACTACAAGTGCACGGGAGAATTCCACAAGGCAAACCGCGAACACTACAGCGTGCTGCGGAAGGTGTGCGAGGACTGCACGAACGTGTTCCGCGACAACAGCCAGATCCTCCCAGAGTGCATGAGCAACTGCTTCGACAACTACACCTTCCTGTTCTGCGTGAAGCACACCCTGCGCAGCGACCGCCTCAAGGACTACTTGGAGAGCAGGGACGAGATCACCGTTTAA	MVTQRRVFPVWVLLLAASLLAQNSVVSGAYSDPPLYKLWPGTHREFEHYKCTGEFHKANREHYSVLRKVCEDCTNVFRDNSQILPECMSNCFDNYTFLFCVKHTLRSDRLKDYLESRDEITV-
Diuretic hormone 31 (DH31)	complete	GBZW01020442.1	ATGAACAACCTCGGCGTGGTGTTCGTTTCCCTGGTGGCTGCCTTCGTCCTCGTGTCCTCAGTCAACGCCACTCCCGTCAACAGGGAGGCCTCGCACGCGGTGGTCGAGATAGAGGACCCGGACTATGTGCTCGAGTTGTTGACGAGACTCGGCCACTCCATCATCAGAGCCAATGAACTAGAAAAGTTCGTGCGCTCCCCCGGCACCGCCAAGCGCGGCCTGGACCTTGGTCTGGGGCGGGGCTTCAGCGGCTCCCAGGCGGCCAAACACCTGATGGGCCTCGCCGCCGCCAACTACGCGGGCGGCCCCGGCAGGAGGAAGAGGGAGTCCGAGGCCGCGGCCCTTGACCTGCACCACGATGACTCCCTGCACGCCCAGGAGAACGCCGCCGCTGCCGCC…	MNNLGVVFVSLVAAFVLVSSVNATPVNREASHAVVEIEDPDYVLELLTRLGHSIIRANELEKFVRSPGTAKRGLDLGLGRGFSGSQAAKHLMGLAAANYAGGPGRRKRESEAAALDLHHDDSLHAQENAAAAAAAAAAGLPPHSSR-
Ecdysis triggering hormone (ETH)	complete	Similar to GBZW01040404.1	ATGTTCTTCGTGATGGATTCCAGGACAGGTATGGCGTGGTTGGTGGCCGCGACGGTGCTGGCCGCGGTGGTGAGCGTGGCGCGCGCCGACGCCGGACACTTTTTCGCGGAGACGCCCAAACACCTGCCCAGGATCGGCCGTCGGGGAGACCTGCCGCCCTTGACGACGCTGCTGACAGAGGAGGACGCCCGCAGCCCCGGAGCGACCACCCGAGGCATGACGGAGGCGCTGGCGGGGCTGGGTCTGGACAGTGACGGAGACGGCTGCATCGGCCTGGGGGAGCTAGTCCGCAACCCGGTGGTGAGAGTGGCGCTCCTCCTGCAGAACCCCGCCCTCCTCAACTCCGCCGCCCCCGCCTCCTCCGAGAATGACGTCCAAGGCCCCGAGGACCCCTTCACC…	MFFVMDSRTGMAWLVAATVLAAVVSVARADAGHFFAETPKHLPRIGRRGDLPPLTTLLTEEDARSPGATTRGMTEALAGLGLDSDGDGCIGLGELVRNPVVRVALLLQNPALLNSAAPASSENDVQGPEDPFTSDRRPVPRLLRYLQK-
Eclosion hormone 1	complete	GBUF01007899.1	ATGTCACTCAAGCCTGAGGTGCGCGCGGTGGTGCTGGGTCTGGTGTGTCTGGTGGTCCTGGCGACGGTCGGCGAGGCTGCCACCATCATCGGAATGTGCATCAGTAACTGCGGCCAGTGCAAGGAGATGTACGGGGACTACTTCCACGGACAGGCGTGCGCGGAGTCGTGCATCAGGACCCAGGGCATCAGCATCCCCGACTGCAACAACCCCGCCACCTTCAACCGCTTCCTCAAGAGGTTCATCTAG	MSLKPEVRAVVLGLVCLVVLATVGEAATIIGMCISNCGQCKEMYGDYFHGQACAESCIRTQGISIPDCNNPATFNRFLKRFI-
Eclosion hormone 2	complete	NEW	ATGGTTGGCTCCAGAAAGGTCGTCGTGTCGGCCCTGCTGGTGCTGAACGTGGCGCTGGTGCTGGTGGTGCTGCCGCCGTCCGCCTCCGCCGCCTCCAACAGGAAGGTGACCGTTTGCATCAAGAACTGCGGCCAGTGCAAGAAGATGTACACCGACTACTTCAACGGCGGCCTCTGCGGGGACTTCTGCGTGCGCACCAAGGGCCGCTTCATCCCGGACTGCAACAAGCCGGACGTCCTCATCGATATGTTCCTCCAGCGGCTTGAGTGA
EFLamide	incomplete	GBZW01010051.1	ATGGTGCAGGGAGCCTCATGCCTGACCAAGTGTGTCCTCGTACTCTCCTGTGTGTCCTGCGTCCTGCCCTCCGCCCTGCACACACTCCAGCCAGATGAGGGCGTGGGCGCGGTGGACAAGCGGTTTGGAGGGGCGCGGGACCCCATGCTTCATTATCTCCTCGTGGCCATGGCGCACCCCGGCCCGCGCTACGCCGCCCCGCAGATCCTGAGTCGTGGCGTGAGGAGGATCGGATCTGAATTCTTAGGCAAAAGATCCCCCCCTGGCGAGTCCCACGAACCTGAGACCTGTGAGGCGGGTGGCTGCGTCCCTGAGGCTGACAATGACGCTGACGACCTGAAAAAGGAACAACTGAGCTTCACGGGACAGTACGACGACCAGCACGACCCCGAGGAAATT…	MVQGASCLTKCVLVLSCVSCVLPSALHTLQPDEGVGAVDKRFGGARDPMLHYLLVAMAHPGPRYAAPQILSRGVRRIGSEFLGKRSPPGESHEPETCEAGGCVPEADNDADDLKKEQLSFTGQYDDQHDPEEIEEGPDKRALGGLSRGRLARYLSLLLHKKMGSEFLGKRAMGSEFLGKRAMGSEFLGKRAMGSEFLGKR
Elevenin	complete	GBZW01006455.1	ATGGCCGCCGCCGCCCCCCGCACCAGCCTCCTCGTCCACAGCCTGCTCCTGGTGGCCGTCCTCGCCTCCTTCGCCGCCCCGTCTAAAGCCATCGACTGTCGGAGGTTCGTGTTCGCCCCGCAGTGCAGAGGCATCATAGCCAAGAGGACGGCGCCGCAAATGCCCCTGTACGAGGACACGCTGCAGGATCCACAGAGGTACAGTGCACGCCCCGAGGACGTGGACCAGGACTACCGCGTGTACGCCGTCGACCAGAACTCTCGCCAGGCCTCCGATATGGAGGACTCCCAGAACGAGGATGCCCTACAGTACATCCCTCCCAACGTGATGGAGTGGATCATGCAGAACTTTCCGAGGCATAACTTCCAGGGCCAGAGGAAGTAA	MAAAAPRTSLLVHSLLLVAVLASFAAPSKAIDCRRFVFAPQCRGIIAKRTAPQMPLYEDTLQDPQRYSARPEDVDQDYRVYAVDQNSRQASDMEDSQNEDALQYIPPNVMEWIMQNFPRHNFQGQRK-
FMRFamide	complete	Completed GBZW01026299.1	ATGGCAGGATTCAGTATCGTGATGGCCGTCGCGTGGGTATTGGTACTTGGCGTGACGTGGACCCTCGCCTCACCCCTCGCCCCCGTGCCCACCGCCCTCGAATCCCCCTCCGCCGCCCACCACACGGCCGCCGGCGACCCCCTCGAAGCCCCCCAGGAGAAAAGGCTGCTCAAGTACCTCATCCCCAGCGGTGGCTCATGGATGCCCACGCAGATGGAAGGCTCGAAGAGAGGTTACAACAAGAACTACCTCAGGTTCGGGCGAAGTGAAGAAGACAAGAGAGACGGTCGTAATTTCCTGAGGTTCGGTCGTGGCGGCGAAGACATCGACATGGACGACCTCGAAAATTTCCCCGAAACCGAAGATTCCGTCGAGAAGAGAAACCGCAACTTCCTCCGC…	MAGFSIVMAVAWVLVLGVTWTLASPLAPVPTALESPSAAHHTAAGDPLEAPQEKRLLKYLIPSGGSWMPTQMEGSKRGYNKNYLRFGRSEEDKRDGRNFLRFGRGGEDIDMDDLENFPETEDSVEKRNRNFLRFGRDRNFLRFGRSDAEDFGLPGGPLAFANGMQDEDLLEDIPLDEKRAGHRNYLRFGRGGIKNRFGRAGNRNFIRFGRSVDRQLKEEKTRDTTLNPTAAPHSPAKTQESHRSKRSASPYNQIIMPSRGPVAWGIDYQPEEEEELDESLDAPEVTKRAYNKSFLRFGRDRNFLRFGKRNDAPTEFEMEPPTYPRFQRAPYVVRFG-
Glycoprotein-A 2 (GPA2)	complete	GBUF01008258.1	ATGGTGAGGGCGGTGGTTCTGCTGGTGGCTTGCCTGCTTGCCTCCTCCTCCTGCTACAAGCACACCTGGCAGACACCGGGCTGCCACAAAGTTGGACACACGCGGCGCATCAGTATCCCCGAGTGTGTAGAGTTCGACATCACGACGAACGCGTGCCGAGGTTATTGCGAGTCCTGGTCTGTTCCCTCAGCGTGGCAGACCCTCGTGTATAACCCCCACCAGGTCGTGACTTCGATAGGCCAGTGCTGCAACATCATGGAGACCGAGGACGTAAAAGTGAAGGTGATGTGCATGGAGGGCACCCGGGAGCTGATATTCAAGTCTGCAAGCACCTGCGACTGTTTCCACTGCAAGAAGTATTAA	MVRAVVLLVACLLASSSCYKHTWQTPGCHKVGHTRRISIPECVEFDITTNACRGYCESWSVPSAWQTLVYNPHQVVTSIGQCCNIMETEDVKVKVMCMEGTRELIFKSASTCDCFHCKKY-
Glycoprotein-B 5 (GPB5)	complete	GBZW01018309.1	ATGGCCGGAAGAGTCGGTGAATCTGGGAGCGTGGGCGGCAGGCGGGGCGGCGGCGTCTGCGGGAGGCTGGTGGCGGTTCTAGCGGCAACGTTAGCTCTTCTGCTGTTCCTCCTGCCCCCTGCCGCCGCTATAGACCCGCAGTCAACCCTGGAGTGTCACCGGCGACAGTACAGTTCCAAGGTGCACAAGACTGACGAGAACGGACTCATGTGCTGGGATCTAGTCAACGTTATGAGCTGCTGGGGAAGGTGTGACTCCAACGAGATTGCAGACTGGAAGTTCCCCTACAAACGCTCCCACCATCCCGTCTGCATGCACGACAAGACCCAAGTGACCGAGGTGACGCTGAGGAACTGTGACGAGGGTGTGACGCCGGGAACAGAAATCTACGTCTACCAC…	MAGRVGESGSVGGRRGGGVCGRLVAVLAATLALLLFLLPPAAAIDPQSTLECHRRQYSSKVHKTDENGLMCWDLVNVMSCWGRCDSNEIADWKFPYKRSHHPVCMHDKTQVTEVTLRNCDEGVTPGTEIYVYHEATRCGCAVCKSSEASCEGLRYRGARRAPRGGVPRG-
Hyrg	complete	GBZW01003060.1	ATGGTCGTGGCGGCGGCGGTGGGCAGGGTGGTGGCCCAGCAGAAACCAGGCCTGGTGCTGGATGACCCGTCTGACCTGCAGGACCCCTCGTGGGTGCAGCCGCCTCGCTTCCACTATCGCGGCTTCCATCGTCCTCAAGTTGGAGCCGGGTGGCCGTGACCACTCATCTGCTTCTCCTTAGATCCGGTCACGACGAACTGCTGGGCCCTTTGTCCGTCACCCACCCACCGCTCGGTTAACACCACAGTATATTAA	MKILHLLLMVVAAAVGRVVAQQKPGLVLDDPSDLQDPSWVQPPRFHYRGFHRPQVGAGWP-
Insulin	complete	NEW	ATGAAGGTAATGGTGCTCCTGCTGGTGGCGGCGGCGGCGGCGGCACAGCCCAGCAAAAGCCGCGGCCCGCTGAAGACGCTGCCGGGGGCCGGGGCGGTGCGGGAGGCGGAGCGGCGGCTGTGTGGCTGGAAGCTGGCCAACGAGCTCAACCGCGTGTGTAAGGGCGTCTACAACAAGCCCACGGTCTCCACCAACGCCCTCTTCTACAGGAGGGAACGAGGCGAAGGCTCTGTGGACTTCGAGGACCCCGTGGACGTGTGGCCGCTCATGATGGAACTGGACTTCTCTCCGTGGACACCGGCGCCTCCTGACGTGGTGCGCCGGGGGGTCCTCCCAGGCCCTCCCGTGGTGCCTGCTAGCGAGGATCAGCGGCTGCCCTTCCTGAGCGGCCCCCAGGCA…	MKVMVLLLVAAAAAAQPSKSRGPLKTLPGAGAVREAERRLCGWKLANELNRVCKGVYNKPTVSTNALFYRRERGEGSVDFEDPVDVWPLMMELDFSPWTPAPPDVVRRGVLPGPPVVPASEDQRLPFLSGPQASQVVGRSRRVKRGLSAECCRKACTVSELAGYCY-
Leucokinin	incomplete	GBUF01001111.1 ; |GBZW010263901|	ATGGGCACGCGGCAATGGGGGGTCAGAGCCTGGCTGGTGGGGTGCCTGGCCATGCTCACCGTCTACTCGGTCTCGGCCCACGACACCGCCGCGGGGAGGAACACTGACTTCGAGGCTGCCGTCATCGAGGACCCTTGCCCGTCCGCTGTTTCTGCCGATGAAACTCTACGGTGTCGGGTGAAGCGCGAGACAGGGGAGCCCTCAGCCCTCACCCCTGAAGAGCCCTCCATACTGCTGGTCGTGAAGAAACAACCGGCAAACCAGGAAGACGAGGACAAGGAGGATGATCAGGAGTGGGCCCAATCAGTAGTGGAGATCAACAAGCTTCCAATGATGGGGGACGACGTGATATCCAAACTCCATACAGTTGTGAGGCTCCGACGCAACACACCGGAGCGA…	MGTRQWGVRAWLVGCLAMLTVYSVSAHDTAAGRNTDFEAAVIEDPCPSAVSADETLRCRVKRETGEPSALTPEEPSILLVVKKQPANQEDEDKEDDQEWAQSVVEINKLPMMGDDVISKLHTVVRLRRNTPERPHAQPSYRQEVRRPRFRPWGGKRSDNAVIGRGRLGDTRGIAGRARLEDILRVWVANRGALANGMVWRAAALNPGFEADTRSNVDTKRIAFSPWAGKRSEEDKRGGFSAWAGKRSEENYKRGFSAWAGKRSEDEDEKRGFSAWAGKRSEDEDEKRGFSAWAGKRSEDESDKRGFSA
Molt-inhibiting hormone	complete	GBUF01004226.1	ATGGTGTCCCGCGCTCAATCCAGATTTTCCTCTCAGAGGACGTGGCTGGTGGCGGCGGTGGTGCTGGCCGTCCTGTGTAGCTTCGGTGTCCAGCGGGCCGCGGCGGGAATCATCAACGCCGAGTGTCCAAACATGATCGGGAATCGTGACATCTACAAGAAGGTGGACTGGATCTGTGAAGACTGCGCCAACATCTTCCGCATCGACGGTCTGGGCATGCTCTGCAGGAAGAACTGCTTTAGGAACATCGACTTCCTGTGGTGTGTGTACGCCTCGGAACGGCACGCACAGAAGGACGACCTCACGCGTTACGTCAGCATCCTCGGGCAATAA	MVSRAQSRFSSQRTWLVAAVVLAVLCSFGVQRAAAGIINAECPNMIGNRDIYKKVDWICEDCANIFRIDGLGMLCRKNCFRNIDFLWCVYASERHAQKDDLTRYVSILGQ-
Myosuppressin	complete	GBZW01011500.1	ATGGTGTTCCGCCTCCAACCGTGGTGTTCCCTGCTGGTGGTGGGCGTGGTGGTGGTGCTCGGCATGTGTGCAGGCGTGGGCGAGGCCATCCCCCCACCCCTCTGCTACAACCAGAAGCTGGCCCTCACGCCCTACGCCCGGAGGCTCTGCGCCGCCCTTAACGACATCTCCAGATTCTCACGAGCAATGGAGGAATACCTAGACGCCCAAGCCATCAAGAACAGCATGGGAGTCAACGAGCCAGAGGTCAAACGGCAGGACCTCGACCACGTGTTCCTCCGCTTCGGACGGTCCCAGCAGTAG	MVFRLQPWCSLLVVGVVVVLGMCAGVGEAIPPPLCYNQKLALTPYARRLCAALNDISRFSRAMEEYLDAQAIKNSMGVNEPEVKRQDLDHVFLRFGRSQQ-
Natalisin	incomplete	GBZW01007436.1	ATGGCCAGGATGTGGATGCTAATGATGCTGATCGTGGCCGCTGACCTGGCCGCCACCACACAGGAGGTGTCGCCTGGGAGTGCGGGGAGCAGCAGCGGAGGCGAGGCGGGGTCAGCTTCCCCCTGGGCCGGGAGTCGCCACGCCCGGTCCCTGGGCGAGGGCCACGCCGGGGATGTGACGCAGGCGGACCCGCGGGGCGGGGTGGGGCAGGGCAGCTCCACCTTCTGGGTGTCGCGTGGCAAGAAGGCCGAGGAAGGCCGCCCCGCCTTCTACTGGGGACCCAACCAGAGCCTCTGGGGCGAAACCTTCCTCCGCAACGGCCCTTCCCCACTGGGCTCTCGCCAGGCCCAGCTGACGCTGCCCTCCGGCTGGGAGTCCAACCCGAACCTGTGGGGCAAG…	MARMWMLMMLIVAADLAATTQEVSPGSAGSSSGGEAGSASPWAGSRHARSLGEGHAGDVTQADPRGGVGQGSSTFWVSRGKKAEEGRPAFYWGPNQSLWGETFLRNGPSPLGSRQAQLTLPSGWESNPNLWGKRDAQGPFWAARGKRPERDPFWVSRGRRDSAMEQPAPQGDAAGLLWAGENKREENGPFWISRGKRPQPGTAPLSLASLWPVRGRKSEGGNTFWVARGKKESEPQGPFWAARGRRSGGEGGAGPYWIARGKKPDGGAPAGPYWIARGKKPDEDAVFWAARGKK
Neuroparsin 1	complete	GBZW01002783.1	ATGGAGAAGTCCACGAGAAGCTGTCTTTTCTTCCTCTTTGTTTCCTCCACCTTCCTCGCCCTGCTCCTGCCACGGGGGTGTGAGGGCGGCCCCGTGTGCGCGTCGCTGAACGAGGTGATGCCGGAGGAGCTGCCCAACTGCAGACACGGCGTGGTCATGGACTGGTGCGGCAACGCCAGGTGTGCTAAGGGCCCGGGCCAGACCTGTGGAGGCCGCTGGAACGAGAACGGCTCCTGCGGCAAGGGCATGTACTGCGTCTGCGGGTACTGCGCCGGCTGCTCCAGGGACCTTGAGTGTGCCCTTGGGAGGTTCTGCTAA	MEKSTRSCLFFLFVSSTFLALLLPRGCEGGPVCASLNEVMPEELPNCRHGVVMDWCGNARCAKGPGQTCGGRWNENGSCGKGMYCVCGYCAGCSRDLECALGRFC-
Neuroparsin 2	complete	NEW	ATGAGAACGCCTTATGTCCTCTTCTTCATTCTAAGTATAGTTATTATAAGAAGCGTTGGAGCCCCTCGCTGCACGGGTCGCCCTTCTCCAACAAATTGCAAGTATGGAACGGTGCAAGATTGGTGCAGAAACGAGGTCTGCGCCAAGGGGCCTAGCGAGGCGTGCGGCAGTGGTAACTGGTGGGAAAACGATAGATGTACCCAGGGTACGTACTGTGCCTGCGGTTTTTGCTCAGGCTGTACTGTATCCTTGGAATGTTGGTTCTGCTGA	MRTPYVLFFILSIVIIRSVGAPRCTGRPSPTNCKYGTVQDWCRNEVCAKGPSEACGSGNWWENDRCTQGTYCACGFCSGCTVSLECWFC-
Neuroparsin 3	complete	Partially in GBUF01007670.1	ATGGCCTCCTGCTGCCGCGCCGCCACCGTCGTCCTCGCCTGCTCCTGCCTCCTCCTCCTCCTCCTCCAGGAGGGGAGTGCCGCCCCCCGCTGCACTGAATTCGATCAGCCTCCCCCCGACAACTGTAAATATGGAACTACTGTGGACTGGTGCAACAACGGTGTGTGTGCCAAGGGTCCCGGCGAGTCCTGCGGGGGTGGCTACAGGTGGTCTGATGGGAAGTGCGGCGAGGGCACCTTCTGCTCCTGCGGCCTCTGTGCTGGGTGCTCCCCCTTCGACACCAAGTGCGCGGCTGTCGTCTCCCTATGCTAG	MASCCRAATVVLACSCLLLLLLQEGSAAPRCTEFDQPPPDNCKYGTTVDWCNNGVCAKGPGESCGGGYRWSDGKCGEGTFCSCGLCAGCSPFDTKCAAVVSLC-
Neuroparsin 4	complete	NEW	ATGCCTGCCAGGTGCCTAGTCACGCTCCTGCCCGCCTCCTGCCTGCTCCTCTTCCTCCTCTTCCTCCTGACGATGCCTTTCCGGGAGGTGAGTGCCGCCCCCCGATGCAGGGAGTATGACCGCCCGGCCCCCACCAACTGCAAGTATGGGACCTCCAAGGACTGGTGCAAGAACGGTGTGTGTGCCAAGGGTCCGGGCGAGCCGTGCGGAGGCTACCAGAGGAGGGACGGGGATTGCGGCGAGGGGATGCGCTGCGTGTGTGGACGCTGTCGGGGCTGCTCACCCGTCGACAGAAAATGCTTCCAACCCGTCCCGATCAACTGCTACTAG	MPARCLVTLLPASCLLLFLLFLLTMPFREVSAAPRCREYDRPAPTNCKYGTSKDWCKNGVCAKGPGEPCGGYQRRDGDCGEGMRCVCGRCRGCSPVDRKCFQPVPINCY
Neuropeptide F 1a	complete	GBUF01004105.1	ATGTGCCGCCAACTCCTGACAGCTCTTGTGGTGGGCGTGATACTTGTGGGCGCGCTGGAGATGGGCGGCGCGGAGGCCAAGCCAGACCCCACCCAACTGGCCGCCATGGCTGACGCCCTCAAGTACCTTCAAGAACTGGACAAGTACTACTCTCAGGTGTCTCGACCCAGGTTTGGAAAGCGCAGCGAGATGGTGCTGCCCCCTGGCGACGCCCTGGTGAGTCTTCGTAGCCCACAGATGGAGGCAAGTGAGAGGCTCCTGGAAACGCTGGCCAGGAGGCGGTGA	MCRQLLTALVVGVILVGALEMGGAEAKPDPTQLAAMADALKYLQELDKYYSQVSRPRFGKRSEMVLPPGDALVSLRSPQMEASERLLETLARRR-
Neuropeptide F 1b	complete	GBUF01004106.1	ATGTGCCGCCAACTCCTGACAGCTCTTGTGGTGGGCGTGATACTTGTGGGCGCGCTGGAGATGGGCGGCGCGGAGGCCAAGCCAGACCCCACCCAACTGGCCGCCATGGCTGACGCCCTCAAGTACCTTCAAGAACTGGACAAGTACTACTCTCAGGTGTCTCGACCCAGCCCCCGCTCGGCCCCTGGACCCGCCTCGCAGATTCAAGCGTTGGAAAAGACCCTTAAGTTCCTACAGTTGCAGGAGCTGGGCAAAATGTACTCACACATGGCCCGACCGCGGTTTGGAAAGCGCAGCGAGATGGTGCTGCCCCCTGGCGACGCCCTGGTGAGTCTTCGTAGCCCACAGATGGAGGCAAGTGAGAGGCTCCTGGAAACGCTGGCCAGGAGGCGGTGA	MCRQLLTALVVGVILVGALEMGGAEAKPDPTQLAAMADALKYLQELDKYYSQVSRPSPRSAPGPASQIQALEKTLKFLQLQELGKMYSHMARPRFGKRSEMVLPPGDALVSLRSPQMEASERLLETLARRR-
Neuropeptide F 2	complete	GBZW01011996.1	ATGCGGGGCTCTGTGATGGTCGTGGCGGTGGTGGCGACGGTGGCCGTGGCCTGGGCGGCACAGCTCCCCGGCAGGCAGGACGGCCAGCCCATAGAGGCGCTGCAGCAGGCCCTGCACGACGCGGCGCTGTCAGGCTCGCTGGGCTCCGGCGAGGTGCAGTACCCCGCCGGCAGGCCCAACATATTCAAGACCCCGAGGGAGCTGCGGCAATACCTCGATGCCCTCAACGCCTACTTCGCTATCGCCGGCAGACCGAGGTTCGGCAAGCGAGGGGACCACATGCGCCCGGCTGAGGAGCTCTACGATTACTGA	MRGSVMVVAVVATVAVAWAAQLPGRQDGQPIEALQQALHDAALSGSLGSGEVQYPAGRPNIFKTPRELRQYLDALNAYFAIAGRPRFGKRGDHMRPAEELYDY-
Neuropeptide-like precursor 1	incomplete	GBZW01008686.1 ???	GAAACGACATCTGGCATCCTTCATGCAAAACAGACAGTCACCGGTCGCCTCCGAGGACCAGTCAGCGGACAAACGACATCTAGCGTCCTTCATGCAAAACAGACAGTCCGCTTTCGGTACACAGGACCTGGCTACGAGCAAACGACACATCGGCTCCCTGTACCAGAACAGTCAGTCGCCTTTCGGCTCACATGAGTCCTCGGCGGATAAACGACACCTCGGATCCTTCATGCAGAGCAGCGTGTCGCAGTTCGGTCCGGAGCTGCGGCGGCGTAAGCGGTACATCGGCGCGCTGGCCCGCACCAACAACATGCCGTCGCCGTACTCCCGTGCACGACAGAACCGCCGCGACGCACCAGATCCAAGTCTCCGCAGAGCCCATCTTCTCCAGCGCCTTCT…	KRHLASFMQNRQSPVASEDQSADKRHLASFMQNRQSAFGTQDLATSKRHIGSLYQNSQSPFGSHESSADKRHLGSFMQSSVSQFGPELRRRKRYIGALARTNNMPSPYSRARQNRRDAPDPSLRRAHLLQRLLNMERQRDLLRQRQRQALVTRTENAAMMLKYLEHAAELEQDGLDLDLQPEQDVDVGMNLDLEDDREAQTRLDHLQYTTDDQDDQEGKNDALVYHSNDKRFLGSLARSGWFPRRYSGSYSFDLQKRDVTSQLPPEEDEDEYEDEDKPFFTFSY-
Orcokinin-A	complete	GBUF01001013.1	ATGACCCGCGAGGTGATCTGCACAGCCCTCCTCCTCACCCTCTGCGTCATGGCCCACGCCGGAGCCATCAAGGACGCACCTTCCCAGCCCGCCAACCAGCCTGACACCGGCTACTCCTCAGACGGATCTGCGGCGAAGCGCTTTGATGCATTCACGACCGGCTTTGGCCACAGCAAACGCAACTTCGACGAGATCGACCGCTCCAGCTTCGGCTTCGCCAAGAGGCTGCTCACCCCCCGGGACCTGTACAAGCGCAACTTTGACGAGATCGACCGATCTGGCTTCGGCTTCGTGCGCCGCAGCGCCGAGTGA	MTREVICTALLLTLCVMAHAGAIKDAPSQPANQPDTGYSSDGSAAKRFDAFTTGFGHSKRNFDEIDRSSFGFAKRLLTPRDLYKRNFDEIDRSGFGFVRRSAE-
Periviscerokinin	complete	Completed GBZW01016729.1	ATGTGCAACGCTGCCTCAAGAACTGGCCTCCTCCTGGTCCTCATCCTCGTAGGCAGTGAGTGCGAGTGTGCCCGACACAAGCGCCAGGACCTCATCCCGTCCCCTCGCGTGGGCAAGCGGGTCATGCTGCGAGGCGACGACCGCGGCGACATGGACGTGATCCTCAAGGACATCACGGACACAGTGGACACCCGACCCGAGCTTTTGCGGGAGGGCGGCGACGGGGAGTGGGCGCCTGTCTTGGCCGGCCCAGGCCGCGAGATGCACCAGAACAGCGTCTACGAGTGGCCACACCAGCACATCCCCGCCCTCCGCCGCCCACACTCCCGCCGGGCCCCCCAGCAGACGCCCCTCAGCCCCGCGTACCTCCAGGAGTTGCCTTCGTTATACGACTACCTG…	MCNAASRTGLLLVLILVGSECECARHKRQDLIPSPRVGKRVMLRGDDRGDMDVILKDITDTVDTRPELLREGGDGEWAPVLAGPGREMHQNSVYEWPHQHIPALRRPHSRRAPQQTPLSPAYLQELPSLYDYLRRAEALTSDPGEGDSRSKLAL-
Pigment dispersing hormone 1	complete	GBZW01026977.1	ATGTTCATGGCTGTCCTCATGGTGGTGGCAATCGCCGCTCTCTTCACCCAGGGCACCCAGGGGCAAGAGCTCAAGTACCAGGAACGTGAGACAATCGCTGAACTGGCACGGCAGATCTACCTGGTGGTGAAGGGCCCGTGGGCAGCTGGGGTTGTGTCCCACAAACGGAACTCTGAGCTCATCAATTCCATTCTGGGGCTTCCCAAGGTGATGAACGACGCCGGCAGGAGATAAGCGCCCTCACCCCCCCTATGCACATACTTCTACACCATTGTTTGCTCTTCTCTCTAA	MRKSMFMAVLMVVAIAALFTQGTQGQELKYQERETIAELARQIYLVVKGPWAAGVVSHKRNSELINSILGLPKVMNDAGRR-
Pigment dispersing hormone 2	complete	GBZW01014043.1	ATGCGCAGCACCGTGGTCTTGGCACTGCTGGTGATAGTGGCCCTAGTCCCTCTCCTCACTAAGGGGGCACGGGGGCAAGAGTTCGGAATTCCCGAACGTGAGGCCGTGGCCTCAATGGCTGGGCAAATCCTGAAGTTAGTCCATGTCGCTCCGGGTGCTGCCCCAGGCCTACATCACAAGCGCAACTCTGAAATCATCAACTCACTGCTCGGAATTTCAAAGCTAATGAACGAAGCGGGACGCCGGTGA	MRSTVVLALLVIVALVPLLTKGARGQEFGIPEREAVASMAGQILKLVHVAPGAAPGLHHKRNSEIINSLLGISKLMNEAGRR-
elongated Pigment dispersing hormone	complete	Corrected from JR744010.1	ATGAACTTCGCCTTACGCCTGGTGGTGGTGGTGGTGGTGGCCGCGGCACTCGCCAACACCAGCGTCGCCGCCCACCCCGCCTGGACGAGTGATGGCCCGAGTGGAGCCGTAAGTGGACGAGTGGCTCACCTACCAGACCCCGAAGAGGGCGGCATGAGGGTCGTGCCCGTGCTGATGGTCGCCCTGTCCGAGCCCCGCGCGCCCCGCCCCACCGCCGCACACAAGCGTAACTCAGAGCTCCTCAACACCCTCCTGGGCTCACAGACGCTCAGCAACATGAGGAACGCAGGCAGACGCTAGACACCCCGGCCGCTAG	MNFALRLVVVVVVAAALANTSVAAHPAWTSDGPSGAVSGRVAHLPDPEEGGMRVVPVLMVALSEPRAPRPTAAHKRNSELLNTLLGSQTLSNMRNAGRR-
Proctolin	complete	GBZW01014490.1	ATGGCGCGGTCCGGCACAGTTCTGGTGGTGGTGGCGCTGGTGGTGGTGATGGCGGCGGCACTCTGCCAGGCGCGTTACCTTCCCACCAGGGGAGACGACTCCCGCCTTGAGGAGATCAAGGACCTGCTCAGGGAGATCCTGGAGAGGACAGCTGAAGGCGGCCTGAGCAGCAGCAGCAACAATGGCGTCAGGATGCCCTACGACAAGCGATTCCTCTTCAAGCGGGCAGCAGCAGCAGTAGCCCCCGCAGGTGGCGCCGAAGAGGTGGTCGAGCCCCTCCTCAACCTCCCACAGTAA	MARSGTVLVVVALVVVMAAALCQARYLPTRGDDSRLEEIKDLLREILERTAEGGLSSSSNNGVRMPYDKRFLFKRAAAAVAPAGGAEEVVEPLLNLPQ-
Pyrokinin	complete	GBZW01007171.1	ATGCACCATCATCCACTTAGGCCCCTTTTCGTCACATGCCTCGCCCTCGCCACATGCACAGCGCTCGCAGAAGGTGTCTCCGAGGATGTTGTCTCGTCGCAGCTGTCCCCGGCGGAGTGGTCGGCGCCCCCCTCCCCCCTCCGCCAGTCCCCGCCCGGCCCAGCGTGGCGCCACCTGCCTTTCAGTGACCCCTACGCCCCCCTCCTCGCCGACACCCCCTACGCCATACGCCTAGAGACGGTACCTGAAGACACGCCCCGCCCTATGAGACACCTGAACCAAGGCGTCCCCAAGCGGCTCTACTTCGCCCCGCGGCTTGGGAAGAGGAGCAACAGCACAGCCCAGGACCCAGAGGAGAGAGACAGACGAGGCGAGATGACCTACCCTGAGGAACCCCAA…	MHHHPLRPLFVTCLALATCTALAEGVSEDVVSSQLSPAEWSAPPSPLRQSPPGPAWRHLPFSDPYAPLLADTPYAIRLETVPEDTPRPMRHLNQGVPKRLYFAPRLGKRSNSTAQDPEERDRRGEMTYPEEPQEAGQSYYRWWWPLVSVRRSSFSPRPGKRAEGQNDFDLPYDYLPDDLYDSSYQDDAGDEENEAEDERRYMATLQDKRGSGFSFSPRLGKRGGPGFSFGPRPGKKSTFAFGPRPGKKATFAFGPRPGKKSSFAFGPRPGKKSTFAFAPRPGKKTNFAFGPRPGKKANFAFAPRTGKRSGAAEGMRRQDGEAWWVEDSDGATVTTHPPY
Red pigement concentrating hormone (RPCH)	complete	GBZW01035892.1	ATGGTCCGCAGAGCCGAATTGACGCTTCTTCTGGTGGCGGTGGTGGTGGTGGCGCTCGTGTCCTCCGTGTCGGCTCAGCTCAACTTCTCCCCGGGCTGGGGCAAGAGGGCAGCTGCGGCCGGCGGCAGCAGCAACGGCGTGGGGGAGGCGGTGTCGGCCCTCCACCGCAACGTCGTGTCCGGCTCCGGGAGTGTGGTGCCCCCCGGGTCATCCACTCCAGGGGACGCCTGCGGCCCCATCCCTGTCTCGGCCGTCATGCACATCTACCGACTCATCAAGAATGAGGCCGCGAGGTTGGTCCAGTGTCAGGATGAGGAGTACCTGGGCTGA	MVRRAELTLLLVAVVVVALVSSVSAQLNFSPGWGKRAAAAGGSSNGVGEAVSALHRNVVSGSGSVVPPGSSTPGDACGPIPVSAVMHIYRLIKNEAARLVQCQDEEYLG-
Relaxin	incomplete	GBZW01024623.1	CCGTCCATCACGGCGGAGTGCTGCACGGCGGTGGGCTGCACGTGGGAGGAGTACGCCGAGTACTGCCCCTCGTCCTCCAGGCTCAGGCCGGGCGTCATGCTGCTCTGA	PSITAECCTAVGCTWEEYAEYCPSSSRLRPGVMLL-
RYamide	complete	GBZW01023492.1	ATGAAAATGCCCCGCACGCTGAGCCCCGCCCTGGTCCTCCTCGCCGCCCTCGTTGCAGTCACCGCAGCGCAGGGTTTCTACTCCCAGCGGTACGGCAAGCGCGGCGCCGACACCAGGCAGGTCACAGAAAGATCCGGCTTCTATGCTAACCGGTACGGACGTTCTCAAGGGGTTCCGGAGATCAAGGTCAGGTCCTCCCGGTTCGTTGGCGGCTCCAGGTACGGCAAGAGATCCGGCGTCCCTGCCCTGAGCGAGGTTCCTGTTCCCGTGGGCGTTGAGAGCGAGGAGGGAGAGCTTGGGGCGCCGCTTCTGGTCGGGGAGTCCGTCGTCTGCCTCCTGGTCGACGTGCCTGACCTCTACCGTTGTCTGAAAAAACCAGCGTCCGAGGAATCCACCAAC…	MKMPRTLSPALVLLAALVAVTAAQGFYSQRYGKRGADTRQVTERSGFYANRYGRSQGVPEIKVRSSRFVGGSRYGKRSGVPALSEVPVPVGVESEEGELGAPLLVGESVVCLLVDVPDLYRCLKKPASEESTN-
short Neuropeptide F	complete	GBZW01035488.1	ATGGGCGTGAGCGGTGTGAAGTGCTGGGTGGCGCTGGCCTGCTGCTGCCTGTTGATGAGTCAGCTGACCTCCGCTGCACCGCCAGACTATGACACCCTGAACTACATGTACGACTGGCTGGCGGAGCACGAGGTGGGTCGCCGCGCCCCGCCATCCATGCGGCTACGATTCGGCAAGAGGGACATGGGGTGGCAGGTGGCCCAACGCTCCATGCCCTCCCTCAGACTCCGCTTCGGCAAAAGGAATGTGGATCAGGTTGACCCTCTCTTCGACCACGACCTCATTCGCAAGGACGCCCGCACGCCCGCCCTAAGACTGCGGTTCGGGAAGAGAGACACAACAACTTACGGGGAGGAGGACGGGGCCAGCCAGGAGCAGTAATGGTTACATAGCGAGGGC…	MGVSGVKCWVALACCCLLMSQLTSAAPPDYDTLNYMYDWLAEHEVGRRAPPSMRLRFGKRDMGWQVAQRSMPSLRLRFGKRNVDQVDPLFDHDLIRKDARTPALRLRFGKRDTTTYGEEDGASQEQ-
SIFamide	complete	GBZW01021969.1	ATGTCCATGCAGACGCGAGTTGTGGTAGCGGTTGCGGTGGTTGTGGTGGTGCTGGCGCTGCTCAGCTCCCCCGTCAGCGCCGGCTACAGGAAGCCTCCCTTCAACGGCTCCATCTTCGGCAAGCGTGCAGGCGCCGACCCAGTGTACGAGCCCGCCAAGGCCCTGACCGCCGTGTGCCAGGTAGCCATGGAGGCGTGTGGTGGCTGGTTCCCCGGCACCGAGAAGAAATGA	MSMQTRVVVAVAVVVVVLALLSSPVSAGYRKPPFNGSIFGKRAGADPVYEPAKALTAVCQVAMEACGGWFPGTEKK-
Sulfakinin	complete	Completed GBUF01002754.1	ATGAGAGCATCATCATCATCAGCGGCCAGCAACATGAGGTGGTGGTGGTGGTGGTGCGGTGTGGCGGCGGCGGCGGTGGTGGCGGCGGCGGGGGAGGTGGTGGTGGCGGGGGGCGGTGGTGGGGGGGGCATGGCCACTCGCCCCCTCCCCCCACGACCCGCGGTGGCCCTCGCGCGGGTGTTGGCTCCGGTGGTGAGACACAGGCTGGAGGAGGAGGAAGAGGGCTTACTGGAGGAGCTTCTGGAGGAGGGCGGCGGAGGCGGAGGCGTGGTTGAGGTCCTGGACGCTGCCGGCAAGAGAGAGTTTGATGACTACGGCCACATGCGATTCGGGAAGAGGGGGACCGGAGGCGAGGACTACCAGGACGACTACGGCCACTTGAGGTTCGGTCGTAGTTAT…	MRASSSSAASNMRWWWWWCGVAAAAVVAAAGEVVVAGGGGGGGMATRPLPPRPAVALARVLAPVVRHRLEEEEEGLLEELLEEGGGGGGVVEVLDAAGKREFDDYGHMRFGKRGTGGEDYQDDYGHLRFGRSYHRHLPSPPAAAAPSSGSTNNNYNYNNYHHRRLNSFRGPKV-
Tachykinin	incomplete	GBUF01009913.1	GGCCCCCCCCCCCCGCCGCGCCCCCTCCGGCTTCTTGGGCATGAGGGGCAAGAAGGAGGCCCCCTCATCCCCCATGCAGGCCGGCCCCGCCCCCTCCGATGATATGATGCCCGGCTTGTACCAGCTGGACATGCCTCTGCGCGGTAAGAAGACGCCCTCTGGATTCCTGGGCATGCGGGGGAAGAAGAGTGAGGACGAGGAAGAAGATATGGACGAGGAAGAGGAGGAGGCTGTATATGGACGCCCCGCCCTCGACTCAGACTTCAACTTCCTCCTCAAACGTGCTCCCTCCGGCTTCCTGGGCATGAGGGGCAAGAAAGCGCCTTCAGGTTTCCTCGGCATGCGGGGTAAGAAGGCCGGCTTCGAGGGGTACATGCCACCCTCCGCCCAAGCCTCCCC…	APPPRRAPSGFLGMRGKKEAPSSPMQAGPAPSDDMMPGLYQLDMPLRGKKTPSGFLGMRGKKSEDEEEDMDEEEEEAVYGRPALDSDFNFLLKRAPSGFLGMRGKKAPSGFLGMRGKKAGFEGYMPPSAQASPRQALLSLLQGQGLGDAAPLDDDYYYYMPEAWRSMGTHKRAPSGFLGMRGKKGAAYQEKRAPSGFLGMRG-
Trissin	complete	GBUF01016174.1	ATGCAGTTCTCTCTCGCTCTCTTCCTAGCGTGGGCGGTGGTGGGCAGCGCGTGGGCGTGGAGCAGCAGCGAGGTGTCGTGTGCCTCCTGCGGGTCGGAGTGCCAGTCGGCGTGCGGCACCCGGAACTTCAGGGCGTGCTGTTTCAACTTCCAGAGGCGCCGCCGCTCCCAACCCGTGCAGCCCAGGCACCAGGGTAGCATGGGCGCCGGAGCAGACTGGCGAGCCATCCGCGGGGCCCTCATGTTCCCCGCGTCGGCCACTGCTACAGGCAATACCGGCGGCGGCATGTCCCCTCGCACCCTGCCCCTCAACCAGCTCCTCGGTGCACTCAACCCCGCAGGACCCGCCCAGCATCCCGCACCACACCGCAGGGACACCAACGCCCTCGCCTCCGTCCTC…	MQFSLALFLAWAVVGSAWAWSSSEVSCASCGSECQSACGTRNFRACCFNFQRRRRSQPVQPRHQGSMGAGADWRAIRGALMFPASATATGNTGGGMSPRTLPLNQLLGALNPAGPAQHPAPHRRDTNALASVLSSLLQESNEEEVDQDDLLELEGEGGGEGLPDGGADDATLSRLVAFALHQPPPPSSPSRSGLHQRYPAHAQAPPASQSDVGK-
Vasopressin	complete	GBZW01027484.1	ATGCAGGCGGGCGTAGCGGTGACAGTGGTGGTGACTCTGCTGGTGGGGGGCGCCGCCGCCTGCTTCATCACCAACTGTCCTCCAGGCGGGAAGAGGTCCGGAGGCATCATGTCCCAGCTCGGCCACGCCCGCACGTGCACGTCCTGCGGGCCGGGTCTGTTGGGCCGCTGCATAGGACCTGACATCTGCTGCGGCGCCAGAGTCGGTTGTTTCATCGGGTCACGAGAAACCCGTCTGTGTCGAACTGAGAACATGGTGCCCATCAGGTGCAGCAACGCCGACCTGAAGCCGTGCGGAAGGATGCAGGAGGGCCGGTGCGCCGCGGCGGGACTCTGCTGCACGGAGACCAAATGCGAACTGGACGACAACTGTGTGATGGAGGATACACGGAGCGAGGAG…	MQAGVAVTVVVTLLVGGAAACFITNCPPGGKRSGGIMSQLGHARTCTSCGPGLLGRCIGPDICCGARVGCFIGSRETRLCRTENMVPIRCSNADLKPCGRMQEGRCAAAGLCCTETKCELDDNCVMEDTRSEELGAGQQLRGGGRPPHFALLPAVSDRWEEQ-

## Sheet: Litopenaeus
Neuropeptides and Neurohormones
Name		NCBI identifier	CDS	Protein
ACP	complete	NEW	ATGATGCACAAGCTGCAGGTGTTGCTGCTGGTGGTGTGCGTGGCGGTGGGCCCCAGCCTGGCCCAGATCACCTTCTCGCGCTCGTGGGTGCCGCAGGGGAAGCGCTCGGGGGTGGCGGGGGCCCTGATGGCCCCCGAGGGACCTGCTCACCTTGGGGAGAGCTGCCACGGCGCCTACGTGGATGCCCTCATGCAGGTCACCGCTGTGGTCAATAACTTGATCAGGACAGCCCATGAAGCCATCGCTGTAGATTCTCTTCTCCTGAACCCAAAGGCATCGAGATAA	MMHKLQVLLLVVCVAVGPSLAQITFSRSWVPQGKRSGVAGALMAPEGPAHLGESCHGAYVDALMQVTAVVNNLIRTAHEAIAVDSLLLNPKASR-
Agatoxin-like splice variant 1	complete	FE178460.1	ATGGGAATCAAGGTGGTGGTGATGCTCCTGGCTCTCACCCTTCTCCTGAGCGTTGTCATGGCACAGCCTCTGCTCAACGAAGGCCAAGAAGGAGACAGCGGCCAACCTGACGTCGACTACACAACCGACCTTCTGGAAAGACTGCTCTCAAGAACTCAGAAGCGCTCCTGCATCCGCCGCATGGGAGCCTGCGACCACCGCCCCAACGACTGCTGCTACAACTCGTCCTGCCGCTGCAACCTCTGGGGGACCAACTGCAGGTGCCAGCGCATGGGCCTCTTCCAGCAGTGGGGCAAATAA	MGIKVVVMLLALTLLLSVVMAQPLLNEGQEGDSGQPDVDYTTDLLERLLSRTQKRSCIRRMGACDHRPNDCCYNSSCRCNLWGTNCRCQRMGLFQQWGK
Agatoxin-like splice variant 2	complete	NEW	ATGGGAATCAAGGTGGTGGTGATGCTCCTGGCTCTCACCCTTCTCCTGAGCGTTGTCATGGCACAGCCTCTGCTCAACGAAGGCCAAGAAGGAGACAGCGGCCAACCTGACGTCGACTACACAACCGACCTTCTGGAGAGACTGCTCTCAAGAACTCAGAAGCAAGACGACCTGGCTGAGACCGCCCCCGTTAAGAGATGGCGCTCCTGCATCCGCCGCATGGGAGCCTGCGACCACCGCCCCAACGACTGCTGCTACAACTCGTCCTGCCGCTGCAACCTCTGGGGGACCAACTGCAGGTGCCAGCGCATGGGCCTCTTCCAGCAGTGGGGCAAATAA	MGIKVVVMLLALTLLLSVVMAQPLLNEGQEGDSGQPDVDYTTDLLERLLSRTQKQDDLAETAPVKRWRSCIRRMGACDHRPNDCCYNSSCRCNLWGTNCRCQRMGLFQQWGK-
Agatoxin-like splice variant 3	complete	FE172981.1	ATGGGAATCAAGGTGGTGGTGATGCTCCTGGCTCTCACCCTTCTCCTGAGCGTTGTCATGGCACAGCCTCTGCTCAACGAAGGCCAAGAAGGAGACAGCGGCCAACCTGACGTCGACTACACAACCGACCTTCTGGAGAGACTGCTCTCAAGAACTCAGAAACGCTCTTCGTATATCTACCTTTTTAGGCGCTCCTGCATCCGCCGCATGGGAGCCTGCGACCACCGCCCCAACGACTGCTGCTACAACTCGTCCTGCCGCTGCAACCTCTGGGGGACCAACTGCAGGTGCCAGCGCATGGGCCTCTTCCAGCAGTGGGGCGAATAA	MGIKVVVMLLALTLLLSVVMAQPLLNEGQEGDSGQPDVDYTTDLLERLLSRTQKRSSYIYLFRRSCIRRMGACDHRPNDCCYNSSCRCNLWGTNCRCQRMGLFQQWGE-
Allatostatin A	incomplete	Improved from JP430826.1; JP412969.1	ATGCGCGGCCAATATGGCGGACTGGGCGCATGTGCAGTGGCGGCTCTCGTACTCTTCCTAGCCACCGCCGCCGCCCAACAGGACTACTATGAGGTCGACCCCGAGACAGCTGACCTCTTAGATGCTCTCCAGCCGCAATATGAACCAGAGTCCGACCTAGACTTTGGCTACGGGAAGCGCCGCAGTGACTACGCCTTCGGCCTCGGAAAGCGCACCCCCAGCTATGCATTCGGACTGGGCAAACGCCAGAACATGTATTCCTTCGGCCTCGGCAAGCGTTCGGATGGCTTCAGCCTCGGCTTTGGCAAGAAGTCAGGCCACTATAACTTCGGCCTCGGAAAGAGAAGCGTCGAGGGCCAGATGGAGCCTCCGGAGACCTCAGTGGAAGAAGCGGAGGAC…	MRGQYGGLGACAVAALVLFLATAAAQQDYYEVDPETADLLDALQPQYEPESDLDFGYGKRRSDYAFGLGKRTPSYAFGLGKRQNMYSFGLGKRSDGFSLGFGKKSGHYNFGLGKRSVEGQMEPPETSVEEAEDEDKRRKKREADVSEGSAHEEDKRASQYAFGLGKRPDPEESNKRDRLYAFGLGKRVSEEKRDRTYSFGLGKRESDFEKRQRDYAFGLGKRDLDGDMDKRANKYAFGLGKRANEDEDAASLFAFGLGKRPSAYSFGLGKRSGGDEEEYDSYVFSDDDQEGQSEEYDDEDSKRSAAYAFGLGKRNEVPDPETERNSYDFGLGKKSGHYAFGLGKRGGPYEFGLGKRAGPYEFGLGKRASPYEFGLGKRAGPYEFGLGKRAGPYEFGLGK…
Allatostatin B (= mip)	complete	|JP432198.1; JP409627.1	ATGGAGAATACAGGACGACGCTCCCTCTCTCTCCTGCGCACCCTCGTGGTAGTCCTCGCCGCCCAGCTGGCCACTGCCCAAGATCCCGCTTCCGCCCTCGCGCCCTCTGAGGTCAAACGTGCTGACTGGTCTTCCATGCGGGGGGCCTGGGGCAAACGAGGTGACCTAAACGAAGTGGAACTAGAGGATGCCGAGGAGAAACGTGCAGGTTGGGACAAATTCCAGGGATCTTGGGGAAAGAGGGGAGACGATCTTGCTGAGGCCGACTTGCAGGATGCAGGAGACAAGCGTGCTGACTGGAACAAATTCCAAGGGTCTTGGGGAAAGCGCGGAGAAGGACTGGATCTCGAACTGCAGGATGCTGGGGATAAGCGAGCTGACTGGAACAAGTTTCAAGGA…	MENTGRRSLSLLRTLVVVLAAQLATAQDPASALAPSEVKRADWSSMRGAWGKRGDLNEVELEDAEEKRAGWDKFQGSWGKRGDDLAEADLQDAGDKRADWNKFQGSWGKRGEGLDLELQDAGDKRADWNKFQGSWGKRGDDLTETELAEDKRADWNRFQGSWGKRGGWSQLQGSWGKRDIPAALIEDLQKRADWSSLQGTWGKRGWKSLQGAWGKRSDALEDEFAASGGPVAERDGEEAALAYSPAALARLMAGAPQKRGWLLWGKRPDTPRVSPRSTNWSNLRGTWGKRSADWNSLRGTWGKRTTDWGQFKGSWGKRATENERKIISTQQA-
Allatostatin C	complete	JP399494.1; JP409339.1	ATGACGCCCACCAAAGTCCACGTGCTGGCCGCCGCCCTCCTCCTGGCTCTCGCCCTCGCCAGCCCCGCGCCTCAGGACAAGCCGCTGGAGGCCGCGCCGAACCAGCCGCAGCACCCTGTCCACCTGCAGAAGAGAGCAGCGCCCCAAGACTCCAGTCCGGAGCAGGACCTGGCCGCCTTCAAGGACCTGCTCGTCGCCCAGGTGGCGGCCGAACTGCGAAGATCTTGGCAGGAGCCTTCCGCTCTGAGGAGGACCCTGGTGGACGAGGACGGGCTGGAGGAGGAGCAGGCCGCACAGAGCAAGAAGAAGAGGATGTTCGCTCCTCTCTCCGGCCTCCCCGGCGAGCTGCCCACCATCAAGAGGCAGATCCGCTACCACCAGTGCTACTTCAACCCCATC…	MTPTKVHVLAAALLLALALASPAPQDKPLEAAPNQPQHPVHLQKRAAPQDSSPEQDLAAFKDLLVAQVAAELRRSWQEPSALRRTLVDEDGLEEEQAAQSKKKRMFAPLSGLPGELPTIKRQIRYHQCYFNPISCFRRK-
Allatostatin CC	incomplete	Improved JP414758.1	ACCGCCTCCAGCCAGAGATGGTCTCGGCGCCCCGCAAGCGAGCCGCCATCGTGTTGGACAAACTGATGTTCGCCCTCCAGAAGGCCCTGGACGACAACCCCCCGCCAGCCCCCGGGCCCCACCCGCCAGCCTACCCGAGGTCGCGACCCTTCGCTGGAACGATGGACCTGCAGCGGCGAGGCAATGGCGACGGGCGGCTCTACTGGCGGTGTTATTTCAACGCTGTCTCCTGCTTCTAG	RLQPEMVSAPRKRAAIVLDKLMFALQKALDDNPPPAPGPHPPAYPRSRPFAGTMDLQRRGNGDGRLYWRCYFNAVSCF-
Allatostatin CCC	complete	JP426605.1	ATGATTTCCCGTTTTTCCGCAAGCCTTTTGGTGGCGTCGCTCGTGGTGCTGGTGGCTGTGACGCGGGTGTCAGCCAAGGCCCTTCCTGACCAGGACGTGCAGGCCTACCCTCAGCCTCAACATGTGTTGGATCCTTTCGGGAACCATCTGGTGGACGACGACGGTTCCCTGGACACCGCCCTCATCAACTACCTGTTCGCCAAGCAGATGGTGGAACGTCTCAGAAACAACGCCGACGTGCGGGACCTGCAAAGGAAGCGCTCCTACTGGAAGCAGTGCGCCTTCAACGCCGTCAGTTGCTTCGGCAAGAGGAAGTGA	MISRFSASLLVASLVVLVAVTRVSAKALPDQDVQAYPQPQHVLDPFGNHLVDDDGSLDTALINYLFAKQMVERLRNNADVRDLQRKRSYWKQCAFNAVSCFGKRK-
Androgenic Insulin like peptide (AIG)	incomplete	AFE89434.1; AIR09497.1	CGGCGACACCATGAGCCAGATCTGCAAGACGTTCCCCACGGCCAGGCCCCACGTGAGAGTGTCAAGGTCAGCCGATACCGACGACCTCTGGCAGGACACGGGGGCAGGTCAGACAACGCCCCCTGACCTGCTCCCCCGCCGGCACCGCCTCCACCCCAGGGCCCTGAATCCAACGTGGAATCTCGAAAGGGACCTGATCAAAGACATCCTAGTGAGCCCCGAAGCCGCGCACGCCCTCGTCAGGACGCCCCGGAGCCGCGCGAAGAGGTCCTACAACGTGCAGGACGAGTGCTGCAACCACGTGAGCCAGCGGATGTGCGTGGCGGAGGAGATCCTGGAGTATTGCGAGGACCCGGTACCATAGTCCCCCTGGCGGTTTCCTGTCATTTGCGATCTTGT…	GDTMSQICKTFPTARPHVRVSRSADTDDLWQDTGAGQTTPPDLLPRRHRLHPRALNPTWNLERDLIKDILVSPEAAHALVRTPRSRAKRSYNVQDECCNHVSQRMCVAEEILEYCEDPVP-
Bursicon-A	complete	Finished JP412976.1	ATGAACGGCGAATTCCGAACGCTGCTGCTCCTGGCCCTGGTCTTTGCCGGGACACAGGCGGACGAGTGCTCCCTGACACCTGTCATTCACATCCTGTCATATCCGGGCTGCAACTCGAAGCCCATCCCCTCCTTTGCGTGTCAAGGCCGGTGCACGTCGTATGTCCAGGTCTCCGGCAGCAAGATCTGGCAAACGGAGCGATCGTGCATGTGTTGCCAGGAGTCAGGCGAGAGGGAGGCGTCGGTCACACTCAACTGTCCCAAGGCAAGACCTGGAGAACCAAGAATGAGGAAGATTCTCACACGGGCGCCCATTGACTGCATGTGCCGCCCTTGCACCGACGTCGAGGAGGGCACGGTGCTGGCGCAGGAGATCGCCAACTTCATCGAGGATTCGCCC…	MNGEFRTLLLLALVFAGTQADECSLTPVIHILSYPGCNSKPIPSFACQGRCTSYVQVSGSKIWQTERSCMCCQESGEREASVTLNCPKARPGEPRMRKILTRAPIDCMCRPCTDVEEGTVLAQEIANFIEDSPMENVPFLKK-
Bursicon-B	complete	NEW	ATGATGCCACGCCCATGTACGGTAGGAGCCTGTGTGGTGATCACGGTAGCGGCGGTCGTGGTGGGCGGCCTCGCTGGTCCATCGCGCGCCCACACCTACGGCTCCGAATGCGAGACGCTGCCCTCCACCATGCACGTGGCTAAAGAGGAGTTCGACGACGCAGGACGCCTCGTCAGGACCTGCGAGGAGGACCTGGCCGTGAACAAGTGCGAGGGCGCGTGCGTGTCCAAAGTGCAGCCCTCCGTCAACACTCCTTCGGGATTCCTGAAGGACTGCCGTTGCTGCCGCGAGACCCACCTCCGCGCGCGCGACGTGGTGCTCACCCACTGCTACGACGGCGACGGCAACCGCATCACTGGCGACAACGGCAAGCTCACCGTCAAGCTTCGCGAGCCAGCG…	MMPRPCTVGACVVITVAAVVVGGLAGPSRAHTYGSECETLPSTMHVAKEEFDDAGRLVRTCEEDLAVNKCEGACVSKVQPSVNTPSGFLKDCRCCRETHLRARDVVLTHCYDGDGNRITGDNGKLTVKLREPADCQCFKCGNSIR-
Calcitonin transcript A	complete	JP420155.1; JP399441.1	ATGTCCCGCACCGCCAACCTCATGTTCACCGTTCTTCTCGGTCTTATCGGGCTCACACTATCCGCTCACGTGCAGCCCATCCAGGAAAGCGAACTCTCTAGCGTACCAGAGAGGCTACGCGAGTTCCTGCTCATCAGACGTTTGATCAACAACTTGAAGGTCGTCGAAGCTGGACACGAGATCCCAGCGGCCGTTGAAGACCCATCAAGAATCCGGAAACGCACCTGCTACATCAACGCCGGCCTCTCCCACGGCTGCGACTACAAGGACCTCGTGGGAGCCATGGCCGAGAAGAGCTACTGGGACTCCCTGTCCTCCCCCGGCCGCAGGAGGAGGGCCGCTGAGGTCGCCTCCGGGGAGTACCAAGCCTCAGGTTCCTTGGAGCTCTCCGAAGAAGCT…	MSRTANLMFTVLLGLIGLTLSAHVQPIQESELSSVPERLREFLLIRRLINNLKVVEAGHEIPAAVEDPSRIRKRTCYINAGLSHGCDYKDLVGAMAEKSYWDSLSSPGRRRRAAEVASGEYQASGSLELSEEAQ-
Calcitonin transcript B	complete	NEW	ATGTCCCGCACCGCCAACCTCATGTTCACCGTTCTTCTCGGTCTTATCGGGCTCACACTATCCGCTCACGTGCAGCCCATCCAGGAAAGCGAACTCTCTAGCGTACCAGAGAGGCTACGCGAGTTCCTGCTCATCAGACGTTTGATCAACAACTTGAAGGTCGTCGAAGCTGGACACGAGATCCCAGCGGCCGTTGAAGACCCATCAAGAATCCGCCTCGAGCACGAGCTGCAGATGCTCGCCAAAGCCCTCGAGGCCGACATGGACTTCGAGGACCTGCACGTGTCGACCCGCGCCGTCCGCTCCTTCTGCGCCGGCAACGGGAGCAGGCAGTGCCGCAGCTTCTGCTTCAACCTCGGCGACCGCGCTTGCTCCGACGGCGACATCGGCGGCAACGGC…	MSRTANLMFTVLLGLIGLTLSAHVQPIQESELSSVPERLREFLLIRRLINNLKVVEAGHEIPAAVEDPSRIRLEHELQMLAKALEADMDFEDLHVSTRAVRSFCAGNGSRQCRSFCFNLGDRACSDGDIGGNGEDSHFIESGMNPGK-
CCHamide 1	incomplete	NEW	ATGAGCTCCTTTAGGCTTGCCCACCTTCTCCTGCTGGCGCTGACCCTGGCAATCCTAGGATCAGCTACTACTTCGGCTCACAGAGTTTTGAAAGGAGGATGTCTTAACTACGGCCATTCCTGTCTTGGAGCCCACGGTAAAAGATCATCGAGCAACCCCGGAGAAGGGCGGTCCATCACGCCCACCCTACAGCCAGCCTTACCACGCCCACTTCTAGACATCCTCCTGGACGCCCTAAGCTCAGCTACACGCCCAGGTGCCCAGAGTGCCGCCCATTCTCAGTTCAGACAGAGGACTCCCAGCGA	MSSFRLAHLLLLALTLAILGSATTSAHRVLKGGCLNYGHSCLGAHGKRSSSNPGEGRSITPTLQPALPRPLLDILLDALSSATRPGAQSAAHSQFRQRTPS
CCHamide 2	complete	JP430594.1	ATGTCGCGCTGGATTGTCAACCTTCTCTTGGTCGTCCTTGGAGTGGCTGCTCTCTCTAGCCAGGCATGGGGACAATGTTCGAAGTTCGGCCACTCCTGCTACGGCGGCCACGGCAAGAGGAGCGAGGACCAATACCCTTCCAGCATCGACTACGCGGCAGCCAATCAGGTCCCCGCCCTCGCACTCAAGGCATCCCAGGACGACGCCCTGACCTGGGATGACTCCGCCCCCGCCGTCACCAACCCCGAGATCGTGGCTAATGTTCGGAACTGGCTGTCTGTTCTCGGCCGCCGTCTCCGCCAGAGGTCGTCTTCTCAGTCTGCCTCCTCAGCGTCACAGTCTTATGGGTTCCTACAGTAG	MSRWIVNLLLVVLGVAALSSQAWGQCSKFGHSCYGGHGKRSEDQYPSSIDYAAANQVPALALKASQDDALTWDDSAPAVTNPEIVANVRNWLSVLGRRLRQRSSSQSASSASQSYGFLQ-
CCRFamide1	incomplete	NEW	ATGGTGCTGCGAGCTGGTTGGTTGCTGTTGGCGCTGTGGGCGTGGTCAGGGAAGTGGGCGGCGACGGCCAGTGACGCGAGGTGTGACGTCGAGGCGCTCCGGTGTGACGTCATCTGCTCCTTCCCTGACCTGACGACGCACTGCAACCGCTGCGTCAGGAGACGCCCCATGAGGTTCGGCAAGCGGGCGGGCGCGC	MVLRAGWLLLALWAWSGKWAATASDARCDVEALRCDVICSFPDLTTHCNRCVRRRPMRFGKRA
CNMamide	complete	NEW	ATGTTCTCTCGCGGTCGCCATGGCTGCGGTTCCCTCCCGAGGCTGCTCCTGGCGCTCCTGTCGCTGCTGATGGCGGCCCGCGTGCAGCCCTCGCCCTTCGCCGAGTACGAGGGACTGCCCTTCGCCTCCTCCTTCGAGTCCCACTTCGTCCCGAAGGCCCCGTCGCCGGCCGCCCCTCCTTCGGCCGCCTCTTCGTCGTCCTCCGCCTCCTCTTCTCTGCTGTCGTCGTCGGGCGCGCGCGCACGCTCGCGGTCGTTCCCGACTCGCCACGACGCCGACGCCAGGATGAACGTCGTGTACGAGGCCAGCGACTACGACGAGCAGGCGGCGGCGGCGGCGGCGGCGGTGGAGGCGGCGGTGGAGGTGCTGCAGGAGTACGACTTCCCGAAGGCGAAGGCG…	MFSRGRHGCGSLPRLLLALLSLLMAARVQPSPFAEYEGLPFASSFESHFVPKAPSPAAPPSAASSSSSASSSLLSSSGARARSRSFPTRHDADARMNVVYEASDYDEQAAAAAAAVEAAVEVLQEYDFPKAKALEAAGAANYRPSQKASLDSTKNLQQILRSFPLVVGGHVPPPSSSSPYDVWRSFQEGVEGDHRPLSGGSGGGAGAGGVPQARLPELPFGEPRPKRVMCHFKICNLGRRRRARQSLPLQGWLS-
CNMamide splice variant	complete	NEW	ATGTTCTCTCGCGGTCGCCATGGCTGCGGTTCCCTCCCGAGGCTGCTCCTGGCGCTCCTGTCGCTGCTGATGGCGGCCCGCGTGCAGCCCTCGCCCTTCGCCGAGTACGAGGGACTGCCCTTCGCCTCCTCCTTCGAGTCCCACTTCGTCCCGAAGGCCCCGTCGCCGGCCGCCCCTCCTTCGGCCGCCTCTTCGTCGTCCTCCGCCTCCTCTTCTCTGCTGTCGTCGTCGGGCGCGCGCGCACGCTCGCGGTCGTTCCCGACTCGCCACGACGCCGACGCCAGGATGAACGTCGTGTACGAGGCCAGCGACTACGACGAGCAGGCGGCGGCGGCGGCGGCGGCGGTGGAGGCGGCGGTGGAGGTGCTGCAGGAGTACGACTTCCCGAAGGCGAAGGCG…	MFSRGRHGCGSLPRLLLALLSLLMAARVQPSPFAEYEGLPFASSFESHFVPKAPSPAAPPSAASSSSSASSSLLSSSGARARSRSFPTRHDADARMNVVYEASDYDEQAAAAAAAVEAAVEVLQEYDFPKAKALEAAGAANYRPSQKASLDSTKNLQQILRSFPLVVGGHVPPPSSSSPYDVWRSFQEGVEGDHRPLSGGSGGGAGAGGVPQARLPELPFGEPRPKREADAPSITQKKRPCILYLRICPFRSLR-
Corazonin	complete	NEW	ATGGTGAGGTCCTTCAGGCAACAGACCGTGACGGTGATGGCGATCGCTCTGTGCCTCAGCCTGGCCACTGCGCAGACCTTCCAGTACAGCAGAGGGTGGACGAATGGGCGCAAGAGGTCAGACATGAGCATGGGCGTGGCGAGGACCGTGAACCCCCTATCGTTTCCTCTCACCCGCGTTCTCCCAGTGTCCCTCCACCAGAACGCTGCTTATAACCCGCCTGTGAAGACTGTTGAAGAGCGACTACGAGCGCTGGAAGCAGGTTTCGCCGCGGTCATAAGGGCCAGCAGCGCCAATCTTTCCTCTGGTGGCGACGATGAATACTACTCTGAAAACTAA	MVRSFRQQTVTVMAIALCLSLATAQTFQYSRGWTNGRKRSDMSMGVARTVNPLSFPLTRVLPVSLHQNAAYNPPVKTVEERLRALEAGFAAVIRASSANLSSGGDDEYYSEN-
CRF-like diuretic hormone (DH44)	complete	JP361175.1 ; JP405696.1	ATGGTGGTTCTGCGCACTGTACTTCTCGCTTGGCTTGGCGTGCTGCCGGCTGCCTGGTGTTTGCCGCAGGAAGCAGGGCGCTCGTCAAACCTCCGGCCGCTGTCCCTGACGCAGGACCTCAGCCCGAAGGATCTCAGCGACAAGAGCGTCAACCTCCACGACCTCCTTCAGGATGATCTCTCTCCCCAGGACGAGCTGAGCGCCCTCTCCGCCGCCGCCGCCGCCGCCAACCCCGTCAGAGAGGGCCCCGGGAGCTTCAGGAGCTACGACGACAGCGAGCGCGCCCTGCTGAGGAGGGTAGGGGGCGCCTCCCCCGTCCTATACCAGCTGCCGGAGGCCCTACCGGAAGCCACAGGAGCCTCTGAGGGACTCCGGGACGCCCTCCTGCCAGCGCTGGTC…	MVVLRTVLLAWLGVLPAAWCLPQEAGRSSNLRPLSLTQDLSPKDLSDKSVNLHDLLQDDLSPQDELSALSAAAAAANPVREGPGSFRSYDDSERALLRRVGGASPVLYQLPEALPEATGASEGLRDALLPALVADDAAGAADWTPIDPRYYILMEYLNHNNEDSSMDSARLNRLGRSRTQPALPDTNSKVKKSWPTGLSRRRASGLSLSIDASMKVLREALYLEIARKKQRQQMQRARQNQELLTSIGKRDVQKQARESEMESDNRE-
Crustacean cardioactive peptide (CCAP)	complete	JP433214.1	ATGTCAACCATGAACTGGTGCGGGCGTGCGGGCGTGATTGCCGCTGCTTCTCTCCTCCTGCTCTTGTTGGCCGCCCATTCCCATGCCGGACCCGTTGCCAAGAGGGACATCGCTGATTTGCTCGACGGGAAGGACAAACGCCCCTTCTGCAATGCATTCACCGGATGTGGAAAGAAGCGATCGGAGCCCAAAGTGGAGCCCCTGTCCTCGGGCGCGGAGCTCGACGCCCTCGCCAAGCACGTCGTCGCCGAAGCCAAGCTGTGGGAACAACTCCAGAACAAGATGGAGGTCATGCGCTCCCTGGCCGCCCGTATGGAGGAGCACCCGATCTTCAGGAGGAAAAGGTCCCCCGCCCCCGCCCACGCCCCTCAGGCTGCCGCGCCCTCCCAAAACCAGCAG…	MSTMNWCGRAGVIAAASLLLLLLAAHSHAGPVAKRDIADLLDGKDKRPFCNAFTGCGKKRSEPKVEPLSSGAELDALAKHVVAEAKLWEQLQNKMEVMRSLAARMEEHPIFRRKRSPAPAHAPQAAAPSQNQQMDTDKQ-
Crustacean female sex hormone 1a	complete	NEW	ATGGCAGCCCCTCGCCCTCAGCACCTGTTGTGTCTGAGCCTCAGCGCCCTCGTCGTCGCCGTCTTCGCCTCGCCGACCTTCGCCTCCGCCAGGTTCTCCCCGCGGCCGCCCTTCCTGTACCACGAGCGGGAGAAGGAGGAGCAGCCGAAGCCCCGAGCGGAGTCCCCGAAGCGCTCTCGAGACGACTTCGCCTCCGACCTCGTGCAGTTCTTCTCGGAGGAGCAGGTCCAGGAGGCCACCAAGATCCAGTACAAGTCCGTCCCCGAGCCGGTCATCTACACGTCGCAGGTCCTCCAGCAGGGCGTCAGCTGCTCGACGCTGCACTCGGAGATGCACGAGAACTACATCAAGCCCGAGCTCAGACTCCGGCCCGAGTGGATCTACGAGTCCAAGCTCATC…	MAAPRPQHLLCLSLSALVVAVFASPTFASARFSPRPPFLYHEREKEEQPKPRAESPKRSRDDFASDLVQFFSEEQVQEATKIQYKSVPEPVIYTSQVLQQGVSCSTLHSEMHENYIKPELRLRPEWIYESKLIGDCPTHYVTRELPSIYSPSTVLEAVCACGGSQCSEDGHQCVPVSRHVPVWVRRGPNLHVLDVEELTVACACARRPSAGGNFIFSAAVES-
Crustacean female sex hormone 1b	incomplete	NEW	GTCCTGCGGACGTCGCTCGCGGCCGCCGCCTCGCCCTTCCTCCTGCCGGGGGAGCGCGAGCGGGAGCTGCACCTCCGCCTCAACGCGCAGGACGCCCACGTCGCCAAGCGGCTGGACAACCAGTTCCACATGGACATCCTGCGCTTCTACTCGGAGCGGGAGGTGCAGGAGGCCACCCAGGAGGAGTACACGTCCATCCCGCACCCGATCACCTACACCACGCAGCTGCTGCAGCAGGGCGTCAACTGCTCCAGCCTGCAGTCGGAGCTGCACGAGAACTACATCGACCCCGAGGTCCTGCTCTACCCCGAGTGGATCTACGAGTCCAAGCTCATCGGCGACTGCCCCACGCACTACAGGACGCGCGAGCTGCCGCCCAAGTACTCGCCGGCGATCGTG…	VLRTSLAAAASPFLLPGERERELHLRLNAQDAHVAKRLDNQFHMDILRFYSEREVQEATQEEYTSIPHPITYTTQLLQQGVNCSSLQSELHENYIDPEVLLYPEWIYESKLIGDCPTHYRTRELPPKYSPAIVLEAECACRESQCSRSGHQCVPVSRHVPVWVRRGPNLHVLDVEELTVACACARRPSAGGNFIFSAAVES-
Crustacean female sex hormone 1c	incomplete	JP398646.1	CGGGCGTCCGTCGGAGGGACGCCAGGCGCCACAGCAAGGCCTGTGGTCGTACATCCGACATCGGCCTCAAAGCAAGCGGCAGCTGGACGAGCTGATCCCCGGCCTCCTTCAGCACTACTCGGAGCAGGAGGTGGAGGCCGCCTCCAGGTCCGAGTACAAGGCGGTGCCGTTGCCCATCGTGCACACGTCCCAGATGCTCCACCGCGGAATCAACTGTTCCGCGCTCGACTCCAACCTGCACGAGAACCACATCAAACCCGAGCTTCAGCTGCGCCCCGACTG"	RHRPQSKRQLDELIPGLLQHYSEQEVEAASRSEYKAVPLPIVHTSQMLHRGINCSALDSNLHENHIKPELQLRPDWIHISELIGDCPTHYVARDLPPMYSPAVVLEAVCTCGGSQCSRDGHQCVPVTRHIPVWVRRGPNIHVLDVEELAVACACVRRPSVGGNFVFSPAVHS-
Crustacean hyperglycemic hormone 1	complete	Improved from AAN86055.1	ATGGTCAGCTTCCTCTCACTTCGCATGGTGTGCTCCGCCGCCCTGGTGTCGCTGCTGGTGCTGGCCCTGTCGTCCCGCAGCGCCTTCGCCCGCTCCGTCGACGGCGTGGGGCGCCTTGAGAAGCTGCTGTCGTCCTCGTCGTCTTCGTCAGGCTCTTCTTCCCCCCTGGATGCTCTCGGCGGCGACCACAGCGTGAACAAGCGCGACACCTTCGACCACTCCTGCAAGGGCATCTACGACCGGGAGCTCTTCAGAAAGCTGGACCGCGTCTGCGAGGACTGCTACAACCTGTACCGCAAGCCCTACGTGGCCACCGAGTGCAAGAGTAACTGCTACGCCAACTTCGTATTCAAGCAGTGCCTCGACGATCTCCTTATGGTCGACGCCATTGACGAGTAC…	MVSFLSLRMVCSAALVSLLVLALSSRSAFARSVDGVGRLEKLLSSSSSSSGSSSPLDALGGDHSVNKRDTFDHSCKGIYDRELFRKLDRVCEDCYNLYRKPYVATECKSNCYANFVFKQCLDDLLMVDAIDEYVNTVQLVGK-
Crustacean hyperglycemic hormone 1 alternative splice form	complete	NEW	ATGGTCAGCTTCCTCTCACTTCGCATGGTGTGCTCCGCCGCCCTGGTGTCGCTGCTGGTGCTGGCCCTGTCGTCCCGCAGCGCCTTCGCCCGCTCCGTCGACGGCGTGGGGCGCCTTGAGAAGCTGCTGTCGTCCTCGTCGTCTTCGTCAGGCTCTTCTTCCCCCCTGGATGCTCTCGGCGGCGACCACAGCGTGAACAAGCGCGACACCTTCGACCACTCCTGCAAGGGCATCTACGACCGGGAGCTCTTCAGAAAGCTGGACCGCGTCTGCGAGGACTGCTACAACCTGTACCGCAAGCCCTACGTGGCCACCGAGTGCAAGTCCAATTGCTTCGTGAATAAGAGGTTCAATGTCTGTGTGGCTGATCTCAGACATGATGTCAGCCGCTTTCTGAAA…	MVSFLSLRMVCSAALVSLLVLALSSRSAFARSVDGVGRLEKLLSSSSSSSGSSSPLDALGGDHSVNKRDTFDHSCKGIYDRELFRKLDRVCEDCYNLYRKPYVATECKSNCFVNKRFNVCVADLRHDVSRFLKMAKFLRYP-
Crustacean hyperglycemic hormone 2	complete	JP419613.1	ATGTCTGGCTGCGCAATGTGGGTGATCCTTGCCTTGACTGCCTCCTGCAGCGTCATGTGCCACGCAAGAATCATGGATCCTGGGCACAGTCGCCCTCCATTCCACCCTCCTTCGCCGCCTTCCCCTTCGACCTCCTCCTCTTCGGCCTCGGCTCTGCGCGTGGCCAAGCGGGACGTGTTCGACCCCTCGTGCAAGGGCATCTACAACCGCGCCATCTGGGCCAAGCTCAACCGGGCGTGCGAGGACTGCCAGAACCTCTTCAGAGACGAAATGGGCATCTACGAATCGTGCAGGGAAAAATGTTTCGACACAAAGATCTTCCCCGCGTGTGTGATCGAACTCTCCCTCAACCTGAATGAATACATGTTCGAAGCAGAGTTGATTCGCGAGCTTTGA	MSGCAMWVILALTASCSVMCHARIMDPGHSRPPFHPPSPPSPSTSSSSASALRVAKRDVFDPSCKGIYNRAIWAKLNRACEDCQNLFRDEMGIYESCREKCFDTKIFPACVIELSLNLNEYMFEAELIREL-
Crustacean hyperglycemic hormone 3	complete	JP429496.1	ATGGACAACAAGATCGCCTTCGTCTCTGCATCAGTTCTCCTTCTGGTCGCCGTCCTGGCATCGCACAACGGCGTCCATGCGAGGTCCGTCGTCCCCGAAGGCCTCCAGGAACTCGAAATTCCTCGTCAGGAGAGCGACATGTTCGCCGTCAGAAGAAAGAGGCAGGTCTTCGACGCCTCGTGCAAAGGGGTGTACGACAGGGGCCTCTGGGCCAAGCTCAATAACGCGTGCTTGGACTGCCAGAACATCTATAGGGGGAATCCGGCCATTGAGGGGGAATGCAGGCAAAACTGCTTCGGTACAGAGGTCTTCTACGGATGCATCAAGGCCTTAAAACTACCCACGAAAAATTACTTATACTTTGCCGAAGTCTTGAGAGAAAGCTAG	MDNKIAFVSASVLLLVAVLASHNGVHARSVVPEGLQELEIPRQESDMFAVRRKRQVFDASCKGVYDRGLWAKLNNACLDCQNIYRGNPAIEGECRQNCFGTEVFYGCIKALKLPTKNYLYFAEVLRES-
Crustacean hyperglycemic hormone 4	complete	Finished JP394334.1	ATGTTCGCGTCACGAATGGTGTGGTCAGCACTAGTGTTGTCTCTGATGGTGGCACTCGCAGCCTCTGCCGCCACCTGGGACCGCTCCTTCCGCGATGAGGAAGAGCCGCCGAAGTTCCTGCCTCCTTCTTCCCCCGACTCCTCTGCCGTGGCTCTCCCCAGGACCCTGCCTCTCCCCGCGGACGAGGACCACAGCCTCAGCAAGCGCTCCGGATACTACAACTCGTGCACGGGCGTCTACGACCGCGAACTCATCGCCAGGCTCGACCGCGTGTGCGAGGACTGCTACAACCTCTACCGCGACGTCGAGGTGGCTGTGGGCTGCAGGAAAGGATGTTACCACAACGAAGTGTTCCTGTACTGCGTGGACTACATGTTCCGGCCTCGCCAAAGGAACCAG…	MFASRMVWSALVLSLMVALAASAATWDRSFRDEEEPPKFLPPSSPDSSAVALPRTLPLPADEDHSLSKRSGYYNSCTGVYDRELIARLDRVCEDCYNLYRDVEVAVGCRKGCYHNEVFLYCVDYMFRPRQRNQYRAALQKLGK-
Crustacean hyperglycemic hormone 5	complete	Finished JP390489.1	ATGTCCCTGGGTATGGTTGCCTTTCGCATGATGGCCGTGGCCCTGGTGGTGGTCGTGGCGTGCTCGACGACCTGGGCTCGCTCCGCCGAGGGGTCGTCGTCCCCCGTGGCCTCCCTCATCAGGGGCCGCAGCCTCAGCAAGCGAGCAAACTTCGACCCTTCCTGCACGGGCGTCTACGACCGGGAGCTCCTGGGGAGGCTGAGCCGCCTCTGCGACGACTGCTACAACGTGTTTCGCGAGCCCAAGGTGGCCACGGAGTGCAGGAGCAACTGCTTCTACAACCCCGTGTTCGTCCAGTGCCTGGAGTACCTGATTCCGGCCGACCTGCACGAGGAGTACCAAGCCCTCGTGCAGACGGTGGGCAAGTAG	MSLGMVAFRMMAVALVVVVACSTTWARSAEGSSSPVASLIRGRSLSKRANFDPSCTGVYDRELLGRLSRLCDDCYNVFREPKVATECRSNCFYNPVFVQCLEYLIPADLHEEYQALVQTVGK-
Crustacean hyperglycemic hormone 6	complete	Finished JP390489.1	ATGATCGCACTTCGCTTGATGGCCGTGACCCTGTTGGTGGCGCTGGCGGCCTCGACGACCTGGGCTCGCAGCTTCAACAAGCGAGCAAACTTCGACCCTTCCTGCACGGGCGTCTACGACCGGGAGCTCCTGGGGAGGCTGAGCCGCCTCTGCGACGACTGCTACAACGTGTTTCGCGAGCCCAAGGTGGCCACGGAGTGCAGGAGCAACTGCTTCTACAACCCCGTGTTCGTCCAGTGCCTGGAGTACCTGATTCCGGCCGACCTGCACGAGGAGTACCAAGCCCTCGTGCAGACGGTGGGCAAGTAG	MIALRLMAVTLLVALAASTTWARSFNKRANFDPSCTGVYDRELLGRLSRLCDDCYNVFREPKVATECRSNCFYNPVFVQCLEYLIPADLHEEYQALVQTVGK-
Crustacean hyperglycemic hormone 7	complete	NEW	ATGGTGCTTCAATACATGCTGTCTGCGGCCCTGCTGGTGCTCGCCGCCTCGTCCTCGCCCGCCGCCGCCCGCTCCCTCGACGCGGCGCCTTCGTCTGCGTCCTCAGGAAGCCACAGCCTCAGCAAGCGCTCCCTCTTCGACCCGGCGTGCACCGGCATCTACGACCGGCAGCTGCTGGGCAAGCTGGGGCGCCTGTGCGACGACTGCTACAACGTGTTCCGGGAGCCCAAGGTGGCCACGGGATGCAGGAGTAACTGCTACTACAACCTCATCTTCCTCGACTGCCTCGAGTACCTGATCCCGAGCCACCTTCAGGAGGAGCACATGTCGGCCCTGCAGACCGTCGGCAAATAAA	MVLQYMLSAALLVLAASSSPAAARSLDAAPSSASSGSHSLSKRSLFDPACTGIYDRQLLGKLGRLCDDCYNVFREPKVATGCRSNCYYNLIFLDCLEYLIPSHLQEEHMSALQTVGK-
CCH-MIH-like 1	complete	JP422774.1	ATGGTCGTGCCGAAGGCTCTTCATTTCGATAAGATCTTCCAGAAACGCCTGATGCTGTTTCTTGTGCTGATGATTTGCCAGCAAGGCTACGCCAGCTTTATAAAAGTGAGGCCCAACACCCTGAGGGAATTCCAGTTCCTCAAGTGCCAAGGCGAGTTCAACAAGGCCCAGTACGTGTCCCTCAGTCACGTGTGCGAAGACTGCCATAACCTCTACCGCCAGCCGGAGATCCTGACGGAGTGCAAGGCAAACTGCTTCCAGAACACCCTTTTCCCCACCTGCGTCAGTCTGCTGATGCTGGACCGCCACGAGGATGACCTCAACAAAAAAGTGGCTCTCATCAGCGGCCAAGAACTCTAG	MVVPKALHFDKIFQKRLMLFLVLMICQQGYASFIKVRPNTLREFQFLKCQGEFNKAQYVSLSHVCEDCHNLYRQPEILTECKANCFQNTLFPTCVSLLMLDRHEDDLNKKVALISGQEL-
CCH-MIH-like 2	complete	NEW	ATGTTCGGGATGCAGCAGAACCGTTCTTTGAACAGCGTGGGTCGAAGCCGTACTGTGCTGCTGCTGGTGGCTCTTCTGCTGTGCCAGGAATCCTCGGCCAGCTTCATCAAGCTCCGCCCAAATACCCTGCGCGAGTTCCAGTTCCTTCAGTGCCGCGGCGACTACGACAAGGAGCGCTACACCGCCCTCAGCCGCGTCTGCGATGACTGCCACAACCTGTTCCGACAGCCACAGGTCATGACGGACTGCAAATCGAACTGCTTCCGCAACTCCTTCTTCCTCACCTGCGTCAACCTCCTCAAGCTGGAACACCTCGAGGACGACTTCAAGAACAACATAATGATAGTCAGCGGAAACGAACTCTAG	MFGMQQNRSLNSVGRSRTVLLLVALLLCQESSASFIKLRPNTLREFQFLQCRGDYDKERYTALSRVCDDCHNLFRQPQVMTDCKSNCFRNSFFLTCVNLLKLEHLEDDFKNNIMIVSGNEL-
Diuretic hormone 31 (DH31)	complete	JP409841.1	ATGAACAACACGGCCGTGGTGTTCGTTTCCCTCGTCGCAGCCTTCCTTTTCGTATCTTCAGTAAACACCGCCGCTCTCAACAGAGAGAGGCGAGCTGTCGTAGAGATAGATGATCCTGACTATGTGCTGGAACTTCTCACGAGGCTCGGACACTCCATTATTCGGGCCAACGAGTTAGAAAA	MNNTAVVFVSLVAAFLFVSSVNTAALNRERRAVVEIDDPDYVLELLTRLGHSIIRANELE
Ecdysis triggering hormone (ETH)	complete	NEW	ATGGCGTGGCTGGTGACGATGGCGCTGGTGGCGAGCCTGGCAGGGATCGCCCACGGCGACGCGGGGCATTTCTTCGCCGAGACGCCGAAGCACCTGCCGAGGATCGGTCGCCGAGGAGATCTTCCGCCATTGGCAACGTTGATGATCGAAGAGGACACACGGGGTTACGGCAGGTCTGTGGGGGGCGTGCCAGAAGCCCTCGCCCGGGTGGACGCCGACGGCGACGGTTGCGTCAGCATACCCGAGCTGCTGCGAGTCCCTGTCATCCGGATTGCCATTCTCCTACAGAATCCTGCTCTCATCTTCGAGGAGGCTCCTGCCAACACTGAGGACAAGCCCAGCGGGACGAGCTACAGTAGCGACCGCCGGCCGGAGCCTCACCTGCTGCACTACCTGCAG…	MAWLVTMALVASLAGIAHGDAGHFFAETPKHLPRIGRRGDLPPLATLMIEEDTRGYGRSVGGVPEALARVDADGDGCVSIPELLRVPVIRIAILLQNPALIFEEAPANTEDKPSGTSYSSDRRPEPHLLHYLQK-
Ecdysis triggering hormone (ETH) splice variant	complete	NEW	ATGTTCTCTGTCCTGGACTCAAGAGCAGGAATGGCGTGGTTGGTGGCGGCGACTGTGCTGGCTGTGGTGGTCAGCGTAGCGCGTGCTGACGCTGGACACTTCTTCGCAGAGACTCCCAAACACCTGCCCAGGATCGGACGGCGAGGGGACCTTCCGCCCTTGACCACGTTGCTATCAGAGGAGGACGCCCGAAGCTCCGGCGCAGGCACTCGGAGCATGACGGAGGCACTGGCGGGGCTGGACAGTGATGGGGACGGCTGCATTGGAGTAGGAGAGCTGCTGCGCATTCCTGCAGTGAGGGTAGCACTACTCCTACAGAACCCCGCCCTCCTAACCCCCGCCAACCCCGCCTCTCCAGAAGCTGACGGACACGCCACCGAGGACACCTTTGCCTCAGAT…	MFSVLDSRAGMAWLVAATVLAVVVSVARADAGHFFAETPKHLPRIGRRGDLPPLTTLLSEEDARSSGAGTRSMTEALAGLDSDGDGCIGVGELLRIPAVRVALLLQNPALLTPANPASPEADGHATEDTFASDRRPEPRLLRYLQK-
Eclosion hormone 1	complete	JP419181.1	ATGTCCGTCAAGGCCCAGGTCCGCGTGGTGGTGGCGAGTGTGGTGTGCTTGGTGCTGCTGGCTGCCGTGTGTGACGGAGCCTCCATCACCAGTATGTGCATCAGGAACTGCGGGCAGTGCAAGGAGATGTACGGCGACTACTTCCACGGGCAGGCCTGCGCCGAGTCCTGCATCATGACGCAGGGCATGAGCATCCCCGACTGCAACAACCCCTCCACCTTCAATCGCTTCCTCAAGAGGTTCATCTAAGGAAGCCCCTTAATAAAACTCGAGTCCTGTCCTTCCAGCTCCTTCCTCTCAGCCCCGAACGAGACGGCCTTCCTAGGAACCAAGGCTTGTGACCTCGAGGCTCGGAGGCTTCCTCT	MSVKAQVRVVVASVVCLVLLAAVCDGASITSMCIRNCGQCKEMYGDYFHGQACAESCIMTQGMSIPDCNNPSTFNRFLKRFI-
Eclosion hormone 2	complete	JP418439.1	ATGGTAAGCTCCAGAAAGGTCCTCCAAACGGCCCTGCTGGTGCTGCGCGTCTTGCTGGTGCTGGTGTCGCTCGGCGTGCCTCCCGCCGCCGACGCCGCCGCCAACAAGGTCACCATCTGTATCAAGAACTGTGCCCAGTGCAAGCTGATGTACCACGACCACTTCAAGGGTGGCCTCTGCGCCGAGTTCTGCCTCCAGGTGGAAGGGCGATTCATACCCGACTGCGCGAACCCACAGGACCTCATTCCGTTCTTCCTGGAGAGATTAGAGTGA	MVSSRKVLQTALLVLRVLLVLVSLGVPPAADAAANKVTICIKNCAQCKLMYHDHFKGGLCAEFCLQVEGRFIPDCANPQDLIPFFLERLE-
EFLamide	incomplete	JP369300.1	GGAAAACTTGAAAGATCTCTTCTCGATATTGATGTCAAAGAAAATGGGGTCCGAATTCCTGGGTAAGAGAATGGGATCGGAGTTCTTAGGCAAGAGAATGGGATCCGAGTTCCTAGGGAAGAGAATGGGTTCGGAATTCCTCGGGAAGAGAGCAATGGGTTCGGAATTCCTCGGCAAAAGAGCGATGGGGTCCGAATTCTTGGGGAAGAG	ENLKDLFSILMSKKMGSEFLGKRMGSEFLGKRMGSEFLGKRMGSEFLGKRAMGSEFLGKRAMGSEFLGK
EFLamide another piece of the same transcript ?		JP411570.1	TGGTGAAGCGTTCGGCCGCCTACCCGCACGGGACGATGCTCCGCTACTTCCTGATGGCGATGAGCAGCTCTGACGCCCCTCGCAGCCCGCCCGTCCTCGTTAACCGACCCATCAGAAGGCTCGGGTCAGAGTTCCTGGGGAAGAGGTCCTCGCCGCCCGCAGTGAGCCTCGAGGAAAGCGCCGAAGACACCCACGCCTGCGAGGACGAGGCGTGCGCCGACGAAGCCGAAGTCCAAGACGACCGCAGAAAAGAACATCTGAGCTACACCGGGCAGTACGACTACGACTACGACAACGACGACGACGGCGCGAACGACACGGCGAAGAGAGACTCACGGATCGCCAAACCCAAGAAGAGAAATATTAGAGACAG	VKRSAAYPHGTMLRYFLMAMSSSDAPRSPPVLVNRPIRRLGSEFLGKRSSPPAVSLEESAEDTHACEDEACADEAEVQDDRRKEHLSYTGQYDYDYDNDDDGANDTAKRDSRIAKPKKRNIRD
EFLamide another piece of the same transcript ?		JP405994.1	CTTGGCAAGCGGGCAATGGGATCAGAATTTCTAGGAAAGCGATTCGTACCAGGAAGTCTTGACTCTGCCTCAGTCGACGCGAAGAGAGCCGTGGGATCAGAATTCCTCGGGTGA	LGKRAMGSEFLGKRFVPGSLDSASVDAKRAVGSEFLG-
Elevenin	complete	Finished JP359974.1	ATGGCCGTCGCCAACCGCTTCCGCCTGGCCCCCTTCGCCCTCCTCTTCGTGGCCACCCTCGCCTGCCTGGCCGCACGGACCCACGCGGTTGACTGCAGGAAATTCGTGTTCGCACCCGTGTGTCGTGGCATCATTGCGAAGAGAATGTTCACTGAGAAGAGGTCGTCTATCAGGGCCCTACCAAACGCCTGGGATGCTCAGTTCAGGGCCCCCCGAGAGACTGAGGACGAAGGCCTGCTATTGGCTCAGCCCTTCGATGACGTCACTAACCTGGAGCCACGCCCCCAGGAGGATGTGGTCGTTGTGCGCGCCGGAAATGACGTAGTACAGGTTCCCGCTTACGTGTACGATGTCGTCGAAAGGAGTCTTCGAGGAGAGCAGAAATAA	MAVANRFRLAPFALLFVATLACLAARTHAVDCRKFVFAPVCRGIIAKRMFTEKRSSIRALPNAWDAQFRAPRETEDEGLLLAQPFDDVTNLEPRPQEDVVVVRAGNDVVQVPAYVYDVVERSLRGEQK-
FMRFamide	complete	Finished JP361371.1	ATGTTCTTCGCAGTCTGGACTCTCATCGCGGTCATCACCTGCAGCCACTATGCCAGGTCCTCCCCAGTGCCCCCAGTAGTAGGAGCCCTCGAGCCGTCTTCGCAGGACTTCGCCCAGGGCCAAGACGACGCCTTCGCCTCCCCAGACAAACGCCTCCTCAAGTATTTCCTCCCAGAGAGCCAGGCTTTGGCAGCTGAAGAATTCGCGCCTATGATGGCCACTCAGGAGGACACCAAGAGAGGATACTCTAATAAGAACTTCGTTAGGTTCGGACGCGGTGACGAGAAGCGTGGCGACCGCAACTTCCTGAGATTCGGCCGCGGAGACGCAGCCATGGACAAGCGCAACCGCAACTTCCTCCGCTTCGGACGCGGCCCCAACCGCAACTACATCAGGTTC…	MFFAVWTLIAVITCSHYARSSPVPPVVGALEPSSQDFAQGQDDAFASPDKRLLKYFLPESQALAAEEFAPMMATQEDTKRGYSNKNFVRFGRGDEKRGDRNFLRFGRGDAAMDKRNRNFLRFGRGPNRNYIRFGRSDLAPLEFGLGLPEEELPVIIDHGDIDEMFEAFKQEKKNARNSIRHRRSVDRQLSSFCDNCDDSQKPQQTTTAQPAAHPAAAVAAVTRPKRSEAEAKDALSLQRSKRYVVPNYYGYSSYSMNHSPAAWAKMIPAEDLELEEEPQVLSKRAFNVLSGPSEFVGSPSIPEGKMLVKQYPRIVRAPERNFLRFG-
Hyrg	complete	JP409440.1	ATGAATTTGCTCCACCTCCTGGTCGTCGTGATCGCCGCTATGATCGGCTCCTCCCACGCCCTTCCCGAACCCGACCCCATGGCAGAGGCTGGGCACGACCTGGTGGTCCGAGGGTACGTGCAGCCCCCTCGCTTCCATTACCGAGGCTTCCACAGGCCTTACCCCAAGTACGACTGGGAGTAA	MNLLHLLVVVIAAMIGSSHALPEPDPMAEAGHDLVVRGYVQPPRFHYRGFHRPYPKYDWE-
Glycoprotein-A 2 (GPA2)	complete	NEW	ATGCTGAAGGTTTTGGTCGTCTTGGTGACCTGCCTCGTCGCCTCCACCGCCGCCCTGAAGCACTCGTGGCAGACTCCAGGCTGTCACAAAGTCGGCCACACCCGCCGGATCAGCATACCCGAGTGCGTTGAGTTCGACATCACCACCAACGCGTGCCGAGGGTTCTGTGAGTCGTGGTCGGTGCCCTCGGCCTGGCAGACGCTCCTCTATAACCCCCACCAGATCGTAACGTCTATAGGCCAGTGCTGCAACATCATGGACACCGAAGATGTGAAGGTGAAGGTCATGTGCATCGAGGGGCCGCGGGAGCTGGTCTTCAAGTCAGCCAGAACATGCGCTTGCTTCCACTGCAAGAAGTACTAGACCTTCAGCTCGCAACATGGGAAGAGGAGGCGCGGA…	MLKVLVVLVTCLVASTAALKHSWQTPGCHKVGHTRRISIPECVEFDITTNACRGFCESWSVPSAWQTLLYNPHQIVTSIGQCCNIMDTEDVKVKVMCIEGPRELVFKSARTCACFHCKKY-
Glycoprotein-B 5 (GPB5)	complete	JP433764.1	ATGGCCATGCTGGCGGCGTTGCTGGCCCTCCTCATGCCTGCGGCTGCCATCGACCCCCTCTCCACCCTCGAGTGCCACCGCCGGCAGTACACTTACAAGGTTCACAAGACAGACGACAACGGCCGAATGTGCTGGGATTACATCAACGTGATGAGCTGCTGGGGACGCTGCGATTCTAACGAGATCGCTGACTGGAAATTCCCATACAAGCGCTCCCACCACCCCGTGTGCATGCACGAGGAGACCCATCTCACGCAGGTGACTCTACGGAACTGCCACGAGGACGTCGCTCCGGGAACGGAGATCTACACCTTCCACGAGGCCAACCGATGCTCGTGCTCCGTGTGCAAGTCCTCGGAGGCGTCCTGCGAGGGTCTTCGGTACAGGGGCGCCCGCAGA…	MVASTGTSGAILSGGVEGSVGVRFLTAMAMLAALLALLMPAAAIDPLSTLECHRRQYTYKVHKTDDNGRMCWDYINVMSCWGRCDSNEIADWKFPYKRSHHPVCMHEETHLTQVTLRNCHEDVAPGTEIYTFHEANRCSCSVCKSSEASCEGLRYRGARRAPRVDVPRG-
Glycoprotein-B 5 (GPB5) allele ?	complete	NEW	ATGGTGACCGGTGGTGGGAGTATCGGGAGAGTGAGCGGCGGTGTTGGGGCGAGAGCCAGTGTTGGAGGGCGGGTGGTGGTGATGGTGGCGGTGGGGGCGGCCGTGTTGGCGCTGCTAGTGCCTGCCACCACCGCCATCAACCCCCACTCCACCCTCGAGTGCCACCGACGACAGTACACCTACAAGGTGCACAAGACTGATGACGACGGTCGGGTGTGTTGGGATTTCATCAATGTCATGAGCTGCTGGGGGCGCTGCGACTCTAACGAGATCGCGGACTGGAAATTCCCCTACAAGAGGTCGCATCATCCCGTGTGTATGCATGAGCAAACACAGTTGACAGAGGTAACGCTGCGACACTGCGACGAGGACGCTGCCCCTGGGACGGAGATCTACTCC…	MVTGGGSIGRVSGGVGARASVGGRVVVMVAVGAAVLALLVPATTAINPHSTLECHRRQYTYKVHKTDDDGRVCWDFINVMSCWGRCDSNEIADWKFPYKRSHHPVCMHEQTQLTEVTLRHCDEDAAPGTEIYSYHDATRCACSVCKSSEASCEGLRYRGARRAPRADVPRG-
Insulin	incomplete	NEW	ATGAAAATTGCTATCGCGGTGTTCCTCGCCCTGGTGTGTCTCCAAAGTGGATGTTCGTGGATGACAGACTTGGACACCAGCAGAGAGCCGCAGCGCCGTCTGTGCGGCTGGAAGCTGGCCAACAAACTGAACAGCGTTTGCAAGGGAGTCTATAACAAGCCTGGTCCGATGAGCAATAGCCTGTACTATAGGCACAGGCGAGCCAAGACTCGTCCTCGGATCGGAGAATTCTCGGCCTCTCTTCCTCGGACGACAGACTCCATGCAGAGTCCTCGAGGCGACGCGGGCCTCTGGGACTTATCCTACCCTCCTAACCCCCCCTCCTTCTCCCNNNNNNNNNNNNNNNNNNNNNNNNnCCCAGGCCCCGCCCCTCGGCCACGGACGCCTTCGACCAGCTGC…	MKIAIAVFLALVCLQSGCSWMTDLDTSREPQRRLCGWKLANKLNSVCKGVYNKPGPMSNSLYYRHRRAKTRPRIGEFSASLPRTTDSMQSPRGDAGLWDLSYPPNPPSFSXXXXXXXPRPRPSATDAFDQLLLHNALLSSGVPFPFLTEAEASQMLKEAPRRKRGLSAECCRKACSVSELVDYCY
Leucokinin	incomplete	Improved JP383754.1 & JP406725.1	CGCTTTGGGCGGACAGGGAGATGCTCTGGCTCTGGACGCTCCGGAGATGCTCCTAGACGGTGACGAAGACACTGAGGGCGACATTTTCCCCTCTTCAGCCACTGTGTACGACGCCCCCGGACGGTTCAAGAGAATGGCCGAGGACGACGGCGGAGCCACTCCTGCCGAAGCCATGGGTGAGGCGATCCACGACAAGAATGCCACCAGGAACGCCAGAGACACGCAATCTCTCAATAACGCAGCCACCAAATGGAACGCCCCAACGCCCGCGCTGCTGGAGAGAAGGGCGTTCAGCGCATGGGCGGGGAAGAGAGCGGACGGGGAGGACGTTAAACGACAAGCCTTCAGCCCTTGGGCAGGAAAACGGAGTTCTGACGACGAAAAGAGACAAGCCTTCAG…	ALGGQGDALALDAPEMLLDGDEDTEGDIFPSSATVYDAPGRFKRMAEDDGGATPAEAMGEAIHDKNATRNARDTQSLNNAATKWNAPTPALLERRAFSAWAGKRADGEDVKRQAFSPWAGKRSSDDEKRQAFSAWAGKRSSDDEKRQAFSPWAGKRAFEDEKRQAFSAWAGKRASDDEKRQAFSAWAGKRAFDEEKRQAFSPWAGKRADEESKRQAFSPWAGKRDFSAWAGKRASEDEKRQAFSPWAGKRASDDEKRQAFSPWAGKRASDDEKRQAFSPWAGKRASDD
Molt-inhibiting hormone 1	complete	Improved from JP361895.1	ATGGCATCTCCACGTAGAACCCCCAGCATCCTAAAGAAGGCGTGCCAGGTGGCGTTGGTGGCAGCCGTGTTGTACGGCCTCCTGACCGCGCCCGCCTCCGCCAGGTTCATCGACGACGAGTGCGTGGGCGCGATGGGCAACCGGAACATCTACGAGAAGGTGGCGCGCGTCTGCGACGACTGCAGCAACATCTTCCGCCTTCCGAACGTGGGCGAGAGTTGTCGGAGAAACTGCTTCTACAACGAGGACTTCCTGTGGTGCATCATGGCCTCGGAGCGGCACGCGGAGGTGGAGCAGTTCAACAGGTGGATCAGTATCCTCAAAGCGGGTCGAAAATAA	MASPRRTPSILKKACQVALVAAVLYGLLTAPASARFIDDECVGAMGNRNIYEKVARVCDDCSNIFRLPNVGESCRRNCFYNEDFLWCIMASERHAEVEQFNRWISILKAGRK-
Molt-inhibiting hormone 2	incomplete	NEW	ATGTATCGGCTGGCAATGAAGACATGGCTAGCTATAGTGATTGTAGTTGTTGGGACAAGCCTCTTCTTTGACACTACTTCCGCCAGTTTCATAGACGGAACTTGTCGAGGCGTAATGGGTAATCGTGACATTTACAAGAAGGTTGTGCGCGTGTGTGAGGACTGCACCAATATCTTCCGACTTCCAGGCCTGGACGGCATGTGCAGAGATCGGTGCTTCTACAACGAATGGTTCCTGATTTGCCTGAAGGCTGCCAACAGGGAGGACGAGATCGAAAAATTCAAAGTCTGGATCAGCATCCTGAACGCCGGACAGTGA	MYRLAMKTWLAIVIVVVGTSLFFDTTSASFIDGTCRGVMGNRDIYKKVVRVCEDCTNIFRLPGLDGMCRDRCFYNEWFLICLKAANREDEIEKFKVWISILNAGQ-
Molt-inhibiting hormone 3	incomplete	NEW	ATGTACCGTCCCGTAATTAGGATATGGTTGGCGTTAGTGATTGCAGTAGTTGGAGCAAGCATTTTTTTCGACAGTGCTTCAGCTAGTTTCATAGATGGCTCCTGTCGAGGCGTCATGGGCAATCGTGAGATCTACAAGAAAGTTGTGCGCGTGTGTGAGGACTGTACCAATATCTTCCGATTGCCGGGGCTGGATGTCATGTGCAGAGACCGATGCTTCCACAACGAATGGTTCCTGCTTTGTCTGAATTCTGCCAACAGGGAGGACGAGATCG	MYRPVIRIWLALVIAVVGASIFFDSASASFIDGSCRGVMGNREIYKKVVRVCEDCTNIFRLPGLDVMCRDRCFHNEWFLLCLNSANREDEI
Molt-inhibiting hormone 4	complete	AGX26044.1	ATGAGGACCTGGCTACTGTTAGCGATTGTGGCCGTAGGAGCGAGCTTAGCTAACATCTTGGACAGCAATTGCAGAGGTGCAATGGGAAATCGTGACATGTACAGGAAGGTGGAGCGAGTTTGCGAGGACTGCACCAATATCTACCGGTTACCGCAGCTGGATGGCTTGTGCAGAAACCGATGCTTCAACAACCAGTGGTTCCTGATGTGCCTCCATTCGGCCAAGAGAGAGGCTGAACTCGGGCATTTCAGACTTTGGATTAGCATCCTTAATGCCGGCCGGCCGTGGTGA	MRTWLLLAIVAVGASLANILDSNCRGAMGNRDMYRKVERVCEDCTNIYRLPQLDGLCRNRCFNNQWFLMCLHSAKREAELGHFRLWISILNAGRPW-
Myosuppressin	complete	JP427129.1	ATGGTGTTCCGCAGTTCCTCGTGGTTCTCTCTCCTCGTGGGCGTCGTCGTGGTCCTGGGCGTGTTCGCGGGCGTGGGAGAGGCCATGCCGCCGCCCGTGTGCACCGACCAGAAGCTTCCTCTCAGCCCGTACGCCCAGAAGCTCTGCGCCGCCCTCATCAACATCGCTGACTTCTCGAGGGCCATGGAGGACTACCTGGACGCCAAGGTGATTCGGAACAGCATGCCAATCAACGAACCCGAAGTGAAGCGACAAGACTTGGACCACGTGTTCCTCCGTTTCGGTCGAAGCCAGCAATAA	MVFRSSSWFSLLVGVVVVLGVFAGVGEAMPPPVCTDQKLPLSPYAQKLCAALINIADFSRAMEDYLDAKVIRNSMPINEPEVKRQDLDHVFLRFGRSQQ-
Natalisin	complete	Finished JP428283.1 ; JP429818.1	ATGGTCATCCTTTCAACACACAGGAAAGTCGCTGCAACCATGACGATGCGCCGCCTCCTTGTGCTCTGCTCCATCTTTGCCATGAGTGTAAGGGCCACCATCAGTACAGACGCTTCTGATGAAACACAACGGAGTAAAATGGAGACTTCAGCTTCAGCCGCGGGAGAGCCACAGAGCCTCGCGACGCCGCCTCCTGGGCTGGACCTCCTCCCCACCAACACTGATGGAGGATCAGCTGAGAACGCACAGCTCCTCAAGCCCAGCCGCGATTCAGTTCCTCAGAAAGATGCCTGGTCGCTAGCTGGCAAGCAGTGGCACGTAGATGTAAAGAGAGATATCAGTGACCCTGTAAACGTGGTGGATGCCTCTGGTGACCTGAAAGAAACGGTCTACGATGAG…	MVILSTHRKVAATMTMRRLLVLCSIFAMSVRATISTDASDETQRSKMETSASAAGEPQSLATPPPGLDLLPTNTDGGSAENAQLLKPSRDSVPQKDAWSLAGKQWHVDVKRDISDPVNVVDASGDLKETVYDEEDVGDIVSDVSDTYNEDDSLMSARNDLLSAPTEFLDSLDVPVFPEYPSKRGGPYWVARGKKGIRDYIPFYWGSNQNILGKTAFSRSALTQLLPLRPSTALQSERSGTEASPRISSSGWESNQNFWGKRNSGPFWIARGKKGRDDDPPVPERKWYTGNRSWGSNPPYFGKRNTLPDARFPAKQLIAQTVDRRDGNGPFWLSRGKRSQILNEEFTPWMLEELSKGQSKNFWTARGKKEEEGGTRPFWISRGKKKEGKTVTRGAATKDV…
Neuroparsin 1	complete	JP425197.1	ATGAGAACCACTGCCATCACATGCATTCTTGCCACCTGCTGCCTCGCCCTCCTCGTGCAGTGGGCGGCAGCGGCTCCCAGGTGTAAGATCCACGACCGGACATCCAACGACAACTGCAAGTACGGCGTGGCGAGGGACTGGTGTCGGAACACGGTCTGTGCCAAGGGACCGGGGGAGTCCTGCGGAGGCTACCGGTGGGAGAACGGGAAGTGCGGCCTCGGGATGATATGCTCTTGCGGGCGCTGCTCCGGCTGCTCCATCATCGACGGCACGTGCTCGCCCCACTCGATGGTCTGCTAA	MRTTAITCILATCCLALLVQWAAAAPRCKIHDRTSNDNCKYGVARDWCRNTVCAKGPGESCGGYRWENGKCGLGMICSCGRCSGCSIIDGTCSPHSMVC-
Neuroparsin 2	complete	NEW	ATGGGCATCTCCACCTCTGCCGTCGCCTGCCTCACCCTGGCCTGCCTCCTTCTTCTTCATCTTCAGGCGGCGCAGGGCACTCCGGTGTGTCCGGGAACCCGAGATCCCCCGCAGGACCTCTCCAAGTGCAAGTTCGGGGTCGTGAAGGACTGGTGTCGGAACACCGTCTGCGCCAAGGGTCCCCGCGAGACGTGTGGCGGGCGCTGGCTCGAGCACGGGCGCTGCGGCCTCGGCATGTACTGTCGCTGCGGCCACTGTGCAGGCTGCACCAGTACCTTGGAATGTGTACTCGGGAGATTCTGTTGA	MGISTSAVACLTLACLLLLHLQAAQGTPVCPGTRDPPQDLSKCKFGVVKDWCRNTVCAKGPRETCGGRWLEHGRCGLGMYCRCGHCAGCTSTLECVLGRFC-
Neuroparsin 3	complete	NEW	ATCAGCATGAAGACCCTTCGCCCAGCTGGAATCTTACTTGTGGCTCTTGTTGGTGTCCTTCTTGTCGCTGTCCATGAAACGGCGGCGGCGCCGTCTTGCGGGCCGACCAGAACCCAGGTCGACGAGTCTACCTGCAAGCACGGCACCGTGGAGGACTGGTGCCGCAACCGCGTCTGCGCCAAGGGCCCCGGCGAGGAGTGCGGCGGCGAGTGGGGCGAGCTCGGCAAGTGCGGCGGCGGCATGTACTGCTCGTGCGGCTTCTGCTCGGGCTGCAACACCAACCTGGAGTGCTGGTTCGGCCACTTCTGCTAG	MKTLRPAGILLVALVGVLLVAVHETAAAPSCGPTRTQVDESTCKHGTVEDWCRNRVCAKGPGEECGGEWGELGKCGGGMYCSCGFCSGCNTNLECWFGHFC-
Neuroparsin 3 allele	complete	NEW	ATGTCCCGAACTTGTATGCTGATCTTCGCCGTCTTGGCCTGCTCCTTCCTCCTCTCCTTGCATAACGCGGAGGCGGCGCCGTCGTGTGGGGCGACCAGGAACCAGGTCGACGCGTCCACCTGCAAGCACGGCACCGTGGAGGACTGGTGCCGCAACGTCGTCTGCGCCAAGGGCCCCGGCGAGGAGTGCGGCGGCGAGTGGGGCGAGCTCGGCAAGTGCGGCGGCGGCATGTACTGCTCGTGCGGCTTCTGCTCGGGCTGCAACACCAACCTGGAGTGCTGGTTCGGCCACTTCTGCTAG	MSRTCMLIFAVLACSFLLSLHNAEAAPSCGATRNQVDASTCKHGTVEDWCRNVVCAKGPGEECGGEWGELGKCGGGMYCSCGFCSGCNTNLECWFGHFC-
Neuropeptide F 1a	complete	JP424736.1 ; AEC12205.1	ATGTGCCGCGTGAGCCAAATGTGGGCAGCCGTCGTTGTGGTCGTCGTCCTCGTGGTCGCGACGGACCTGGGCGCCGTCGCAGAGGCCAAGCCCGACCCCAGCCAGCTCGCCAACATGGCCGAGGCGCTCAAGTACCTGCAGGAGCTCGACAAGTACTATTCACAGGTGTCCCGACCCAGATTCGGCAAACGCAGCGACTACGCCATGCCTTCAGGAGATGCTCTGATGGAAGCCAGCGAGAGACTGTTGGAAACCCTCGCCCGCAGGAGGTGA	MCRVSQMWAAVVVVVVLVVATDLGAVAEAKPDPSQLANMAEALKYLQELDKYYSQVSRPRFGKRSDYAMPSGDALMEASERLLETLARRR-
Neuropeptide F 1b	complete	AEC12205.1	ATGTGCCGCGTGAGCCAAATGTGGGCAGCCGTCGTTGTGGTCGTCGTCCTCGTGGTCGCGACGGACCTGGGCGCCGTCGCAGAGGCCAAGCCCGACCCCAGCCAGCTCGCCAACATGGCCGAGGCGCTCAAGTACCTGCAGGAGCTCGACAAGTACTATTCACAGGTGTCCCGACCCAGCCCCCGCTCGGCGCCCGGTCCAGCTTCGCAGATTCAAGCCTTGGAAAACACACTAAAGTTCCTGCAATTGCAAGAACTTGGCAAACTGTATTCCCTTAGGGCCCGACCGCGATTCGGCAAACGCAGCGACTACGCCATGCCTTCAGGAGATGCTCTGATGGAAGCCAGCGAGAGACTGTTGGAAACCCTCGCCCGCAGGAGGTGA	MCRVSQMWAAVVVVVVLVVATDLGAVAEAKPDPSQLANMAEALKYLQELDKYYSQVSRPSPRSAPGPASQIQALENTLKFLQLQELGKLYSLRARPRFGKRSDYAMPSGDALMEASERLLETLARRR-
Neuropeptide F 2	incomplete	NEW	GATGGCGGGAGTGCTGGGGTCGCAGGAGGTGCAGTACCCCTACAGACCCGACACGTTCAAGTCGCCCGTCGAGCTGCGGCAGTACCTCAACGCCCTCGACGCCTACTACGCCATCGCCGGGAGACCCAGGTTCGGCAAGCGAGGCATGCGCGGAGCCTCCCAATCGCGGCAGCTGTACTCCTCTGACCTCTACGATTACTGA	MAGVLGSQEVQYPYRPDTFKSPVELRQYLNALDAYYAIAGRPRFGKRGMRGASQSRQLYSSDLYDY-
Neuropeptide-like precursor 1		JP435359.1	ATCGCCAGAACCAACAGTGAAAACATGGAAGATCCCAGCGAGAAAAGGAACGTGGCCTACATCGCCAGAACCAACAGCTTGAGTGCAAATGAACCGGATGAGAAGAGGAATGTTGCTTACATTGCAAGAATGAACAGCAAAGCCTTGGAAGCCCCAGACGAGAAGAAGAACGTTGCCTACCTCGCTCGCACCAACAGCCTGAACGGCGGCCCTCCCGACAACAAGAGAAACGACGCCTACGTCGCCAGGAGGAACAGCAGCGACCTCGACGCCCAGGACGAGAAGCGCAACGTCGCCTACTTGGCCAGGACCAACAGCAAGACCATGGAGGACTCGCCCACCGAAGACAAGAGGAACGTGGCTCACTTCGCCAAGATCACCAGCGACAATCTGACCTCG…	IARTNSENMEDPSEKRNVAYIARTNSLSANEPDEKRNVAYIARMNSKALEAPDEKKNVAYLARTNSLNGGPPDNKRNDAYVARRNSSDLDAQDEKRNVAYLARTNSKTMEDSPTEDKRNVAHFAKITSDNLTSNDSLEAEKRHLSSLARANDLPMIKSQEKRYLGALMKSHPPSFIGQGKRYFAAPFAAYRSRNDYDKRFYGSLLKAETPFLPSDMKAEQDKRHIASLIKSQSLPFYPDKRYYASLLKNRDYFLPSQGEDHDQDKRYYGSILKNLPGPLGDEDYIDKRYYSSLLKNLPPADLSKNVEEKSSNGLIANKRYLASLLKSRDSGLFTQNKRHISSLLKGKKSDDSLDEIDEDKRYYASLLKDKKFDDSDDLETEKRYLASLYTKKSDDDEYN…
Orcokinin-A	incomplete	JP417450.1	ATGGGCTTCGCCAAGCGCAATTTCGACGAAATCGACCGAGCAGGTTTCGGCTTCCTCAAGAGAGCCTTCATGCCAAGGAGCAACCTCTTCAAGCGTAACTTCGATGAAATTGACCGAGCTGGGTTTGGCTTCAACCGACGTAGCTCGAACTAA	MGFAKRNFDEIDRAGFGFLKRAFMPRSNLFKRNFDEIDRAGFGFNRRSSN-
Periviscerokinin	complete	NEW	ATGAGGAACTCCGTCGTGTCTAAGGTCCTCCTGCTCGCGGTCCTCCTCGTCGTGAACTGCGAGTGTCGGAGGGTACGGCGCCAGGACCTGATTCCGTTCCCTCGGGTGGGCAAGAGAGGTCACGTGTCAGAGGCGGAAGGCTGGCCCGCCGAGGACGAGGTCACAGGCGCCGCTTTCGACCTCCAGGATGACCTTTATTTGGGCGAAGGGCCGGTCATGTCCCTTCTGGAAACGCTTCTTCGAGATGTCCCTTCCCAAGCCATGGCAGAGCCCCCGTCGGTGCCTCTGCGCGACCTCCACCCCTACACCCACAGGAGCCACAGTTCGAGCAAGGGATCCGAAGGCAACGCGCGCAGGACGTCCGGCAGGAGAGGCGCTCCGGGGCCCAACGCCTTCAAT…	MRNSVVSKVLLLAVLLVVNCECRRVRRQDLIPFPRVGKRGHVSEAEGWPAEDEVTGAAFDLQDDLYLGEGPVMSLLETLLRDVPSQAMAEPPSVPLRDLHPYTHRSHSSSKGSEGNARRTSGRRGAPGPNAFNSAIVGALWKALDMQDPEDVETYLQAHLGH-
Pigment dispersing hormone 1	complete	JP399650.1	ATGCCGCGCCCCCGCCTCCTCCTCGCAGCCGTGGTGATGATGGCCGCCCTCACGTCAGCGCTGGCCATGCCACAGGGGCGCCTCAAGTACTCTGACCGAGAGCTGGTCGCCGAACTCGCCGCCCAGATCGTGCGCGTGACGGGCGGCCCCTGGACCGCCCTCGCCGCCGCCCCCCAGAAGCGCAACTCCGAACTCATCAACTCCCTCCTTGGACTCCCCAAGGTCATGAACGACGCCGGGAGG	MPRPRLLLAAVVMMAALTSALAMPQGRLKYSDRELVAELAAQIVRVTGGPWTALAAAPQKRNSELINSLLGLPKVMNDAGR
Pigment dispersing hormone 1 allele ?	complete	JP356634.1 ; JP398441.1	ATGATGCGTAGCGCCGTGGTTGTAGCCCTGCTGGTGATGGTGGCCATGAGCCTCCAGCTGACGGCGGCGCAGGAGGACCTGAAGTACTTCGAGCGCGAGGTTGTGGCCGAGCTGGCGGCGCAGATCCTGCGCGTGGCCCAGGGACCCTCGGCCTTCGCGGCGGGACC & CAGGGACCCTCGGCCTTCGCGGCGGGACCTCACAAGCGCAACTCGGAGCTGATCAACTCCCTCCTGGGGATCCCCAAGGTCATGAACGACGCCGGGAGGAGATAA	MMRSAVVVALLVMVAMSLQLTAAQEDLKYFEREVVAELAAQILRVAQGPSAFAAGPHKRNSELINSLLGIPKVMNDAGRR-
Pigment dispersing hormone 2	complete	JP360494.1	ATGTGTCGTTTTGCAATGCTGTTGTTTGTGGTGTTGGCGGTGACGGCCGTCGTGGTGACAGAAGCACAGGGGGAACCCTCAGCTGCAACAGAACTAGCAATAGAGATTCTGCAGGCAGCGAAAGGCGCTCACACCGGGGTGGTCGTGGGACCCCACAAGAGGAACTCGGAGCTCATCAACTCTCTTCTGGGTCTTCCCAAGTTCATGATTGACGCCGGCAGGAGGTGA	MCRFAMLLFVVLAVTAVVVTEAQGEPSAATELAIEILQAAKGAHTGVVVGPHKRNSELINSLLGLPKFMIDAGRR-
elongated Pigment dispersing hormone	complete	Improved JP395212.1	ATGCTACGAACCGCGTGTACTATGTTGCTGTTGGCTTGTGTCGCCCTGACTGTGGCAACGGCTTACCCTACATGGGAGACTCGGTCTGCGGTGCGTGAGATCAAGGATGCCTCAGAGTCCCTGGTGCCCATCCTGGTCCTCCCCGTAGATCCCCAGCGCTCCCAGGCTCTCAGAGTCGGACCAAGATCTCAGAAGAGGAATTCCGAGATCCTCAACACCCTGCTGGGCTCGGAGGCTCTCGGGGCCATGAGGAACGCCGGCAGGAGGTAG	MLRTACTMLLLACVALTVATAYPTWETRSAVREIKDASESLVPILVLPVDPQRSQALRVGPRSQKRNSEILNTLLGSEALGAMRNAGRR-
Proctolin	complete	NEW	ATGTGCCGCAGTTCCGTCTTCATCGTCCTCGGTCTGGTCGTGATGGTCGCCGCCGTAAGCCAGGCCCGCTACCTCCCAACCCGCGCCGATGACTCCAGGCTGGACGAAATCAGGGAACTTATCAGAGAGCTGCTGGAGCGCACAGCAGAAGGAGGCAACAACAGAATGATGGCCAACTCCGGATACGAAAAGCGGTATCTCTTCAAGCGATCTGCAGTCCCCGAAGGCAGCAGCAGCAACAACAACAACAACAACCTCAGCAACCTCTCCGGAGGCGAAGTAGCGACGCCTCTCATCAACCTCCCCCAGTAA	MCRSSVFIVLGLVVMVAAVSQARYLPTRADDSRLDEIRELIRELLERTAEGGNNRMMANSGYEKRYLFKRSAVPEGSSSNNNNNNLSNLSGGEVATPLINLPQ-
Pyrokinin	incomplete	JP374620.1	GGCAAGAAAGCTGACTTTGCATTTAGCCCAAGACTCGGTAAAAAAGATTTTGCCTTCAGCCCTAGACTCGGCAAGAAAGACTTCGCCTTCATCCCAAGAGCCGGCAAAAGGGACTTCGCTTTCAGCCCCAGACTCGGCAAGAGGGACTTTGCTTTCAGCCCCAGACTCGGCAAAAAAGACTTTGCTTTCGTCCCAAGAGCCGGCAA	GKKADFAFSPRLGKKDFAFSPRLGKKDFAFIPRAGKRDFAFSPRLGKRDFAFSPRLGKKDFAFVPRAG
Pyrokinin another piece of the same transcript ?		JP414649.1	GACTTTGCTTTCGTCCCAAGAGCCGGCAAGAGGGACTTCTCCTTCAACCCGCGCCTGGGCAAGAGGGCCGACGCAGAGGAGGACGTCCAGACGGAAGTCCTGGACGCACGAGACAGCCAGACCGCAGCCTTCCCCAGCGACCTCGGGACCGAGGACTTCATCCAAAGGCTAGACTAG	DFAFVPRAGKRDFSFNPRLGKRADAEEDVQTEVLDARDSQTAAFPSDLGTEDFIQRLD-
Red pigement concentrating hormone (RPCH)	complete	JP416652.1	ATGGTTCGTGCCGTCGTAGCCACCCTGCTGGTCGTCCTCGTGGTCGCCTCCTGCGTGTCTGCACAGCTCAACTTCTCTCCCGGCTGGGGCAAGCGAGCAGCCGCAGGGGGAGAGGGCACCGGAATGCACCCTGCCGCAGGAGCCGTGGTTCCTCCCCCTTCCTCCCTGACAGGCGAATCCTGCGGAACCATCCCTGTCACAACCGTCATGCACATCTATCGGCTCATTAGGGCTGAGGCTACCCGCTTGGTGCAGTGCCAGGATGAAGAATACTTGGGCTAA	MVRAVVATLLVVLVVASCVSAQLNFSPGWGKRAAAGGEGTGMHPAAGAVVPPPSSLTGESCGTIPVTTVMHIYRLIRAEATRLVQCQDEEYLG-
Relaxin	complete	NEW	ATGGTGATGTCGATGATGTTGGCCGTTTTCCTGCTCTGCTCGACGTCTCTCGCTCTCGATCCTGACTTCGTTCGACAGATTGAGAGCAGGACGGAGCTCGAGTGGCAGGCCCTGTGGAGCGAGGAGAGGCTGGCACTGTGCCGGGCCAAGCTGAGGCAGAACCTGGACGCCATCTGCGGGAAGGACGTGTTCCGGAGGTCGTCGGTCGAGAGGCGTCGTCGGCGCGATAAGCGAGATGAGGGTCGAGACGGAAGCAAACCACTTCCGGCGGAGTCTGATGAGGTGCCTCGTGCCAACCCTTCCACACCTGACACCGGACAGGCTCCCGACAAGCGGAGGTCGCCTTTCCTGAGCGTGCAGCAGGCCAACCTGTTCGTGACAACGTGGGTGCACGACCAA…	MVMSMMLAVFLLCSTSLALDPDFVRQIESRTELEWQALWSEERLALCRAKLRQNLDAICGKDVFRRSSVERRRRRDKRDEGRDGSKPLPAESDEVPRANPSTPDTGQAPDKRRSPFLSVQQANLFVTTWVHDQGGRRRGRSHYRRRRQSPSITTECCTVAGCTWEEYAEYCPSSNRARFL-
RYamide	complete	JP416790.1 ; JP423964.1|	ATGAGTCGTTTCCTGTGCCACATGACCCTCCTGCTCCTGGCCGCCGTGGCACTCTCGGCCGCACAAGGTTTCTACTCCCAGCGATATGGCAAGCGAGGAGACAGCAACAGGGAGATTACAGTACGTTCCGGATTCTACGCCAATCGTTACGGACGATCCCCACCTCATGACCTTCCCGAAATCAAGGTCAGGTCATCCAGATTCATCGGCGGTTCTCGCTACGGAAAGCGATCTGGTCCTGCTGACGTCACTCCTATCATGACCTCTGAAGCCGACGAAGCAGAAATGCCCGCCACTTTCCTGGTTGGAGAGTCTGTCGTGTGCCTGCTTATCGACGTTCCTGACATCTATCGGTGTATCAGGAAATCCGTATCTGAAGAATCCACCAACTGAGGTTTC…	MSRFLCHMTLLLLAAVALSAAQGFYSQRYGKRGDSNREITVRSGFYANRYGRSPPHDLPEIKVRSSRFIGGSRYGKRSGPADVTPIMTSEADEAEMPATFLVGESVVCLLIDVPDIYRCIRKSVSEESTN-
short Neuropeptide F	complete	Finished JP408100.1 ; JP3843061|	ATGACTGTCACGGGATTGAGGTGTGTGCTGGTGCTGGCGTGCTGCTGTCTCGCTCTCACCCAGCTGACTGACGCTCTCCCGCCTCCTCTTCAGGATTACGACACCATGGGCGACGTGTACGACTGGCTGGTGGAGCGTGGGCTGGACCGGCGCGCGCAGCCCTCCATGCGACTTCGGTTCGGAAAGAGGGACATGGGCTGGCAGGTCTCCCAGCGGTCCATGCCGTCCCTGCGGCTGCGGTTCGGCAAGAGGGCGCTGGAGCAGAACGAGCCTCTTCTGGACCACGACTTGGTACGTAAGGACGGTCGCACTCCCGCCCTCAGACTCAGGTTCGGCAAGCGTGACACGCCCTTCGCCCAGGAGGAGGACGTGGCCACTCCGGAGCAGTAA	MTVTGLRCVLVLACCCLALTQLTDALPPPLQDYDTMGDVYDWLVERGLDRRAQPSMRLRFGKRDMGWQVSQRSMPSLRLRFGKRALEQNEPLLDHDLVRKDGRTPALRLRFGKRDTPFAQEEDVATPEQ-
SIFamide	complete	Finished JP398487.1	ATGTCCGTTCAAGCCCGAGTCGTGCTGGCCGTCGCCCTCGTCCTCGTCGTCCTGGCCGTGTTCACCGAGCCCGTATCCGCCGGGTACAGGAAACCCCCCTTCAACGGATCCATCTTCGGAAAGCGCTCCGGCGGCGATGCTGTCTACGAACCCAGCAAGGCCCTCGCCTCTGCCTGCCAGATCGCTGTTGAGGCCTGCGCTGGCTGGTTCCCCGGACCCGAAAAGAAGTGA	MSVQARVVLAVALVLVVLAVFTEPVSAGYRKPPFNGSIFGKRSGGDAVYEPSKALASACQIAVEACAGWFPGPEKK-
Sulfakinin	incomplete	NEW	ATGATGCCCTCAACTTGGACAACGACGGTGCTTATGGTTGTGGCCGCGTCGGTGCTCACGGAGGGTGCTGCTACCCCCGTCAGGTCCCCTTCCTCCCTCGCCAGGTTCCTCGCGCCTGTTGTTAGACATCGGCTCGAGGAAGGCCGCCTCCCCCCCGCCCTCGTGGAGGAGCTGGTGGCCGACTTCGAGGACCCCGAACTCATGGACTTCCACGACGCCGACAAACGCCAGTTCGACGAGTACGGACACATGAGGTTCGGCAAGCGGGCTGGCGGCAGCGGCGGCGTCGGCGGCGAGTACGACGACTACGGCCACTTGCGCTTCGGCAGGAGTCTCAACGCCATGACCACGTCGGCAGGCAGCAGCAGCAGGATTAGCAGCAGCAGGAGCAGCAGCGGA…	MMPSTWTTTVLMVVAASVLTEGAATPVRSPSSLARFLAPVVRHRLEEGRLPPALVEELVADFEDPELMDFHDADKRQFDEYGHMRFGKRAGGSGGVGGEYDDYGHLRFGRSLNAMTTSAGSSSRISSSRSSSGDSSDRYNHH
Tachykinin	complete	Finished JP429187.1	ATGGTGAGAGCGGGTACGTGGCTCGTGCTTGTGGGCGTCGTGGTCGTGTGCGCCGCCCTTACACACGCCCAGGACGACGTGGCGGACAGAGAGCGACGGGCGCCCTCCGGATTCCTGGGAATGAGAGGTAAAAAGGCGCCCTCTGGCTTCCTGGGGATGCGGGGGAAAAAGAGCGACGAGCAGGTCTTCGCCGGGAACGAGGTGGACAGCGAGCTCGAGAGCCTCCTTAAGCGAGCTCCTTCAGGATTCCTCGGGATGAGGGGAAAGAAGGCTCCTTCCGGGTTCCTTGGCATGCGGGGCAAGAAAGCTCCCTCCGGCTTCCTGGGCATGAGAGGCAAGAAGATGTATGAGGATGAGGCTGATGTGGACGCTTATATTCAGGCCCTCGCCGCCCTCGTG…	MVRAGTWLVLVGVVVVCAALTHAQDDVADRERRAPSGFLGMRGKKAPSGFLGMRGKKSDEQVFAGNEVDSELESLLKRAPSGFLGMRGKKAPSGFLGMRGKKAPSGFLGMRGKKMYEDEADVDAYIQALAALVEQQQQKRAPSGFLGMRGKKADYDEDFEDDMGVPGFEKRAPAGFLGMRG-
Trissin	incomplete	Improved JP367153.1	ATGCACTCGTTTGTTGTGATCCTTGCATGGGCGGCCGTGGGCGGGGCGTGGGCGTGGAGCAGCAGCGACGTGTCGTGCGCCTCGTGTGGCTCCGAGTGCCAAGACGCCTGTGGCACTAGGAACTTCAGAGCCTGCTGCTTCAACTTCCAGCGACGTCGAAGGGCGGAGGCGGTCCCGCGCAGCGTCCTGAGCGGCGACAGCGTGGACTCCGCGGCCCTCCAGGGAGTCCTGCGCCAGATGATGGACGCCCCCCACAACCCTCGGCTCCCCCAGGCCCTCCGCCCCCTCTCGCATGCCGTGGACGTCTCCCCTGCAGACCACGGCGCCGCAGGCTTCAGAGAGACGCCCTCCTTGTCCTCCTTCATGAGCAGCCT	MHSFVVILAWAAVGGAWAWSSSEVSCASCGSECQDACGTRNFRACCFNFQRRRRAEAVPRSVLSGDSVDSAALQGVLRQMMDAPHNPRLPQALRPLSHAVDVSPADHGAAGFRETPSLSSFMSS
Vasopressin	complete	JP362883.1	ATGCAGATCAGCGCGGTGGTGGCGATGGCTCTCCTGCTCGGCTCGGGCACGGCCTGCTTCATCACCAACTGCCCCCCCGGCGGGAAGCGCTCCTCGCCCTCGGCTCAGCTGGGCAGCGTTCGCACGTGCGCACAGTGCGGCCCGGGACTGCAGGGCCGCTGCATGGGCCCCGACATCTGCTGCGGACCTGAGATCGGCTGCTACATGGGGACCCGCGAGGCCTTCCTGTGCCGCAGCGAAAACCTGGTGCCTGTGACCTGCAGCAACGACGACCTGAAGGCGTGCGGGAGGCAGCGTGAGGGGCGCTGTGCTTCCTCCGGCGTTTGCTGCACTGAAGTGAAGTGTGAATTCGACATCAACTGCGTGATCGAGGGCGTGGACAGACACCGATACTCCCTG…	MQISAVVAMALLLGSGTACFITNCPPGGKRSSPSAQLGSVRTCAQCGPGLQGRCMGPDICCGPEIGCYMGTREAFLCRSENLVPVTCSNDDLKACGRQREGRCASSGVCCTEVKCEFDINCVIEGVDRHRYSLLDTLTEAQWRI-

## Sheet: Macrobrachium
Neuropeptides and Neurohormones
Name		NCBI identifier	CDS	Protein
ACP	complete	NEW	ATGCAAGGCTTGACCCTCCTCCTAGCCGTGGCCTGTTTGACCCTCGGCCCCGCCATGGCACAGATCACCTTCTCCAGGTCATGGGTGCCCCAGGGCAAGAGGTCATCGGGTCCCGCCTCCCCAGGGGCGCTGCTGGGGCAGTCGGAAATTGGGGACACGTGTCAGGAGGCGAAGATGTCCGTTCTCTCTCAAGTGGCGACTTACGTGACTAGACTAATGGAGGAGACGTCGATTCTGCCCTCAGACGAAGCGTCTCTCGCCTACCACTTGAGACAGGCCCAGATATCCAGGCGTAGGAGAATGGCATAA	MQGLTLLLAVACLTLGPAMAQITFSRSWVPQGKRSSGPASPGALLGQSEIGDTCQEAKMSVLSQVATYVTRLMEETSILPSDEASLAYHLRQAQISRRRRMA-
Agatoxin-like pepitde splice variant 1	complete	NEW	ATGGTACTTGCCTTCTCACTCGTGCTGAGCATTGCCATGGCCCAGCCTCTGGTCGAAGACGATCACGAAGAAGACGCAGCCCCACCAGAAGCGGATTACACGACCGACCTCCTCGAACGCCTTCTCGCCCGCACAGCTCAAAAGAGGTCTTGCATCCGCCGCTCGGGATCCTGCGATCACCGGCCCCACGACTGCTGCTACAATTCCTCCTGCCGGTGCAACTTGTGGGGCACCAACTGCCGGTGCCAGCGCATGGGGCTCTTCCAGCAGTGGGGGAAGTAA	MVLAFSLVLSIAMAQPLVEDDHEEDAAPPEADYTTDLLERLLARTAQKRSCIRRSGSCDHRPHDCCYNSSCRCNLWGTNCRCQRMGLFQQWGK-
Agatoxin-like pepitde splice variant 2	complete	NEW	ATGGTACTTGCCTTCTCACTCGTGCTGAGCATTGCCATGGCCCAGCCTCTGGTCGAAGACGATCACGAAGAAGACGCAGCCCCACCAGAAGCGGATTACACGACCGACCTCCTCGAACGCCTTCTCGCCCGCACAGCTCAAAAACGTGGTTCTTCTTTGGTCTACCTTTTTAGGAGGTCTTGCATCCGCCGCTCGGGATCCTGCGATCACCGGCCCCACGACTGCTGCTACAATTCCTCCTGCCGGTGCAACTTGTGGGGCACCAACTGCCGGTGCCAGCGCATGGGGCTCTTCCAGCAGTGGGGGAAGTAA	MVLAFSLVLSIAMAQPLVEDDHEEDAAPPEADYTTDLLERLLARTAQKRGSSLVYLFRRSCIRRSGSCDHRPHDCCYNSSCRCNLWGTNCRCQRMGLFQQWGK-
Agatoxin-like pepitde splice variant 3	complete	NEW	ATGGTACTTGCCTTCTCACTCGTGCTGAGCATTGCCATGGCCCAGCCTCTGGTCGAAGACGATCACGAAGAAGACGCAGCCCCACCAGAAGCGGATTACACGACCGACCTCCTCGAACGCCTTCTCGCCCGCACAGCTCAAAAACGAGATGATATGGCAGGCCCCATTAAGAGATGGCGTTCTTGCATCCCCAGGGGCGGTGCTTGCACACACCGTCCCCAAGCCTGCTGCAACAGCTCTTCCTGCCGGTGCAACCTCTGGGGGACCAACTGCAGGTGCCAAAGGATGGGTCTTTTCCAGCAACTTGGGAAATAA	MVLAFSLVLSIAMAQPLVEDDHEEDAAPPEADYTTDLLERLLARTAQKRDDMAGPIKRWRSCIPRGGACTHRPQACCNSSSCRCNLWGTNCRCQRMGLFQQLGK-
Agatoxin-like pepitde splice variant 4	complete	NEW	ATGGTACTTGCCTTCTCACTCGTGCTGAGCATTGCCATGGCCCAGCCTCTGGTCGAAGACGATCACGAAGAAGACGCAGCCCCACCAGAAGCGGATTACACGACCGACCTCCTCGAACGCCTTCTCGCCCGCACAGCTCAAAAACGAGATGATATGGCAGGCCCCATTAAGAGATGGAGGTCTTGCATCCGCCGCTCGGGATCCTGCGATCACCGGCCCCACGACTGCTGCTACAATTCCTCCTGCCGGTGCAACTTGTGGGGCACCAACTGCCGGTGCCAGCGCATGGGGCTCTTCCAGCAGTGGGGGAAGTAA	MVLAFSLVLSIAMAQPLVEDDHEEDAAPPEADYTTDLLERLLARTAQKRDDMAGPIKRWRSCIRRSGSCDHRPHDCCYNSSCRCNLWGTNCRCQRMGLFQQWGK-
Allatostatin A	incomplete	Unigene24700_MroAST-A	ATGGTGGTACGCTATGGCGGGTTCAGGGCATACTCAGTCATCGCAGCTTTTGTCTTACTCCTAGGCGGATGCGTCAGGTCCCAAGAAGATTATTATGACAATGACATTGAAGAGATATACGAGGGAAATGACGCGCAGTACGAACCACAGTCTAATTATGGGTGGGATTATGGAAAGCGACATAATGATTATGTATTTGGCCTCGGCAAGAGAAGTCCAGGATATTCATTTGGTCTGGGAAAAAGAGACAGAACATATTCCTTCGGACTGGGCAAGAGGGAAGGATTGTACGCCTTCGGGCTTGGAAAGAAATCTGGCACCTACAACTTTGGGTTAGGTAAGAGAAGTGCTCGCGAAGCCATCCCAGAGGACACCAACAGCAGTCAGCCAGCGGAATCT…	MVVRYGGFRAYSVIAAFVLLLGGCVRSQEDYYDNDIEEIYEGNDAQYEPQSNYGWDYGKRHNDYVFGLGKRSPGYSFGLGKRDRTYSFGLGKREGLYAFGLGKKSGTYNFGLGKRSAREAIPEDTNSSQPAESSAIRTKREAVPDQEIDEEKRGQYAFGLGKREDEEKRSKAFSFGLGKRVPDDEKRDRSYSFGLGKRESESDIDKKSQQYAFGLGKRDFDQDGDVQNLDSSKAEADVEKRPRHYAFGLGKRDDYFVKRPSSYAFGLGKREDFNLDKRPKNYAFGLGKRDSDIQTRPGQYAFGLGKRNSDLDLSKRPQHYAFGLGKRGTDLDKRPQQYAFGLGKRESDTDLQKRPQHYAFGLGKRDSDLDLNKRPQHYAFGLGKRESDFDLSKRPQHYA…
Allatostatin B (= mip)	complete	Unigene1183_AST-B	ATGATGCACCATGCATTCCGAAACGTCGCTATGCTCACGCTAATGGTGTTTGCACTCGCCCAATTCGCCCACGCCCAGGACCCAGCCCCCATTCCCGCCCACGCCGAGGTCAAACGAGCTGATTGGTCCTCCATGAGGGGCACCTGGGGCAAGAGGGGCGACATGGATGCCGAGGGGGACGTCGTTGAGGTACCCGAAGACAAAAGGGCAGGCTGGAATAAGTTCCAGGGTTCCTGGGGCAAACGAAGTGACGAGATGACAGACGCAGATTTACAGATGGCGGAAGATAAGCGCGCTAACTGGAACAAATTCCAAGGTTCCTGGGGTAAACGCGATGGGGACTATGAGATGGCCGAGGATAAGCGAGCCAACTGGAACAAATTCCAGGGATCGTGGGGC…	MMHHAFRNVAMLTLMVFALAQFAHAQDPAPIPAHAEVKRADWSSMRGTWGKRGDMDAEGDVVEVPEDKRAGWNKFQGSWGKRSDEMTDADLQMAEDKRANWNKFQGSWGKRDGDYEMAEDKRANWNKFQGSWGKRDGDFDAEDEKRGNWKNFQGSWGKRGDELVAEEDKRGNWKNFQGSWGKRDDDLMDAEEKRANWNKFQGSWGKRNSWSSLQGSWGKRDVPAETLEELEKRAGWSSLQGSWGKRAWKNLHGAWGKRAGFVDSPDDFTDEDEQEQEEEELQRALLSPVALARLMKATPQKRGWSIWGKKPDYPARVSPRSTNWSSLRGTWGKRSADWSSLRGAWGKKNTDWSQFRGSWGKRALGEDDAGAPQTA*
Allatostatin C	complete	NEW	ATGATGTCAAGTGCAGCCGTCATGCTAGTTGCAGCCCTTACTCTGGCCGCCCTCACCCACGCCCAACCCATTAACGAGTCTCCATCGGCCGCCGCTCACGCGCCCTTAACCAACACCCATACCCAGAGACTTCAGAAAAGAACCGTCAGCAAGGAACCAACTGCCGAGGAACTAGCAGTATTAAAAGACTTAATCCTAAGTCGCGTGGCTTCTGAACTGAGCGAAAACCTACGAGAGCAGCCAGCCATCAAGAGAGCCAAGGAAGAGAGCGAAAGGGAGAAGGAGGCTGCACAGGAGGCGGAGGAAGAGGCTGCCATCCTCGCAGAAGTTAAGGCCAAGAGGATGTTTGCTCCTCTGTCTGGGCTGTCAGCAGATATACCCACAATGAAGAGACAGATA…	MMSSAAVMLVAALTLAALTHAQPINESPSAAAHAPLTNTHTQRLQKRTVSKEPTAEELAVLKDLILSRVASELSENLREQPAIKRAKEESEREKEAAQEAEEEAAILAEVKAKRMFAPLSGLSADIPTMKRQIRYHQCYFNPISCFRRK-
Allatostatin CC	complete	NEW	ATGAACGGGAGGGCAGGTGGAGGATCTACGACTTCTTCGGCCGGAGGAAGCACTACTGTCGGTGCAGGGGCTCGCTCGCGCTGCTGCCCTTTGGCGAATTCCCGCTGCTCGATACCCTTCCTCCTGTTCCTCCTGCTCCCGGTTCTCACGCCCCTGGTGATGATGCCCGCCGACGCGGTGCCTCACTCGGCCCTTCAGAGACCACAGTACATCGAGGCCATAAGACCCGTGCTGCCCAATTCGGCGGGTTTCCCTCCTCAACAGATGGTTATACAGCAGCTGCCAGAGAACGTCCCTCCACCAAGGAAGCGAGCTGCCATCGTGCTGGACAAGTTGATGTTCGCTCTCCAAAAGGCTCTGGACGATACCCCGAACGCCACTTCCCCGGGGCACCAACAG…	MNGRAGGGSTTSSAGGSTTVGAGARSRCCPLANSRCSIPFLLFLLLPVLTPLVMMPADAVPHSALQRPQYIEAIRPVLPNSAGFPPQQMVIQQLPENVPPPRKRAAIVLDKLMFALQKALDDTPNATSPGHQQGLSGNRAFAAGPMDLQRRGNNDGRLYWRCYFNAVSCF-
Allatostatin CCC	complete	NEW	ATGGTAGCGAGAAGCTCAGTAGCCGTTCTCTTGGTGGCCTTGATGACGGTTTTGGCCATCACCAGCGTAGCAGGAAAGGCCCTTCCCAACCAGGAGGCCCAGTCCTTCCCCCAGGGCCAGCAGCTGATGGATCCTTACGGGAATCACCTGGTCGACGACGACGGGTCGCTGGACGCAGCGCTCATCAACTACCTCTTCGCCAAAGTGATGGTTGACCGGCTGAGGAACAACGCCGACGTGCGCGACCTGCAGAGGAAGCGCTCCTACTGGAAGCAGTGCGCCTTCAACGCCGTCAGCTGCTTCGGCAAGAGGAAGTGA	MVARSSVAVLLVALMTVLAITSVAGKALPNQEAQSFPQGQQLMDPYGNHLVDDDGSLDAALINYLFAKVMVDRLRNNADVRDLQRKRSYWKQCAFNAVSCFGKRK-
Androgenic Insulin like peptide (AIG)	complete	FJ409645.1; ACJ38227.1	ATGGGATACTGGAATGCCGAGATCAAGTGTGTGTTGTTCTGCTCACTCGTAGCATCGCTTCTCCCTCAACCTTCTTCGAGCTATGAGATCGAATGCCTCTCCGTTGACTTTGACTGCGGCGACATAACGAACACCCTTGCCTCCGTCTGCCTGAGACACAACAACTACATCAACCCAGGACCCACCTACGTTTCCAAAGAGCGACGATCTGCTGACATCTATACCGTTCCTTCTACGAAGTCTCCATCGCTCGCCCACCCGAGAGCTACCCACTTGACCATGGCTGACGAAGAAACTCAGAAGGTATCTAAGGTGGAGGAGGAGATTCAGCACATGACGCTGAGCAGGGAAGAAGCGAACAATATGCTGCATTCGAAGCGTCGCTTCCGGAGGGACAGC…	MGYWNAEIKCVLFCSLVASLLPQPSSSYEIECLSVDFDCGDITNTLASVCLRHNNYINPGPTYVSKERRSADIYTVPSTKSPSLAHPRATHLTMADEETQKVSKVEEEIQHMTLSREEANNMLHSKRRFRRDSVRRSPREECCNNASFRRCNFEEVAEYCIELRPGVNTCSSR-
Bursicon-A	complete	Unigene43573_Bur-A_	ATGTCAGCAACAATGACGAGCGCCGTCAGCCTTCTCTTGTTTTTCACTTGGACCCTGATGCCAGGCATCACCAGAGCAGACGAGTGTTCCCTGACACCCGTCATCCACATTCTTTCGTATCCTGGATGCAACTCAAAGCCTATCCCATCCTTCGCTTGCCAGGGACGGTGTACTTCCTACGTCCAGGTTTCCGGCAGTAAAATCTGGCAGACGGAAAGATCCTGTATGTGTTGTCAAGAATCAGGAGAAAGAGAAGCTACGGTGACCCTCAACTGTCCCAAAGCAAGAGTTGGTGACCCAAAACGCAGGAAGGTTCTCACCAGAGCTCCAGTAGACTGCATGTGTCGACCTTGCACTGACATCGAGGAAGGAACCGTGCTTGCGCAGGAGATCGCAAAC…	MSATMTSAVSLLLFFTWTLMPGITRADECSLTPVIHILSYPGCNSKPIPSFACQGRCTSYVQVSGSKIWQTERSCMCCQESGEREATVTLNCPKARVGDPKRRKVLTRAPVDCMCRPCTDIEEGTVLAQEIANFIADDPMAHVPFLK*
Bursicon-B	complete	Unigene42996_Bur-B	ATGTGGTCCTTGTGGATTTGGGCAGCCGTGGCGATGGTGGCAATGAACCCCTGTACCCATGCCAAGGGGTATCGAGCCGAATGTGAGACCCTGCCCTCAACTGTTCACGTCTCTAAGGAGGAATACGACGAAGCAGGACGCCTCCTGAGGACCTGCGAGGAAGACCTCGCCGTCAACAAGTGCGAGGGAGCCTGTCTGTCGAAGGTACAGCCCTCCGTCAACACCCCTTCGGGATTCCTCAAGGACTGCCGCTGCTGCAGGGAAACTCATCTGAGGTCCCGCGAAGTCATCCTGACCCACTGCTATGACGTCGACGGGAACCGTCTGACGGGCGAGAAAGGGCAGCTCTCCCTGAAGCTGAGCGAACCGGCCGATTGCCAGTGTGCTAAATGCGGAGAT…	MWSLWIWAAVAMVAMNPCTHAKGYRAECETLPSTVHVSKEEYDEAGRLLRTCEEDLAVNKCEGACLSKVQPSVNTPSGFLKDCRCCRETHLRSREVILTHCYDVDGNRLTGEKGQLSLKLSEPADCQCAKCGDSTR*
Calcitonin transcript A	complete	NEW	ATGAGGCAGGGTTGCTGGGTCGCGTGTTTCTCTCTCCTGGCCATGGTCGCCGCAGCATTCTCAGCTCACGTCCAACCCGTGCCGGAAAGTGACGTCGGGGAAATCCCAGAGAGACTAAGAGAGCTGCTGCTCGTCCGGCGCCTAATATCGAGCCTCAACCCGGCGGAAGCGCTCCCCGAGTTACAGGCCCAGCCAGCTCAAGCCATCAGGAAACGAACGTGTTACATCAACGCCGGCTTATCTCACGGTTGTGACTACAAGGATCTGGTAGGCGCTATGGCGGAAAAGAATTACTGGGATTCTCTCAACTCTCCTGGCCGCAGGAGGAGGGCCGTTAGCGCCACCTATCCCTCTTCCTCTTCCAATCTCCCCTCCTCTTCCTCTTCCTCTTCATCTTCA…	MRQGCWVACFSLLAMVAAAFSAHVQPVPESDVGEIPERLRELLLVRRLISSLNPAEALPELQAQPAQAIRKRTCYINAGLSHGCDYKDLVGAMAEKNYWDSLNSPGRRRRAVSATYPSSSSNLPSSSSSSSSSYSPSSPSSSVDYQASPALEFSGVMH-
Calcitonin transcript B	complete	NEW	ATGAGGCAGGGTTGCTGGGTCGCGTGTTTCTCTCTCCTGGCCATGGTCGCCGCAGCATTCTCAGCTCACGTCCAACCCGTGCCGGAAAGTGACGTCGGGGAAATCCCAGAGAGACTAAGAGAGCTGCTGCTCGTCCGGCGCCTAATATCGAGCCTCAACCCGGCGGAAGCGCTCCCCGAGTTACAGGCCCAGCCAGCTCAAGCCATCAGCCACTATAATTTGAAGAAGGACTTAGAGACTCTCTCTAAAGCTGCTGCTGCCGACATCGACTTCCGGGCCCTGCGGGTCTCGAAGAGATCAATCCGATCCTTCTGCAGTAGCAACAACTCCAACCGCCAGTGCCGCAGCTTCTGCTTCAACCTCGGAGACTCCGCCTGCGCCGACGGGGACCTGGGAGGC…	MRQGCWVACFSLLAMVAAAFSAHVQPVPESDVGEIPERLRELLLVRRLISSLNPAEALPELQAQPAQAISHYNLKKDLETLSKAAAADIDFRALRVSKRSIRSFCSSNNSNRQCRSFCFNLGDSACADGDLGGNGEDSKFLSGGLTPGK-
CCHamide 1	complete	NEW	ATGAACTCCATCAAGACGTGTTCTCTGCTCCTGCTGGTCGTGCCCTTACTCTTCGTCTGCTCACCTGTGATGGCAGCTCGCAGAGCTGTAAAAGAAGGATGTCTGAACTACGGCCCAGCTTGTCTAGGGGGCCATGGCAAGAGATCCTCCTCACTGCATACCTCGATTCCCGAATTGCGGATGATCCGCATTTTGTACAGACTGCTGGAGAGCCCAGTGGTCAGTCCTAGTCACTCCAAGGACGATGCTGCTCAGGGCGCCGATTTGCATCATCAGTATGTAAGGCCGAACAATGGACGGACACCGACTCAGGATTACGAGACCCTCTCGCAGCCCCCCGTCCTCGACAGTGAGGTCAGGGACGAATATACTGACGATGACGACGGAAGAATCGCTCTA…	MNSIKTCSLLLLVVPLLFVCSPVMAARRAVKEGCLNYGPACLGGHGKRSSSLHTSIPELRMIRILYRLLESPVVSPSHSKDDAAQGADLHHQYVRPNNGRTPTQDYETLSQPPVLDSEVRDEYTDDDDGRIALEMTTSTKDEPETYSDWDREMESRVHHKEGNDNRNYINLRSWRKR-
CCHamide 2	complete	NEW	ATGATGTCCCGCGTCGTTCTCAATCTAGCCGTCGTCTTCGTGTCTCTTCTTGCTCTGTCAATGCAGGTTCACGGATCCTGCTCCCAGTACGGCCACTCCTGCTTCGGGGCCCACGGCAAGAGAAATGGCGACCAATACCCAGCTCTGGAGGCTGGCCCCCTCTACCCAGCAGCCAATCAACTCTCTCCTCTGGAAGTGAAGGCCCAGGAAGAAGCCCTGTCATTGGACGAGCCAGCCGTCTCCAGCCCCGAAATCATTGCCAACGTCCGCAACTGGCTCTCCATCCTGGGTCGACGCCTCCGCCAGAGGTCCTCCCAGTCTTCAGGAACCTCCTCAGCGCAGAACTACGCAGGATACCTTCAGTAA	MMSRVVLNLAVVFVSLLALSMQVHGSCSQYGHSCFGAHGKRNGDQYPALEAGPLYPAANQLSPLEVKAQEEALSLDEPAVSSPEIIANVRNWLSILGRRLRQRSSQSSGTSSAQNYAGYLQ-
CCRFamide	reads only	SRR1653452.2405908 ;		GEISLVVAECDVEGLRCEIICSFPDLTLHCTRCLNRR
CNMamide	incomplete	NEW	ATGGTATTCCGAGGACGGCAAGGCAGCGGCTCCCTAACATGGTTCCTGCTGGTGGTGGTGTCTCTGGTGGTCGTGGTGGGCGTGCACCCATCCCCTTACCCCGCCTACGAGGATCACCTGCCCTATCAGATCTCACAGGAGGATGCCCCCGGCGACGTCTCCCCCATGACCTACAACCCGGACCCTCATCTCTCCTTCCCGCAGGAGCTCGAATTCGGCAGCTCCAACCCAGAGCGGTTCCCTCAGATCTTCTATGATAGGCGGTCGGATAGCAACAGAAACTTGCAACAGATCCTGCGGTCGTTTCCCCTAGTGGTGGGAGGCCCTTCGCCGTCGGATCGCGTCCTTCCCCTCAGCTGGAGCAGCCTAGAAGAAGCAACACTGGCACAGCAGGGCCGC…	MVFRGRQGSGSLTWFLLVVVSLVVVVGVHPSPYPAYEDHLPYQISQEDAPGDVSPMTYNPDPHLSFPQELEFGSSNPERFPQIFYDRRSDSNRNLQQILRSFPLVVGGPSPSDRVLPLSWSSLEEATLAQQGRGTGVSSNLSKGATLTQLTLEEPRPKRVMCHFKICNLGRRRRARMS
Corazonin	incomplete	Unigene33339_Crz	ATGGTGCGCTTGCTCAATCAACAACAGTTGTTGGCAGCAGTGTTTCTTGTGACAATCACCATAGCAGCAGCTCAGACGTTCCAGTACAGTAGAGGTTGGACTAACGGAAGAAAGCGGTCTGATCCTACAATAGGCCAAAGGAAAGGCGTTGATAACATGATACAGACATTGCCCGTTTCTCGCCTACTGGCAGAAGGCGCCCCTCATCAGCATGGAGGATCAGCCCGCA	MVRLLNQQQLLAAVFLVTITIAAAQTFQYSRGWTNGRKRSDPTIGQRKGVDNMIQTLPVSRLLAEGAPHQHGGSAR
CRF-like diuretic hormone (DH44)	complete	CL1411.Contig1_DH45	ATGGTGTTTCTGCGCGCTGCTGCGTTGGCATGGTTGGGCGTCCTGCCGGTGGTGTGGTGCCTACCTCTCGAGGGCGTACGCAGTGCCCCACATCAACAACAGCAACCCACACTCTTAGAGGACCTCTCCCCTAATAACCTCCCACCGCAGGACTTTACCCAAGACGATTATCAACAGCTTCTGACGCGACAGCCTGACTCTGCAGCAGCTGCGCTCAACAGTTACGATGCAAGCGAAACTTTGCCCTACATGTACCGATTACAGGAAGGACTAGCAGGTGCTGGCCTGCCCGCCACCGGGTTAGATGGTGACGTCACACGCCTCGAAAACCCCGACTGGATGGCCGTCGATCCCCGCTCATACCTCTTGGCCCAGTTCCTGGAACACCCTGCTGAAGAG…	MVFLRAAALAWLGVLPVVWCLPLEGVRSAPHQQQQPTLLEDLSPNNLPPQDFTQDDYQQLLTRQPDSAAAALNSYDASETLPYMYRLQEGLAGAGLPATGLDGDVTRLENPDWMAVDPRSYLLAQFLEHPAEEATGSESNSMIPIRKIRNSSNTSSITNSNFENSNSQAKRAWPHGFSRRRSSGLSLSIDASMKVLREALYLEMARKKQRQQMQRARHNQELLTSIGKRDVQQQLRGDGPGQDHLPGDRI*
Crustacean cardioactive peptide (CCAP)	complete	Unigene27896_CCAP	ATGTTCAACCAGAACTTCAGCATCCGCAGTAGCCTCTTCGCTGCCGTTCTTCTGCTCATCGTCGTAGCGATGCAGACAACGGCATCACCTGTTGCTAAAAGGGACATTGGTGGCTTACTCGAGGGAAAAGATAAAAGACCATTCTGCAACGCTTTTACAGGCTGTGGTAAAAAGCGCTCCGACGCCAGCGTGGAAGCACTAGCATCAGGCACAGAGTTGGACGACCTTGCCAAGCACGTTCTGGCCGAAGCCAAGCTCTGGGAACAACTTCAGAACAAGATGGACGTCATGCGCTCCCTGGCCGCTCGTATGGACGAGCAGCGACCCCTTTACAGGAGGAAGCGATCCCCAGCAGCTGCAGCAGCAGCCCCTGAGCCCCGCCAACAGTTAGCAGCATCC…	MFNQNFSIRSSLFAAVLLLIVVAMQTTASPVAKRDIGGLLEGKDKRPFCNAFTGCGKKRSDASVEALASGTELDDLAKHVLAEAKLWEQLQNKMDVMRSLAARMDEQRPLYRRKRSPAAAAAAPEPRQQLAASSQQQQTKTQ*
Crustacean female sex hormone 1a	complete	NEW	ATGGCTTCTCCCCGTCAGAATTCGAGATTCACCTTCGTCGCCTTCGTCAGCGTCCTCCTCCTCGCCCTGGGGCAGCAGAAGGGCGCCCAGAGCACCTCAGACCTCCCTGCGTTCCCACCCGCGCCCTTCCTCCTGCCGGGGTGGGACGAGGACAAGGAACTCCACCGTCTGAAGTGGTCGGAGGCCATCCGAAGCTCCCTGAAGAGGAACCAGGACCCTGCGGCCAGCGACTTGGTCCAGTACTTCACGGAGGAGCAGGTGGACGCGGCCACGAGGTCCGAGTACAAGATCGTGCCCCACCCGATCATCTACACCTCCCAGATCCTTCACAAGGGCGTGAACTGCTCCACGATCAACGTGGATCTCCACAAGAACCACGTCAAACCGGAGCTTCAGCTT…	MASPRQNSRFTFVAFVSVLLLALGQQKGAQSTSDLPAFPPAPFLLPGWDEDKELHRLKWSEAIRSSLKRNQDPAASDLVQYFTEEQVDAATRSEYKIVPHPIIYTSQILHKGVNCSTINVDLHKNHVKPELQLRPNWIHKSEFIGDCPTNYVARELPPMYSPTVILEAVCACGGSQCSRRGHQCVPVSSRVPVWVRRGPNFLVLDVEELTVACACVRRPSGEGNFIFEAAVQS-
Crustacean female sex hormone 1b	complete	Unigene35740_CFSH-2	ATGAGATCAAGCACCACCTTCAGGTCGTCACTACGCTGCCTCATTGCTGTCTTCCTGGGCATCAGTGTCCTCCTCCTTCAGGAGAAATCGGAGGCAACTTTGAGTGTCCCCTCTTATCAGCAGCCCTTCCTTGGCTCGGGGTGGGAGGAAACCATCCCCAAACACATGAAATGGTCCGACGAGGCCATTCGCATCATGAAGCGGAAACAAGAGGACCTCAGTACCGACGAACTACAGTACTTCTCGGAGGAGCAAGTGGACGAGGCCAGCCGTGTAGAATACAAAGTTGTGCCTGACCCGGTCATCTATACTTCCCAAATCATACACAAGGGTGTCAACTGCTCCTCCATCAAAACCGATCTGCACAAAAACCACATAACGCCGGAACTTCAGCTTCAC…	MRSSTTFRSSLRCLIAVFLGISVLLLQEKSEATLSVPSYQQPFLGSGWEETIPKHMKWSDEAIRIMKRKQEDLSTDELQYFSEEQVDEASRVEYKVVPDPVIYTSQIIHKGVNCSSIKTDLHKNHITPELQLHPEWIHTSQLIGTCPTHYVTRELPPMYSPSVVVEAVCTCTGSKCSRDGHQCLPVSRHIPVWVRQGPNFHVLDVEELTVACACVRRPSVGGNFIFASAVHSK*
Crustacean female sex hormone 2a	complete	Unigene35631_CFSH-1	ATGTTGAAGTGGTTCGTGGTCCCCCTCCTCCTGGCTACCGTGTGTTGCATCCGTCCATCGGCCAAGGCCGACTCCGAAGCCACAGGTCTCGACGCCATCATCAGCAAAGAGTCTCAAACCCACCCACGGCAACAGGTGTCATCGTGGTCATCACCATTCTCGCAATGGCGTTGGTTCAACCCGGTCCTGTCTCTCCACGAGAATCAAATCGATGAAGAACCGACCAACGGCCATATGGAGGCCAACTCTCCTTCTACAGCCGCCAACGGTGGAACCGAAGACGACGACTCGATGCTCTCTCTGGTGTTGCTCCTGAATGACAGCGAGGAAGAAGCAGAAGCCTCCAGAGCCAAAAGCCAAGGGCTGAAAGACATTTCTACCAGAGCCCCGCCCACATTT…	MLSLVLLLNDSEEEAEASRAKSQGLKDISTRAPPTFVKRAKTCANQNQSRCRRGQVSMIPANQVKQGWEEDYTSVPDVLIQFSQKQAEETVCNDLSVQLFRVDLSEHYLEPVWVKEIVHLGMCPSKLQTRSFGKDVWPSTIVEAKCLCNNQPCSNLGGDFRCQAVRKPIRTWVRHVEKFMPVQEMVTVGCVCVQRTSPEGKYARPAIEA*
Crustacean female sex hormone 2b	complete	NEW	ATGAAACTGGCAATGCCTCTGACCAAGTCTTCTCTGGTCAAGCTTCTGTCATCATGGATGCCGAATGCACCGGAAAAGTTGGCAAAAAGAGATGGCCTTACTGTACCCTTGCACTTGCCTTCTCTAGAACCCCCCGGCCAATGGCTTCAAGGAGAGTACTGCTCATTTACAGAGGTCATCCTCGAGCACTTCAGGCACTACGTATCTTTGCCCACTACCATCTTCAGCAACCTGCGAGGACCCAACGAGGTGTGTGACCACCTCAACGTCGACAAGGTCTCCATAGAACTCGACAGCCACCAAGAACTCATACCCACTTGGCTGAGAGATGCCACACTCATAGGAGAGTGCCCCTGGCAGCTGGTGAAGCGCAAGCTAGACGACGACATGGTTCCTCCC…	MKLAMPLTKSSLVKLLSSWMPNAPEKLAKRDGLTVPLHLPSLEPPGQWLQGEYCSFTEVILEHFRHYVSLPTTIFSNLRGPNEVCDHLNVDKVSIELDSHQELIPTWLRDATLIGECPWQLVKRKLDDDMVPPEILEVNCLCNGFRCSEGGLFKCTPVTQEVKMWRSSTSKSYLLQLDRIRVTIGCVCAQRHSPEAGFVDHVEID-
Crustacean hyperglycemic hormone 1		CL5232.Contig1_CHH-1	ATGATTCGCAGCAGTGTGATGGGACCCACCATGTTCCTGGTCGTCCTCCTCCTGATCGCAACCCATCAAACCTCGGCCTGGTCTGTCGATGGCCTTGCCAGGATAGAGAAGCTCTTATCTACGTCTTCCTCCGCTTCTGCAGCCTCCCCAACCAGAGGCCAGGCCCTCAACCTGAAGAAAAGGGCCATCCTCGACCAGTCCTGCAAAGGTATCTTCGACCGTGAGCTCTTCAAGAAGCTCGACCGTGTCTGCGACGATTGTTACAACCTCTACAGGAAGCCTTACGTCGCCATCGACTGCAGGGAGGGCTGCTACCAGAACTTGGTCTTCCGACAGTGCATCCAGGACCTCCAGTTGATGGACCAACTCGACGAATACGCCAACGCTGTCCAGATCGTC…	MIRSSVMGPTMFLVVLLLIATHQTSAWSVDGLARIEKLLSTSSSASAASPTRGQALNLKKRAILDQSCKGIFDRELFKKLDRVCDDCYNLYRKPYVAIDCREGCYQNLVFRQCIQDLQLMDQLDEYANAVQIVGK
Crustacean hyperglycemic hormone 1 alternative splice product		CL5232.Contig2_CHH-2	ATGATTCGCAGCAGTGTGATGGGACCCACCATGTTCCTGGTCGTCCTCCTCCTGATCGCAACCCATCAAACCTCGGCCTGGTCTGTCGATGGCCTTGCCAGGATAGAGAAGCTCTTATCTACGTCTTCCTCCGCTTCTGCAGCCTCCCCAACCAGAGGCCAGGCCCTCAACCTGAAGAAAAGGGCCATCCTCGACCAGTCCTGCAAAGGTATCTTCGACCGTGAGCTCTTCAAGAAGCTCGACCGTGTCTGCGACGATTGTTACAACCTCTACAGGAAGCCTTACGTCGCCATCGACTGCAGAAAAGACTGTTTTGGTACTAAGACTTTTGGTCATTGCGTGGAAGATTTGTTATTAGATCAAACTCATTATAAAGAGATAAGAGACCACATCGCCCTG…	MIRSSVMGPTMFLVVLLLIATHQTSAWSVDGLARIEKLLSTSSSASAASPTRGQALNLKKRAILDQSCKGIFDRELFKKLDRVCDDCYNLYRKPYVAIDCRKDCFGTKTFGHCVEDLLLDQTHYKEIRDHIALF*
Crustacean hyperglycemic hormone 2		Unigene35648_CHH-3	ATGATTTGCAACACTCTGGTATGGTCTCTCGTGCTGGCGACCGTCATCTCGTCCCTGGGCACAACCAGTACCCAGGCCGTGGCCTCCGGGGCAACAGACTCCCTCCCAGGGATCGAGACATTATTCTCGTCGTCCTTTTCCTCCTCTTTGGCTTCGACTTCGCCCAATGCTCAGCCTCCTCCTCCCCCTCCCTCGCTTCTGGAGTCGCTCAGAGGCCACGGCGCGGACAAGAGGGCAGCCATAGACCGATCCTGCAAGGGCATCTATGACCGGGGGATCTTCATGATGCTCGACAGGGTGTGTGAGGATTGCTACAACCTCTACAGGAAGCCCTACGTCGGCGTCGATTGCAGGAAGAGATGCTACAGGAACGCGACCTTCCGACAGTGCCTTAACGAT…	MICNTLVWSLVLATVISSLGTTSTQAVASGATDSLPGIETLFSSSFSSSLASTSPNAQPPPPPPSLLESLRGHGADKRAAIDRSCKGIYDRGIFMMLDRVCEDCYNLYRKPYVGVDCRKRCYRNATFRQCLNDLLLKDNFDSYADLVRTVGK*
Crustacean hyperglycemic hormone 3	complete	NEW	ATGTACCATAAGATGTGGCCGTTGTTTTTCGTGGTGGTAATCATGGATGGTGAAGGCTGCTGGGTACTGGGTCAATCTTTCGGCGAAACTGACAACCACCATTCAGTGTCCGATGACGGGCTTCCTGTGCAGAGAAGACTTCATCTCAGCAAGCGGTCAATACCAGACAGTGATTGTAAAGGAGTTTACTACGCTGATTTGTGGAAAAAGCTCGTCAGAGTTTGTCGGGATTGTTACAATCTGTACAGGAAGCCGTATGTGTCTATAGAATGCAGGAGAGGTTGCTTTGAGTCAGATGTCTTCAGGATGTGTGTTGGGGATCTTCTGTTACCTGTCCAAGAATATGATTTCTATGCCACAGTTCTAAGAGAATTTTGA	MYHKMWPLFFVVVIMDGEGCWVLGQSFGETDNHHSVSDDGLPVQRRLHLSKRSIPDSDCKGVYYADLWKKLVRVCRDCYNLYRKPYVSIECRRGCFESDVFRMCVGDLLLPVQEYDFYATVLREF-
Diuretic hormone 31 (DH31)	complete	CL3421.Contig1_ CLDH	ATGAACAACTCGGCTCTGGTGTTCGTTTCCCTTATTGCAGCCTTCGTCTTCGTGTCCTCAGTCAATTCTGCTGCCCTCAACAGAGAGAAGCGGGCGGTGGTAGAAATCGACGACCCGGACTACGTGTTAGAACTACTCACGAGGCTCGGCCACTCCATCATCAGGGCAAATGAACTAGAAAACGCTAAGCGAGGTCTCGACTTGGGTCTAGGCCGAGGCTTCAGTGGTTCTCAAGCCGCCAAGCACCTCATGGGACTCGCCGCTGCCAACTTCGCAGGCGGCCCTGGCAGGAGGAGGAGAAGTTCCGACGACGCTGCCAACACCACCCACGACCTCCACCACCTCGAGGACAACTACGCCCAGGAACCAGCTGCCGTCGACAGTGCTGCTGCCGCGTCT…	MNNSALVFVSLIAAFVFVSSVNSAALNREKRAVVEIDDPDYVLELLTRLGHSIIRANELENAKRGLDLGLGRGFSGSQAAKHLMGLAAANFAGGPGRRRRSSDDAANTTHDLHHLEDNYAQEPAAVDSAAAASR*
Ecdysis triggering hormone (ETH)	complete	NEW	ATGTCTTGGATGGTATCCGTCGCAGTGGTGGCCACAATGGTCAGTCTAGTTCACAGTGACGCTGGACACTTTTTCGCAGAAACTCCAAAACATTTGCCCAGAATTGGACGACGTGGTGATCTGCCCCCTCTGGTCAACCTCCTGAATGAAGAAGACCCCAGAGGAACGAGTGGGGGAGGAGCTCCAACTGGCAGCAGTATGACAGAGGCTCTGGCAAAGGTTGACGGTGATGGCGATGGCTGTGTCAGCCTACCAGAACTACTTCGTATTCCTATGATCAGAATTGCCATTCTTCTACAAGACCCAGCTTTAATTGCTCCACATGTAGATGCAGATGCAAATGAAAGTAGTGACGATTATGCATCAGATCGTCGGCCAGAACCTCGTCTGTTGCGCTAC…	MSWMVSVAVVATMVSLVHSDAGHFFAETPKHLPRIGRRGDLPPLVNLLNEEDPRGTSGGGAPTGSSMTEALAKVDGDGDGCVSLPELLRIPMIRIAILLQDPALIAPHVDADANESSDDYASDRRPEPRLLRYLK-
Eclosion hormone 1	complete	Unigene5838_EH	ATGTCGTTCAAGGCTCAGGTTCGCGTCCTTGTCCTCAGCGTTGTTTGCTTGGTCGTGCTGGCCTCCCTGACGCAGGCCGCCTCCATCACCAGTATGTGCATCAGGAACTGCGGTCAGTGTAAGGAGATGTACGGCGACTATTTCCACGGCCAAGCCTGCGCCGAATCCTGCATCATGACCCAGGGCGTCAGTATCCCCGACTGCAACAATCCCGCGACGTTCAACCGATTCCTGAAGAGGTTCATCTAA	MSFKAQVRVLVLSVVCLVVLASLTQAASITSMCIRNCGQCKEMYGDYFHGQACAESCIMTQGVSIPDCNNPATFNRFLKRFI*
Eclosion hormone 2	complete	NEW	ATGTTTGTTTCCAGAAAGGTTGTATCTTCATCCCTGCTGGTCTTAAGCATTTTGCTTGCACTGTTTCTGGCACGGGCGCATGCGCACGCCATAGATGTCACGAGGAAGGTCGGAATCTGCATTGACAACTGCGGCCACTGCAAGGAGATGTACCATGACCACTTCAAAGGCGGCCTCTGTGCCGAATTCTGCCAGAAGCTCCAAGGACGTCTCATCATCGACTGCGGTGATCCCAACACGCTCCTACCCTTCTTCTTTGAGAGGCTCGAGTGA	MFVSRKVVSSSLLVLSILLALFLARAHAHAIDVTRKVGICIDNCGHCKEMYHDHFKGGLCAEFCQKLQGRLIIDCGDPNTLLPFFFERLE-
EFLamide	incomplete	NEW	ATGGTCACAGGGTGGCAATGTGTCCTGCCGAGTCTTATCCTCTTCTGCACGCTCTGCGCTACCCACCCGACTCTCCACCAAGATGATTCTGAAACACTGGTGGAAAAGAGGTCGGCAGAATACCCATACAAATCCATGCTTCACTACCTGCTCGTGGCGATGTCGTCTCCCGATGGCCAGCACCAGGCACCACAGTTACTCAACAGGGGAGTCAGGAGACTAGGCTCGGAATTCCTTGGGAAGAGATCTGCAGACAGCCTGGCCGGTAAAAATAACCACTCGTGCGAGGACTGCAACACTCTGGAGGACGTGGACGACCTCAGAAAAGAGCAGCTGAGTTTTACCGGCCAGTACGACTACAATGAAGGCAACGCAGTCGAACCCGCTGCTGATCACGAC…	MVTGWQCVLPSLILFCTLCATHPTLHQDDSETLVEKRSAEYPYKSMLHYLLVAMSSPDGQHQAPQLLNRGVRRLGSEFLGKRSADSLAGKNNHSCEDCNTLEDVDDLRKEQLSFTGQYDYNEGNAVEPAADHDDLTSAPMKRFARRYYSGVTRDGLKNFFSLLMSKKMGSEFLGKRMGSEFLGKRAMGSEFLGKRAMGSEFLGKRAMGSEFLGKRAMGSEFLGKRAMGSEFLGKRAMGSEFLGKRAMGSEFLGKRAMGSEFLGK
Elevenin	complete	NEW	ATGGCGTCCAGCCCCTGCCGATTCCATCTGTGCCCAGCTGCGCTACTGCTCCTGGTAGCCATGTCATGTCTCGCAGCCCACGCCCAAGCAGTCGACTGCAGGAAGTTTGTCTTCGCACCAGTTTGCCGAGGAATCATTGCTAAGCGTACGATCTCTGAAACACGATCTTCGCTAAGGCCAGAACCCAGTCCCAGACAGTGGGGGGGACCTCAGTACGCGCCAGCGACGGAAGACGAGGACGACGGACTTCTTCTGGCTCAGTCATACGAAGATCCTGCCAGTTTGGATCCTCGCTCAAGAAAGGATATGGTTTTAGTGAGAGCTGGAGGAGACATTGTGCCGGCTTATGTGTATGGAATCTTCGAGCGAGGCTTGCAGGAAGAGAGAAAATAA	MASSPCRFHLCPAALLLLVAMSCLAAHAQAVDCRKFVFAPVCRGIIAKRTISETRSSLRPEPSPRQWGGPQYAPATEDEDDGLLLAQSYEDPASLDPRSRKDMVLVRAGGDIVPAYVYGIFERGLQEERK-
FMRFamide	complete	Unigene21548_FLRFamide-I	ATGATCATTGCCACCTGGTTATTACTCGCAGTGCTGAGTTGCGTTTGCCAAGCCCTTGCACCTCCAGTGACGGTCGCCCTCGAGTCCAGTACCGGCGACGAGGCAGCCCATGACGACAGCGTAGCCCTGCCCAGCAAGAGGATCCTCAAGTACTTCCTTCCCTCTGCCCAGGCCTGGGCAACCCACGGCGCCGGTGTCGCCGTGCCCACAGGTTCCGAGGGGAACAAGAGAGGGTATGGGGATAGGAACTTTTTGAGGTTTGGACGCAGCGGTGATGCCGTGAAGAAAGATGGCGGCAGAAACTTTCTCAGATTTGGACGCGGGGGAAACGAGGAGTACGAAGACGACGAAGATGGCGCAGCTTCCGTCGAGAAGAGAGATCGCAACTTCTTGCGTTTC…	MIIATWLLLAVLSCVCQALAPPVTVALESSTGDEAAHDDSVALPSKRILKYFLPSAQAWATHGAGVAVPTGSEGNKRGYGDRNFLRFGRSGDAVKKDGGRNFLRFGRGGNEEYEDDEDGAASVEKRDRNFLRFGRDRNFLRFGRSGPEELGLEDESMEEERGDLENYLRYSRADKNFLRFGRNYDKNFLRFGRSVDSQTLCDDCEEENLNKHPKSASPPSSFPATTVSGEQDGDGNYKLGRDAKTTPSADTQFPSNEKKEVRRSKREASAYFDSSISGPHGPAFWGRNNLANEEQEDESLSLDDLQEVAKRPYSRDFLRFGRDRNFLRFGKRFDGASPESDLMMMTPLQYTSKRVSHNNFLRFG*
	complete	CL61.Contig1_ FLRFamide-II	ATGATGGTAACTTCCTGGCTTTTCCTGGGGCTGCTGAGCTGCCTATGCCAAGCCCTTAAGCCTCCAGTTTCCGTAGGCCTCAGTACTGACAGCAGTGACGAGATCCCCCACGATGGAGACTTGGCTTCGGCTGAGAAAAGAGGGAATGTCGACCGCAGCTTCATACGGTTCGGACGAAGCGATGTCGAAGACAAGAGAAGCTCTGGCAGAAATTTCCTCCGATTCGGCCGAGGAGGAGACTACGAAGACGACGAGAATGAATCTTTATCAGCCACCAAGAGGAACCGCAACTTCCTGCGCTTCGGACGCAGCCGCAACTTCTTGCGGTTTGGTCGTTCTGGTCCCGAAGACATCGGCCTCGAAGGTAGTAACCCCGTCGAGGTCCCCTTTCCTGTTCTA…	MMVTSWLFLGLLSCLCQALKPPVSVGLSTDSSDEIPHDGDLASAEKRGNVDRSFIRFGRSDVEDKRSSGRNFLRFGRGGDYEDDENESLSATKRNRNFLRFGRSRNFLRFGRSGPEDIGLEGSNPVEVPFPVLEEPTAEVDILNRAARGNRNFLRFGRQYNKNFLRFGRSVDSPISCDDC*
Glycoprotein-A 2 (GPA2)	complete	NEW	ATGGTGAGCTCTTGGCTAACGCTGGTGGCCTGCCTCGTCGCCTCCACAGCTGGCATTCAACACACGTGGCAGACGCCAGGCTGCCACAAAGTAGGGCACACGAGGAAGATAAGCATCCCGGAGTGCGTCGAATTCGACATCACGACGAACGCCTGCCGAGGATACTGCGAATCATGGTCGGTTCCTTCAGCGTGGCAAACACTTCTCTACAACCCTCACCAGGTCATCACGTCCATTGGCCAGTGCTGCAACATCATGGAAACTGAAGACGTGAAAGTGAAAGTGATGTGCATAGACGGACCACGGGAGCTGATCTTCAAGTCCGCCAGGAGCTGCGATTGTTTCCACTGCAAAAAGTATTAA	MVSSWLTLVACLVASTAGIQHTWQTPGCHKVGHTRKISIPECVEFDITTNACRGYCESWSVPSAWQTLLYNPHQVITSIGQCCNIMETEDVKVKVMCIDGPRELIFKSARSCDCFHCKKY-
Glycoprotein-B 5 (GPB5)	complete	NEW	ATGTTGACCTTGTGCGCAGGCTTGTTATTCTTCTTGGTGCTCCTGATGCCCGCAGTGGCCATCAACCCTCTCTCCACCCTCGAATGTCATCGACGTCAATATACTTACAAGGTACACAAGACTGACGACAACGGTCGAATATGTTGGGACTACATCAATGTCATGAGCTGCTGGGGACGGTGCGACTCAAACGAGATAGCAGACTGGAAGTTCCCTTACAAGAGGTCTCACCATCCAGTTTGCATGCACGAGTCGACGCAACTAACGGAGGTAACGTTACGTAACTGCGACGATGACGTCAGTCCGGGGACGGAGATTTACGCCTTTCACGAAGCTACCAGGTGTGCCTGCTTGGTCTGCAAGTCGTCTGAGGCTTCCTGCGAAGGCATACGATACCGA…	MLTLCAGLLFFLVLLMPAVAINPLSTLECHRRQYTYKVHKTDDNGRICWDYINVMSCWGRCDSNEIADWKFPYKRSHHPVCMHESTQLTEVTLRNCDDDVSPGTEIYAFHEATRCACLVCKSSEASCEGIRYRGARRAPRAKMPRG-
Hyrg	complete	NEW	ATGAATTTGTTCAGCCTGATCATCGTCATCGTAGCAGCCATCATCGGAATCACCCAGGGCCTGCCTGAGCCAGCCGTCATCGTGGACGGGAGACCAAACATGATCCCAGACGCTTACGTCCAGCCCCCAAGGTTCCACTACCGCGGTTTCCAGAGGTCCTACCCAAAATATGACTGGTCTTAA	MNLFSLIIVIVAAIIGITQGLPEPAVIVDGRPNMIPDAYVQPPRFHYRGFQRSYPKYDWS-
Insulin	incomplete	NEW	CAGGTCAGCAGCAGCGACCTGGGGGAGGAAGGGAAGCCCCTGAGGAGGCTCTGTGGGTGGAGACTGGCGAATAAACTCAACCAGGTCTGCAAGGGGATTTACAACAAGCCCACAGTCACCAACAACGATTTGTTCTATCGCTCGGTGAGAGGAGGTGGGTCGTTGTACGACTTCGGACCCCAAACGCCAGAAATATCGAGAGATGACGACTTTAGATACCATTTCCCAATGACGGACGACTCCTACTATTACTACTACTACTATCACTCTGGCGGGAGAGAGAGCGACGTCTTGCCCTCCGGAGAATACGCCCTGGAGGGGAAGGAGAGTCCTCCGTTCCTCTCAAGGCAAGAGGCTTCCCAAATGTTCAAGGCGCATCCCAGATCGAAGCGCGGGCTA…	QVSSSDLGEEGKPLRRLCGWRLANKLNQVCKGIYNKPTVTNNDLFYRSVRGGGSLYDFGPQTPEISRDDDFRYHFPMTDDSYYYYYYYHSGGRESDVLPSGEYALEGKESPPFLSRQEASQMFKAHPRSKRGLSAECCRKACRVSELMGYCQ-
Leucokinin	incomplete	NEW	ATGGTGATTCAGAGATGGCGGGCGCGGTCATGGGCAAAGCTGCTAACTGCGGGCTTGATGCTGTGCTTCGCTTGGGCGGAGGAAGAAGACCCCACTTCTTACCTCGCCCTGCGATACCCATCCTCTCTGCCCTCCGTGGAAATTGGGCCAGAAGCCTTTGAGGACCTCCCCCTCATTCTCAGGGATGACCTGACGAAGCGTAACGCCTTCAGCTCGTGGGGTGGGAAGAGATCTTCCATAAAAACTACAAATGGACTCCCCGTTGCACTCCGAAGGGCTTACCTCGCTCTCTTCAGAGGCTCCAAGCCCAAAATACCCACACCTGACATAGAACTGAAGCGTGCTTCCTTCAGTCCATGGGGAGGAAAAAGGTCAGACTCCACACTTGCAAGATACAAC…	MVIQRWRARSWAKLLTAGLMLCFAWAEEEDPTSYLALRYPSSLPSVEIGPEAFEDLPLILRDDLTKRNAFSSWGGKRSSIKTTNGLPVALRRAYLALFRGSKPKIPTPDIELKRASFSPWGGKRSDSTLARYNTMGGSFRPWGGKRSPSYPPDTEDFETLESILPYLSIVPNEKMKDIAEKISKTPMFWDENQILSESDPSVYYRADVEPPSAHHSLRYKRETSLINPEVKEHSTNESVTTENEASEVKLPEEKRTKFSPWVGKGPDINLIREVMRRWAVRTPKVLERRGFSAWAGKRSIPQEQSELEGKRAFSAWAGKXXXXXXXXQAFSAWAGKRADDLDKRQAFSAWAGKRADDLNKRQAFSAWAGKRAGDLEKRQPFSAWAGKRADDTDKRPAFS…
Molt-inhibiting hormone 1	complete	Unigene22474_MIH-A	ATGTCTACGCAAAAGGGCCTGCGAGGAATGGTAAACCAGACAACGCAAGGGATCTCTGCCCAGAGAGTCCTGGTGACAGCCCTGGTCATCATCAGCCTGTTTCTGGTCTCGGGCACGTCGGCCAGGTACCTAGACGACGAATGCCCAGGCGTCATGGGCAACAGGGATCTCTACGAGAAGGTTGTCAGGGTATGCGACGATTGTTCCAATATCTTCCGGATGAATGACATGGGCACCAGATGCAGGAAGGACTGTTTCTACAACGTGGACTTCTTGTGGTGCGTCTATGCTACGGAGCGTCACGGCGACGTGGACCAACTCAACCGGTGGATGAGCATCCTACGAGCCGGTAGAAAATGA	MSTQKGLRGMVNQTTQGISAQRVLVTALVIISLFLVSGTSARYLDDECPGVMGNRDLYEKVVRVCDDCSNIFRMNDMGTRCRKDCFYNVDFLWCVYATERHGDVDQLNRWMSILRAGRK*
Molt-inhibiting hormone 2	complete	Unigene34885_MIH-B	ATGGCATCTCGTCTAAACCAAGCTTTCACGCTTAAGAAATTAACATATGTTGCGATAATGATGGCTGTGTTCGGAATACTACTAGTGGATCAGACTTCGGCCCGGTTTTTGGACGACGAGTGTCGAGGAGTCATGGGGAATCGTGACTTGTACGAATACATCGTCAGAATTTGCGATGACTGCGAAAACTTATTCAGGAAAAGCAACGTTGGATCTAGATGCAAGAAAAACTGCTTCTACAACGAGGACTTCATGTGGTGCGTCCGCGCCACTGAGCGTACCGACGAGTTGGAGCATCTGAACCGAGCAATGAGCATAATACGAGTCGGACGCAAGTGA	MASRLNQAFTLKKLTYVAIMMAVFGILLVDQTSARFLDDECRGVMGNRDLYEYIVRICDDCENLFRKSNVGSRCKKNCFYNEDFMWCVRATERTDELEHLNRAMSIIRVGRK*
Myosuppressin	complete	Unigene15362_Myosuppressin	ATGGTCTTCGGCAGTTCCTCCTCCTCCTGGTGTTCCCTCATCGTGGTGAGCTTCGTCGTATTGATGGTGGTGTTCGCAGGGGCGGGCGAGGCCATGCCCCCGCCCATCTGCACAGACCAGAAGCTCCCTCTCAGCCCATACGCCCAAAAGCTCTGTGCTGCCCTTAACAATATCGCCGAGTTCTCCCGCGCTATGGAGGAATACCTCGATGCAAAAGCCATTAAAAACAGTATGCCCATCAACGAGCCCGAGGTCAAACGACAAGATCTGGATCACGTCTTCCTCCGATTCGGCCGATCACAGTA	MVFGSSSSSWCSLIVVSFVVLMVVFAGAGEAMPPPICTDQKLPLSPYAQKLCAALNNIAEFSRAMEEYLDAKAIKNSMPINEPEVKRQDLDHVFLRFGRSQ*
Natalisin	complete	NEW	ATGTCCATCAGGCTCTGGAATGTCTGTGGTTGTCTCCTCCTCTCCGTCGTCACGATTTCCGCAAATACACAGCAGGACAAACAGCACCATCCGAAGGACTACGTAAGGGAGGTCAGTCTGCGTAGTGACCCTTTCCCCGGCGGAGATCTCAGCGTCCTCCACCTGTCCAAAGATGCTACGGAGGCCAATCGACCGGCTAGGTCTTCGTCTTCGTCGTCCTCCGCCTCCTCTTCTCTCGGCATCCCGTCGCTCTCCTCTGGTCGAAACGAGGACTCGTTCTGGGCGATGAGGGGGAAGAGGCCGCAAGATGGCGGTGCCCCCCTTGGCGCAGTCACTCGCGACCAGGAGATGAAACACCAACGTCAGCGTCAGAATCAGAGCCATCTCTCCGCGTCCACA…	MSIRLWNVCGCLLLSVVTISANTQQDKQHHPKDYVREVSLRSDPFPGGDLSVLHLSKDATEANRPARSSSSSSSASSSLGIPSLSSGRNEDSFWAMRGKRPQDGGAPLGAVTRDQEMKHQRQRQNQSHLSASTANTQTDSPSAENIYAEDKPDEEKDNENGAETGESFEDEEEDEADVWFTPDDEDEDADEDEDGDLDLSEGSWVPRDKKGISDYTPFYWGSNQNVWGKAPLSGAPIPAVLADTPRTSKTRNSNTISGWESNQSFWGKRNDEGPFWVSRGKRDHSGPFWVMRGKKGEDYSGPYWIARGKRPLAADGYWGSGPFALGKRIAGAEKLEGFTDLQGNGMMGGERDDKGPFWVSRGKKETQDMDPASPFWVSRGKRTENNTFWVTRGKKDGIT…
Neuroparsin 1	complete	gi|352250294|gb|JP354651.1| ; Unigene22277_Nps2	ATGAAGTCGTTTGCTGCTTGCATTCTCATGTCTCTCTTCTTTGTTCTTCTTCTTCTCCAGAACAGCGAAGGTGCTCCTCGTTGTACTCAACATGATCGCCCCCCACCAGAGAAATGCACGTATGGCACCGTTCTGGATTGGTGCAGGAATGAAGTGTGCGCTAAGGGACCCGGAGAAACTTGCGGAGGTCACTTCTGGGAACAGGGCAAGTGCGGCGAGGGTACCTTCTGTTCTTGCGGCACCTGCACAGGCTGCTCTGTGATCACAAGGCGATGCTTCCGCTCGGCCCTGGTCTGCTAA	MKSFAACILMSLFFVLLLLQNSEGAPRCTQHDRPPPEKCTYGTVLDWCRNEVCAKGPGETCGGHFWEQGKCGEGTFCSCGTCTGCSVITRRCFRSALVC-
Neuroparsin 2	complete	Unigene26074_Nps1	ATGTCTCTCTTCTTTGTTCTTCTTCTTCTCCAGAACAGCGAAGGTGCTCCTCGTTGTACTCAACATGATCGCCCCCCACCAGAGAAATGCACGTATGGCACCGTTCTGGATTGGTGCAGGAATGAAGTGTGCGCTAAGGGACCCGGAGAAACTTGCGGAGGTCACTTCTGGGAACAGGGCAAGTGCGGCGAGGGTACCTTCTGTTCTTGCGGCACCTGCACAGGCTGCTCTGTGATCACAAGGCGATGCTTCCGCTCGGCCCTGGTCTGCTAA	MTTPKRLLILASILLVFMCLISDVCAAPSCSTRRQQVNVETCKYGTYVDWCRNTVCAKGPGQSCGGDWWEYGKCGEGTYCACGTCSGCSLNLECWSGTFC*
Neuroparsin 3	complete	gi|352250767|gb|JP354880.1|	ATGAATTCCTTCCGCTCATTCGCCATCTGCGTATTCCTGATCGCCGTCGTGCTATCTCTCATCCAACTGGTTTCTGCCAGTCCTCTCTGCCCTGGATCACACCAGACAGAGCAGGACCTGAGCAAGTGCAAGTATGGAACTGCAGTTGGATGGTGTGGAAATCTTGAGTGCGCAAAGGGCCCAGGAGAACGCTGTGGTGGCAACTGGCTCGAACACGGAAGCTGTGGAGAGGGAATGTACTGCGGCTGCGGATACTGTGCTGGATGCTACATCGTCAAATGCGCTCCCAGGTTGTTCTGCTAA	MNSFRSFAICVFLIAVVLSLIQLVSASPLCPGSHQTEQDLSKCKYGTAVGWCGNLECAKGPGERCGGNWLEHGSCGEGMYCGCGYCAGCYIVKCAPRLFC-
Neuropeptide F 1a	complete	CL3977.Contig2_NPF-I	ATGTACCAACGTGTAGGCCAAGTGTGGGCGGCTATTTTGGTGGGCGTGGTCGTCGTCAGCGTCATGCAGATGGGCGGAGTTGAGGGCAAACCCGACCCAACGCAGCTGGCGGCCATGGCTGATGCCCTCAAGTACCTGCAGGAGCTCGACAAATATTACTCCCAGGTGTCACGACCCAGATTCGGAAAACGCAGCGAGTATGCCGTTCCTCCTGGTGATGTTCTGATGGAAGCCAGCGAGAGACTCATGGAGACTTTGGCACGCAGGAGGTGAATTCCCATACATCACCACTACTCTGTGAAGTCGCTACGACGCCTCCGCAAATTTTCATCCAATCAGCTACCGCCAAAGATGGCTTAG	MYQRVGQVWAAILVGVVVVSVMQMGGVEGKPDPTQLAAMADALKYLQELDKYYSQVSRPRFGKRSEYAVPPGDVLMEASERLMETLARRR*
Neuropeptide F 1b	complete	CL3977.Contig1_ NPF-II	ATGTACCAACGTGTAGGCCAAGTGTGGGCGGCTATTTTGGTGGGCGTGGTCGTCGTCAGCGTCATGCAGATGGGCGGAGTTGAGGGCAAACCCGACCCAACGCAGCTGGCGGCCATGGCTGATGCCCTCAAGTACCTGCAGGAGCTCGACAAATATTACTCCCAGGTGTCACGACCCAGCCCCCGTTCGGCGCCAGGCCCGGCCTCGCAGATTCAGGCTTTGGAAAAGACTTTAAAGTTCCTACAACTACAAGAGCTCGGCAAATTGTACTCACTTAGGGCTCGGCCGCGATTCGGAAAACGCAGCGAGTATGCCGTTCCTCCTGGTGATGTTCTGATGGAAGCCAGCGAGAGACTCATGGAGACTTTGGCACGCAGGAGGTGAATTCCCATACATCAC…	MYQRVGQVWAAILVGVVVVSVMQMGGVEGKPDPTQLAAMADALKYLQELDKYYSQVSRPSPRSAPGPASQIQALEKTLKFLQLQELGKLYSLRARPRFGKRSEYAVPPGDVLMEASERLMETLARRR*
Neuropeptide F 2	complete	Unigene5859_NPF-III	ATGCGGAATTACGCCCTGACGTCAGCAGCAGTGGTGGTGGCCGTCCTCCTGGTCTCGACGGCGTCCTCGGCGAGAACGGGCAACGCCGCCGAGACCCTGCAGGCCATGCGCGAGGCCGACCTCGCAGGAATCCTGGGCTCCGCCGAGGTACCCTACCCGTCTCGGCCTAATATCTTCAAGTCACCCGTTGAGCTCAGGCAGTACTTGGATGCGCTTAACGCTTATTATGCCATCGCTGGACGGCCCAGGTTCGGTAAGCGCGGCGGCGCCATGCCCCAGCGGTCATCCTCACACGACGACCTCCTCGACTACTGA	MRNYALTSAAVVVAVLLVSTASSARTGNAAETLQAMREADLAGILGSAEVPYPSRPNIFKSPVELRQYLDALNAYYAIAGRPRFGKRGGAMPQRSSSHDDLLDY*
Neuropeptide-like precursor 1	incomplete	NEW	TTTGCAAGAAGACAAAAGACATTTGGGTTCACTCAGGTCAAAAAAATTCGACGAATCGTCCGAATTCTTGGAAGAGGATAAGAGGCACTTAGGCTCCCTACGATCGAAAAAATTTGATGAATCCTCTGAGGATCTGCAAGAAGATAAAAGACATTTGGGCTCACTGAGGTCTAAAAAATTTTATGACTCATCCGATCCTTTGGAAGAAAAGAGACATATAGGTTCCCTTCGGTCTAAAAAGTTTGATGAATCTTCTGATGCTCTGCAGGAAGATAAGAGACACCTGGCTTCCCTTAGATACAAAAAACTCAATGAAAACTCTGACACTTTACAAGAAGACAAAAGGCACATAGGTTCTCTACGGTCAAAAAAGTCTGAAGACGAAAAAAGGCATCTAGC…	LQEDKRHLGSLRSKKFDESSEFLEEDKRHLGSLRSKKFDESSEDLQEDKRHLGSLRSKKFYDSSDPLEEKRHIGSLRSKKFDESSDALQEDKRHLASLRYKKLNENSDTLQEDKRHIGSLRSKKSEDEKRHLASLMSKKSEDSQSLDEDKRHIASLLSKKSDVNVNEDKRHIGSLLSKKSDEPAQTNEDKRHIGSLLSKKSNDQVQTTEDKRHIGSLLSKKSDNSAQVSEDKRHIGSLYSKKSGDDPLNEEKRHIGSLLSKKSDISEHNDDKRHLGSLYGKKSDTSAKAADTTDATNVDKRHLSSLFKERSFNTWQDRFGTEKRYLAALLRNRDENINLGKRHFSSLLKHKNSYGDILEENEIDKRYYASILKRPDDNVDHLEDEIHQYQVANEEDSGT…
Orcokinin-A	incomplete	Unigene24637_Ork	ATGACACTCCAAGCCTTGACCGTTCTCCTTCTGACGTGTGCCATTTTCGCCGTTGCTTACGCTGGGCCAGTCAAGACCACAGCAAACAGGGCGGCAGCAACCCAGCAAGATCCAGGATACACAGATAACGCACCTGTAAAGCGATTCGACTCATTCACAACCGGTTTCGGTCACAGCAAACGTAATTTCGACGAGATCGACAGGTCTGGCTTTGGATTCGCCAAGAGAAACTTCGACGAAATCGACCGATCT	MTLQALTVLLLTCAIFAVAYAGPVKTTANRAAATQQDPGYTDNAPVKRFDSFTTGFGHSKRNFDEIDRSGFGFAKRNFDEIDRS
Periviscerokinin	incomplete	NEW	ATGAAGGACTCCGTAATTGTCGGGACTTTCCTCTTCTTTGCTTTAGTCGTCGTCAGTAGTGATTGCCGCAGAGTGAAAAGACAAGACTTAATTCCGTTTCCAAGGGTCGGGAAAAGGGCTTGGACTAGAGAAGGTGACGTCACTGAGGCCGGCAGAGAAATGGCTACCATAATGGACAGAGTTTTGGACCAGACGCCCTTCAGATCGGTGGGGACGGAGCCA	MKDSVIVGTFLFFALVVVSSDCRRVKRQDLIPFPRVGKRAWTREGDVTEAGREMATIMDRVLDQTPFRSVGTEP
Pigment dispersing hormone 1	complete	CL455.Contig1_PDH-A-1	ATGCAGGCAAAATTCATCGTTGCCATCGTGGCATTGGCAGTTCTTTTTTGCTACGCAGTGGCCCAGGAAGATTTCCCAACTACGGAAAGAAAGGTCGTGGCAGACCTTGCAGCCCAAATCCTGCGTGTGGCCCACGGACCCTGGAGTGCAGCAGAGGCCCACAAGAGGAATTCAGGAATGATCAACTCCATTCTCGGTATTCCCAGAGTCATGGCTGAAGCAGGAAAGAAATAA	MQAKFIVAIVALAVLFCYAVAQEDFPTTERKVVADLAAQILRVAHGPWSAAEAHKRNSGMINSILGIPRVMAEAGKK*
Pigment dispersing hormone 1 allele ?	complete	CL455.Contig2_PDH-A-2	ATGCAGTCAAAATTCGTCGCTGCCCTCGTGGCCATGGTGGTTGTCATTCTTTCCTGCTATGCAACGGCTCAGGAAGATCTCATGACAACAGAGAGACAGGTCGTAGCAGAACTTGCTGCTCAAATCCTGCGTGTGGCCCACGGACCCTGGAGTGCAGCAGAGGCCCACAAGAGGAATTCAGGAATGATCAACTCCATTCTCGGTATTCCCAGAGTCATGGCTGAAGCAGGAAAGAAATAA	MQSKFVAALVAMVVVILSCYATAQEDLMTTERQVVAELAAQILRVAHGPWSAAEAHKRNSGMINSILGIPRVMAEAGKK*
Pigment dispersing hormone 2	complete	Unigene31882_PDH-A-3	ATGCAGGCAAAATTCGTCGTTGTCCTTGTGGCATTGGTAGTTGTCGTTCTCTCTTGCTATACAGCGTCTGCCCAGGAAGATCTCGCGGCAACAGAGAGACAGATCGTGGCAGAACTTGCAGCCCAAATCCTGCGTGTGGCCCACGGACCCTGGAGTGCAGCAGAGGCCCACAAGAGGAACTCAGGAATGATCAATTCTCTTCTGGGGATTCCCATGGTCATGGCTGAAGCAGGCAAGAAATAA	MQAKFVVVLVALVVVVLSCYTASAQEDLAATERQIVAELAAQILRVAHGPWSAAEAHKRNSGMINSLLGIPMVMAEAGKK*
Pigment dispersing hormone 2 allele ?	complete	Unigene31731_PDH-A-4	ATGCAGTCAAAATTCGTCGCTGCCCTCGTGGCCATGGTGGTTGTCATTCTTTCCTGCTATGCAACGGCTCAGGAAGATCTCATGACAACAGAGAGACAGGTCGTAGCAGAACTTGCTGCTCAAATCCTGCGTGTGGCCCACGGACCCTGGAGTGCAGCAGAGGCCCACAAGAGGAACTCAGGAATGATCAATTCTCTTCTGGGGATTCCCATGGTCATGGCTGAAGCAGGCAAGAAATAA	MQSKFVAALVAMVVVILSCYATAQEDLMTTERQVVAELAAQILRVAHGPWSAAEAHKRNSGMINSLLGIPMVMAEAGKK*
Pigment dispersing hormone 2 allele ?	complete	CL972.Contig2_PDH-A-5	ATGCAGGCAAAATTCATCGTTGCCATCGTGGCATTGGCAGTTCTTTTTTGCTACGCAGTGGCCCAGGAAGATTTCCCAACTACGGAAAGAAAGGTCGTGGCAGACCTTGCAGCCCAAATCCTGCGTGTGGCCCACGGACCCTGGAGTGCAGCAGAGGCCCACAAGAGGAACTCAGGAATGATCAATTCTCTTCTGGGGATTCCCATGGTCATGGCTGAAGCAGGCAAGAAATAA	MQAKFIVAIVALAVLFCYAVAQEDFPTTERKVVADLAAQILRVAHGPWSAAEAHKRNSGMINSLLGIPMVMAEAGKK*
Pigment dispersing hormone 3	complete	Unigene18240_PDH-B	ATGCAAACCGGTTTCATCGCAGCTCTGGTGGTGTTGGTGGCTGTCAGCACCATGGTGACATCTGCACAGGAGGAGCTGAAATACCCTGAACGCCAGGTCGTAGCAGAGCTGGCTGCCCAGATCCTGAGGATAGCCCGAGGACCCTGGGGCACCGTGGCCGCCGGCACCCACAAGCGCAACTCCGAACTCATCAACTCCCTCTTGGGACTCCCCAAAGTCATGACCGACGCCGGACGAAGATAG	MQTGFIAALVVLVAVSTMVTSAQEELKYPERQVVAELAAQILRIARGPWGTVAAGTHKRNSELINSLLGLPKVMTDAGRR*
Elongated pigment dispersing hormone	complete	NEW	ATGGTCTGCAACCCCAAAACCGCCCTCCTGCTCTTCGTGGCAACAACATACGCAATCGGAGCTGTGACGTCACAACCAATCTGGCCATCAGAGGACGTTCTCGACCACCAGGACAACGGCCACGCAACGGTTCCCATGTCACTCTTGCACCTCCCGTTGTTCTACCCAGATCCCCTGGTGAGGAGCAACAACAACGTCCTGAAGAGGAACTCGGAAATCCTGAACACCCTCCTGGGATCGGGGGCCCTCAGCAACATGAAGATCAACGGTAGGAGA	MVCNPKTALLLFVATTYAIGAVTSQPIWPSEDVLDHQDNGHATVPMSLLHLPLFYPDPLVRSNNNVLKRNSEILNTLLGSGALSNMKINGRR
Proctolin	complete	NEW	ATGGCGCGGACAGTCCTTGTAGTGCTAATGGCAGTTCTGGTGTTGATGGCCACCGTGAGCCACGCCCGCTACCTACCAACCCGAGCAGATGATTCTCGCATGGAGGAAATCAGAGAGATCCTGAGAGAGATCCTGGAACGCACAGCCGACGGCAGCAGTAGCAGCCCTGGCAGGTCCTCCACAGGCTACGGCTACGACAAGAGATTCATCTACAAGAGGTCCGTCGGAGGCGACGCCGCCGCCAACATGGCCGTCGGATCCTCCTCCGGCCTCAGCGGCGAAAGGGTGGCACCTCTCTACAACCTAGCGCAGTAA	MARTVLVVLMAVLVLMATVSHARYLPTRADDSRMEEIREILREILERTADGSSSSPGRSSTGYGYDKRFIYKRSVGGDAAANMAVGSSSGLSGERVAPLYNLAQ-
Pyrokinin	incomplete	NEW	TGGTGGTGGACCCAAGCCACTGTGCGCAGGTCTCCCTTCTCCCCTCGCCTCGGAAAGAGGGACGATGTCCAATATGGCGTCTTATACGACGACGACTACCCAGACGTTGATGACGTGAGCGATGACGACTCCGATAACGACCTCGAGGAGGGTTTCGTGATCTCCGACTACTCGGAAGAGGCCCTTTCACCCCAGAGGCTCTCTCTCAGGTCAGCTTTGGTCCCACGCTTGGGAAAGAGAGATTTCGCCTTCTCCCCTCGCCTCGGCAAACGAGTAACAACAGCATTCATCCCCAGACTAGGGAAGAAAGACTTCGCCTTCTCCCCAAGACTAGGGAAGAGGGGCGACTTTCCATTCAAGCCAAGAACAGGAAAGAGAGTGAATGCGTTTAGTCCCCGA…	WWWTQATVRRSPFSPRLGKRDDVQYGVLYDDDYPDVDDVSDDDSDNDLEEGFVISDYSEEALSPQRLSLRSALVPRLGKRDFAFSPRLGKRVTTAFIPRLGKKDFAFSPRLGKRGDFPFKPRTGKRVNAFSPRLGKRDQTSASSASSSSSSSPEETWRPNTAQVHQRSVAFSPRLG-
Red pigement concentrating hormone (RPCH)	complete	Unigene27847_RPCH	ATGGTTCGCAGTGGAGTTTCCCTGGTCCTGGCTGTCCTCGTTCTGGTATCCTGCGTCTCCGCCCAGCTCAACTTCTCCCCAGGATGGGGCAAGAGGGCAGCAGCGGCCGGAGTCGGTACCGGGAGCGAAGCCCAGCTCCACTCTGCGTCAGGACTGGCGCTCCCTGGCTCTTCCGTCACCAGAGGGGACAACTGTGCTTCCATGCAGATCTCCACCGTCATGCACATCTACAGGCTCATCAAGAGGGAAGCGTCTCGGTTGGTCCAGTGCCAAGACGAAGAATACCTGGCCTAA	MVRSGVSLVLAVLVLVSCVSAQLNFSPGWGKRAAAAGVGTGSEAQLHSASGLALPGSSVTRGDNCASMQISTVMHIYRLIKREASRLVQCQDEEYLA*
Relaxin	incomplete	NEW	TCGAAAGCGGTCTACAGAAGGTCGCCCGGCCAAGGGCGCTACAAGCGAAGGGCGCCGAAGTGTCTCCGGACGCAAGCAGGTGGAACGAACAACAACGGTGAAGACAACAGGGGTACTACCAACGCCAATGCAGTTATGACCTACCCTCCGTCGTCAACGGATGTCCGACCGTCCCTCCCTGACACTGGCCAAAACGCAGAGGAAGGAAGGTCCCCCTTCCTAAGCGTCCAGCAAGCTAACCTTTTCGTGACCACCTGGGTTAGGGGAGGCGGTCCTGTACACGGTCGACGTCGTAGGCAGTCCCAATCAATCACTTCGGAGTGTTGCACAGCGGCTGGTTGCACTTGGGAGGAATATGCTGAATACTGTCCTACCTCCAGCAGAGTGCGGCCTGGTGTT…	SKAVYRRSPGQGRYKRRAPKCLRTQAGGTNNNGEDNRGTTNANAVMTYPPSSTDVRPSLPDTGQNAEEGRSPFLSVQQANLFVTTWVRGGGPVHGRRRRQSQSITSECCTAAGCTWEEYAEYCPTSSRVRPGVIPI-
RYamide	complete	NEW	ATGAACCACTCCCTCATCCAACTCCTCGCAGTCGTTGCTGCCATCCTGTCCCTCACAGCTGCCCAGGGCTTCTATGCCCAGAGATACGGAAAGAGAGATCAGAAACAAGTTGCAGTGCGATCAGGCTTCTATACCAACCGATATGGCCGCTCCTCCCCACCCGAAACCGACTTGCCAGAAGTCAAGATCCGTTCCTCAAGGTTCGTCGGTGGTTCCCGCTATGGCAAGAGGTCTGAAACTGCTCCTGTAGTCCCTGAAATCGCTTCCATTGTTTCTGCAGCTACTGCCGAAGACGATTCAGAAGTCCCTGCTTCTCTCCTCGTTGGTGAATCAACCGTCTGTCTCCTTGTTGATGTTCCCGACATCTACAAATGTTTTAAGAGAATCTTCAATGAAGCT…	MNHSLIQLLAVVAAILSLTAAQGFYAQRYGKRDQKQVAVRSGFYTNRYGRSSPPETDLPEVKIRSSRFVGGSRYGKRSETAPVVPEIASIVSAATAEDDSEVPASLLVGESTVCLLVDVPDIYKCFKRIFNEATSN-
short Neuropeptide F	complete	Unigene31055_Short NPF	ATGACACTCCAAGCCTTGACCGTTCTCCTTCTGACGTGTGCCATTTTCGCCGTTGCTTACGCTGGGCCAGTCAAGACCACAGCAAACAGGGCGGCAGCAACCCAGCAAGATCCAGGATACACAGATAACGCACCTGTAAAGCGATTCGACTCATTCACAACCGGTTTCGGTCACAGCAAACGTAATTTCGACGAGATCGACAGGTCTGGCTTTGGATTCGCCAAGAGAAACTTCGACGAAATCGACCGATCT	MGVGVLKWCTAGVFCCLILAQVASTVPTPPDYDAALSDMYDLLSHGVERRGGGGGPPSMRLRFGKRGGGSIRSWQQVSQRSEPSLRLRYGKRTVDEAEPLLDHDLVRKDRTPALRLRFGKRTSSDYLQDDAYDAADFIRQDRAPALRLRFGKRDVSYGQDEEASTGSHEQ*
SIFamide	complete	Unigene12093_SIFamide	ATGTCCGTACAGACCCGACTCGTAGTGGCCGTTATGGTGGTCCTCGTCGTCCTGGCTGTTTTCACCGACCACGCCAGCGCCGGATACAGGAAGCCTCCCTTCAACGGATCCATCTTCGGAAAGCGATCCGGCGGCGACCCTGCATACGAATCCGGCAAGACTCTCGCCTCTATCTGCCAGGTGGCCGTTGAAGCTTGCTCTGCTTGGTTCCCCGGACCCGAGAAGAAGTGA	MSVQTRLVVAVMVVLVVLAVFTDHASAGYRKPPFNGSIFGKRSGGDPAYESGKTLASICQVAVEACSAWFPGPEKK*
Sulfakinin	complete	Unigene2675_SFK	ATGCAGTCTGTGACACGACCCTCCTCAGCGTCATGGTCCTTCGCAGCTTTGGTTGCGTTGGTGGCAGCTGTCCTCTTGTCTGGGAGTGCGGATGCAGCCCCTTCAAAACCGTCGCTTGCCCTGGCCAGAAGGCTGGCGCCTGCCATCAGACAAAAGCTCGAGGAAAGCCACATGTCCCCAGCATTGATGGAGGAAATAGTAACTGATTTCGAGGATCCAGAGCTGATGGATTTCTACGACGCGGAAAAGCGACAGTTCGACGAGTACGGCCACATGAGGTTCGGCAAGAGAGGCGGCGGCGCCGAATACGACGACTACGGACACCTCCGCTTCGGCCGGAGCCTCGGCCGCGACAGACGCACGGCGAAGCGCCACTTCTGA	MQSVTRPSSASWSFAALVALVAAVLLSGSADAAPSKPSLALARRLAPAIRQKLEESHMSPALMEEIVTDFEDPELMDFYDAEKRQFDEYGHMRFGKRGGGAEYDDYGHLRFGRSLGRDRRTAKRHF*
Tachykinin	complete	CL2117.Contig1_TK	ATGATGAGGGCAGGAATATGTATGGTGTTGATGGGCGTGATGCTGCTGGGAGTCGTAGCCAGCGTGACGGACGCCCAGGAACCCGCAGAGAGAGAGCGAAGGGCGCCTTCCGGATTCCTAGGGATGCGGGGCAAGAAGAACGACTACATGCTACAGGAGGACGACTACCCAATGAACGATCCCATCCTCGCCCGGATCGAGGCTGCTAAGAGTCTCCCCATCAGAGGCAAGAAGGCGCCCTCCGGTTTCCTGGGCATGAGAGGCAAAAAGAGCGACGAGGAGGTCTACGGAAACAACTTCGCCGACTACGAACTCGAAGCCCTCCTGAAGCGAGCTCCCTCCGGGTTCTTGGGCATGCGCGGAAAGAAGGCACCCTCAGGATTCTTGGGCATGCGAGGC…	MMRAGICMVLMGVMLLGVVASVTDAQEPAERERRAPSGFLGMRGKKNDYMLQEDDYPMNDPILARIEAAKSLPIRGKKAPSGFLGMRGKKSDEEVYGNNFADYELEALLKRAPSGFLGMRGKKAPSGFLGMRGKKAPSGFLGMRGKKYDDEEVDALIEVLSAMAAEGQQQKRAPSGFLGMRGKKSVYDDQTDDELSMDKRAPSGFLGMRG*
Trissin	complete	NEW	ATGCACGTTTTCATCTTCTTCCTTGCATGGGCAGTGGTAAGCGGATCATCAGCCTGGAGTAGCAGCGAGGTCTCTTGCTTTTCATGCGGGTCAGAGTGCCAGAAGGCCTGTGGCACCAGAATCTTTCGGGCTTGTTGTTTCAACTTCCAGAGGCGAAGGAGATCAGGTGCATCCGATTATAGCAACTTGAAAGAGCTGGATGACTCGGAGTCGACGGAGGAAGATGGCAGAAGCCGCGAACCACTGCCCCAACTTTTTCGCTCCTTACTACGACAGGGAGGGGACTTTTTCGTCAGTCCCTCTCAGCTTCAGGACAGCTGGTTCCTCAGTTCCCTTTACCCCTCCCTTGACCTGCGTGGCGATCTCAGAGGGGAGGAGGATGTCAACGACGAGGGAGCA…	MHVFIFFLAWAVVSGSSAWSSSEVSCFSCGSECQKACGTRIFRACCFNFQRRRRSGASDYSNLKELDDSESTEEDGRSREPLPQLFRSLLRQGGDFFVSPSQLQDSWFLSSLYPSLDLRGDLRGEEDVNDEGANALLPSQGHADGRSLAPWDSDGAEDEEDPVSRRAEMGFRRLRKNAVLRRQALRVRYPPSQAKIRK-
Vasopressin	complete	Unigene27962_Oxt/Vst	ATGCAGTTGAGTGTAGTGCTCGTGGTGATTTCTATCATAATCGGCTACAGCGACGCCTGTTTCATCACCAACTGCCCTCCAGGGGGTAAAAGGTCAATGCCCTCGTCCCACATCGGCCATACACGCACTTGCACCTCCTGCGGCCCAGGACTCCAGGGCCGATGCCTAGGACCTGAGATCTGTTGCGGCGAGACCATCGGCTGCTTCCTAGGCACCAGGGAATCCCAGATCTGTCGGACAGAGAACCTCATCCCAGTCACTTGTAACAACTCCGACCTCAAGCCCTGCGGCGTTTCCAGATCCGGCCACTGCTCTGCCGTCGGTCTGTGCTGCACTGAAGCCAAGTGTGAGTTCGACATCAACTGCATTTCCGAAGGGTCCCAGATAGGCAGGCGGCTA…	MQLSVVLVVISIIIGYSDACFITNCPPGGKRSMPSSHIGHTRTCTSCGPGLQGRCLGPEICCGETIGCFLGTRESQICRTENLIPVTCNNSDLKPCGVSRSGHCSAVGLCCTEAKCEFDINCISEGSQIGRRLPFSSPDSEDQWNL*
Transcripts are from Suwansa-ard et al., 2015

## Sheet: Homarus
Neuropeptides and Neurohormones
Name		NCBI identifier	CDS	Protein
ACP	complete	DS01-Homarus1_Transcript_14565	atggtcggatggcaggtcatgctggcggtgatgtgcctggcgctcgcccctaccctggcgcagatcaccttctcccgttcatgggtgccccagggcaagaggtcagggggcattactggacccctcgtcacccctgggggcggctctgaccgaggagccgacccctgcaaggacgtgagactggccaccctcacccaggtcgcctcacatctggccgacttgatggatgacaccttcgatctcccccaagacgacgctgctctggctcttcgactcaaacacggacttgtggcaaggcgacgaagaatgtcttaa	MVGWQVMLAVMCLALAPTLAQITFSRSWVPQGKRSGGITGPLVTPGGGSDRGADPCKDVRLATLTQVASHLADLMDDTFDLPQDDAALALRLKHGLVARRRRMS-
Agatoxin-like peptid splice variant 1	complete	NEW	ATGGGTAGCAAGGTGTTGGTGATGCTCTTGGCTCTCGCTCTCGTCCTCAGCGTGGTCATGGCACAGCCTCTACTTGAGGAAGGACGCGAGGAGGATGGAGTACAACAAGCTGAACCAGACTATGCGGCCGACTTGCTGGAACGTCTTCTGGCTCGCACACAAAAGAGGTCGTGCATCCGCCGTGGGGGAATGTGCGACCACCGCCCCAATGACTGCTGCTACAACTCCTCCTGCCGCTGCAACCTGTGGGGCACCAACTGCAGGTGCCAGCGTATGGGGATCTTCCAGCAGTGGGGGAAATAA	MGSKVLVMLLALALVLSVVMAQPLLEEGREEDGVQQAEPDYAADLLERLLARTQKRSCIRRGGMCDHRPNDCCYNSSCRCNLWGTNCRCQRMGIFQQWGK-
Agatoxin-like peptid splice variant 2	complete	NEW	ATGGGTAGCAAGGTGTTGGTGATGCTCTTGGCTCTCGCTCTCGTCCTCAGCGTGGTCATGGCACAGCCTCTACTTGAGGAAGGACGCGAGGAGGATGGAGTACAACAAGCTGAACCAGACTATGCGGCCGACTTGCTGGAACGTCTTCTGGCTCGCACACAAAAACGCGACGATGTGGCAGGAAGCGACCCTATTAAGAGATGGAGGTCGTGCATCCGCCGTGGGGGAATGTGCGACCACCGCCCCAATGACTGCTGCTACAACTCCTCCTGCCGCTGCAACCTGTGGGGCACCAACTGCAGGTGCCAGCGTATGGGGATCTTCCAGCAGTGGGGGAAATAA	MGSKVLVMLLALALVLSVVMAQPLLEEGREEDGVQQAEPDYAADLLERLLARTQKRDDVAGSDPIKRWRSCIRRGGMCDHRPNDCCYNSSCRCNLWGTNCRCQRMGIFQQWGK-
Allatostatin A	complete	DS01-Homarus1_Transcript_6078	atggtgggagagcatggcgggctgggcacgtgtgtcttggtggtggttgtcctcctgctgaccaccaccactaccacagcccacgactacctggaagacctcgatgacccagacacttcacgcctcctagatgtgctgcagtactatgacacagagcccagttacctctacgattatgggaaacgacatagcaactacggatttggcctcggaaaacgaacccccggctatgccttcggtctgggcaaacgcgagggcttgtactctttgggcctggacaaaagatcagacctctattctttcgggctaggcaagaaatcaggtagttataacttcggtttgggcaagagaagcgtcggcgatctcccggaggtctcaaaggtagaggacggggcgtct…	MVGEHGGLGTCVLVVVVLLLTTTTTTAHDYLEDLDDPDTSRLLDVLQYYDTEPSYLYDYGKRHSNYGFGLGKRTPGYAFGLGKREGLYSLGLDKRSDLYSFGLGKKSGSYNFGLGKRSVGDLPEVSKVEDGASPRTKRDVSITEDTLEDKRAKYSFGIGKRESSKNKRSKLYGFGLGKRDSGEERREDDDMENRTQQYSFGLGKQDPDMEIEKRPRNYAFGLGKRESDEDSDKRSQMYSFGLGKRDPDMDMDKRPRDYAFGLGKRASSDEDDEERYYAYEQGKRPTAYSFGLGKRAFSETDDYDNVNDNDDGDDELELSDLEQYSDDLKRATSYGFGLGKRSDAPDSGFGRRSYDFGLGKRAGRYAFGLGKRTGPYAFGLGKRTGPYAFGLGKRTGPYA…
Allatostatin B (= mip)	incomplete	NEW	ATGATGACCGCACAGCAAATGTGTCGCCCTTGGGCCCTCCTGATGGTGGTGTTGGTGGCTGGTGCTACACAGGTGAGCTCCTCCTCCTCCTCCCCCCAGCAGGACGACCCAGCCTCCTCCCCCTCCCACATCGAGGAGAAGCGTGTGGGCTGGTCCTCCATGCACGGCACCTGGGGCAAGCGACCACACCTTGAAGACGCCCAACTCGACGCCGCCGAGGTGAAGCGGACGAACTGGAACAAGTTTCAAGGATCTTGGGGCAAACGTGGTGAGGAGNNNNNNNNNNNNNNNCCAGGGTTCCTGGGGCAAGCGAGGCGATGACCTGGCTGATGCCGAACTACAGGCCGCTGAGGACAAGAGGACAAACTGGAACAAGTTCCAGGGTTCCTGGGGCAAGCG…	MMTAQQMCRPWALLMVVLVAGATQVSSSSSSPQQDDPASSPSHIEEKRVGWSSMHGTWGKRPHLEDAQLDAAEVKRTNWNKFQGSWGKRGEEXXXXXXXXXXQGSWGKRGDDLADAELQAAEDKRTNWNKFQGSWGKRGDDLADAELQAAEDKRTNWNKFQGSWGKRGDDLADAELQAAEDKRTNWNKFQGSWGKRNNWRSLQGSWGKRAWNKLQGAWGKRSEDDNGDDLYDETNLEEDLAGNEEQVSPLALARLMAAAPQKRGWTLWGKRPDNTRVSPRSTNWSSLRGTWGKRSADWNKLRGAWGKRASDWGQFRGSWGKRAPDMMSVAAPNQA
Allatostatin C	complete	DS01-Homarus1_Transcript_3087	atgatgaaccatttgcatatgaacaaacaacaacagcagcagcaacaacaacaacaacaacaacagcagcagcagcagcagcaacaacaacaacaacaacaacaacagcagcagggagaagaagaggttaagaggaagaggatgttcgtgccactctctggccttcccggtgaactgcccaccatcaagaggcagatccgttaccaccaatgctacttcaaccccatctcctgcttcaggcggaagtga	LQAMMNHLHMNKQQQQQQQQQQQQQQQQQQQQQQQQQQQQQGEEEVKRKRMFVPLSGLPGELPTIKRQIRYHQCYFNPISCFRRK-
Allatostatin CC	complete	NEW	ATGTTCGTCAGGGTAGGAACCAGTGGGACAGCGACAACGACCGCCACCAGTCTTCCCCTCCTGCTGCCCCTCCTGCTGCCCCTCCTGCTGGTGGCGTCCGCAGCCGCACGCGTTCCCCAGCAGGCACCACGACCCCAGTATCTAGAGGTGGTGAGGCCCGTCCTGCCCAACACGGCCCTAGAACCCTTAGGGTCGCTCCAGGACGCACCCCAGCAGATCGCGGAGACGGTGTCCACACCCCGGAAGCGAGCAGCCATCGTCCTCGACAAGCTGATGTTCGCCCTGCAGAAGGCCCTCGACGATTCACCAGCAGCTCCACCCGGCCAACCTGCCCCTTACTCCAGGCCCAGGACCTACGCTGCCGGCCCCATGGACCTTCAACGGCGAGGCAATGGTGAC…	MFVRVGTSGTATTTATSLPLLLPLLLPLLLVASAAARVPQQAPRPQYLEVVRPVLPNTALEPLGSLQDAPQQIAETVSTPRKRAAIVLDKLMFALQKALDDSPAAPPGQPAPYSRPRTYAAGPMDLQRRGNGDGRLYWRCYFNAVSCF-
Allatostatin CCC	complete	DS01-Homarus1_Transcript_39	atgctgacgcggtttgtgagcgtggtagcggtagtggctgtggtggccctgttgggagtcagcagggtgtcagccaaggcgctacctgaccaagacccccaggtatatggccagatgccccacatgttggacccagccgggaaccatctgattgacgacgatggctccctggacgctgtgctcatcaactacctcttcgccaagcagatggtggagcgtctgagaaacaacgccgacatcaaggacctgcagaggaaacgctcctactggaagcagtgcgccttcaacgccgtcagttgcttcggcaagaggaagtga	MLTRFVSVVAVVAVVALLGVSRVSAKALPDQDPQVYGQMPHMLDPAGNHLIDDDGSLDAVLINYLFAKQMVERLRNNADIKDLQRKRSYWKQCAFNAVSCFGKRK-
Bursicon-A	complete	DS01-Homarus1_Transcript_10307	atgggtgggttgtcgtgggtgctgatggtcctgggtgtggctaccgtggtgtggtcggacgagtgttccctcactcccgttatccacatcctgtcttacccaggctgcgtctccaagcccattccttccttcgcctgccagggacgctgtacctcctacgtccaggtatctggcagtaagctgtggcagacggagaggtcatgcatgtgttgccaagagtcgggggaacgggaagcttctgttgtattaaactgtcccaaagttcgcaagggtgaaccgacgcggaggaagatcttgacacgggcacccattgactgcatgtgtcgtccctgcacagacgtggaggagggcactgtcctggctcaagagatcgctaacttcatccatgattcacccatg…	MGGLSWVLMVLGVATVVWSDECSLTPVIHILSYPGCVSKPIPSFACQGRCTSYVQVSGSKLWQTERSCMCCQESGEREASVVLNCPKVRKGEPTRRKILTRAPIDCMCRPCTDVEEGTVLAQEIANFIHDSPMGNVPFLK
Bursicon-B	complete	DS01-Homarus1_Transcript_ 2887	atgtggacgacagttgtgttagtggtggtgtgtgtggtagcggctccctgtacacatgccaggcgatatgacttggaatgtgagactcttccctcaaccatacacgtggctaaagaggagtttgacgaagctggacgtgtagagcggacttgtgaggaggacttggccgtcaacaagtgtgagggagcctgtgtgtccaaagtccaaccttcagtcaatactccttctggtttcctcaaggactgtcgctgttgccgggagacacacctcagggctagggaggtaacactaactcactgctatgatgctgacggcaacagactcaccggggaccgaggcacactagtcatcaaactacgagaacctgctgactgtcagtgcttcaagtgtggcgattct…	TIASKLDSTMWTTVVLVVVCVVAAPCTHARRYDLECETLPSTIHVAKEEFDEAGRVERTCEEDLAVNKCEGACVSKVQPSVNTPSGFLKDCRCCRETHLRAREVTLTHCYDADGNRLTGDRGTLVIKLREPADCQCFKCGDSTR-
Calcitonin transcript A	complete	NEW	ATGATGGGCGGTAGCTGGTGTCTACTGAGCGCGACCCTGCTACTGTGGGTCACCTTGGCTGTTCCACACCCTCATCCTATACAAGAGAGTGATTCAGCCGAGATACCAGAACGCCTGCGAGAACTGTTGCTAATTCGTCGTCTTATCTCCACTCTCAACGGCTGGGACGGCTCCAGCCCAACAGATGTTCAACCTGGGATGCGGAAACGAACCTGCTATATCAACGCCGGACTCTCGCATGGGTGTGACTACAAGGATCTGGTCGGCGCCATGGCAGAGAAAAACTATTGGGATTCACTTAATTCCCCCGGGAGAAAGAGGCGGTCACTGCCAGACCTTACTGGACCCTACGAGTCATCCTCTTCACTACAGCCCTCTCAACAAATGCAATGA	MMGGSWCLLSATLLLWVTLAVPHPHPIQESDSAEIPERLRELLLIRRLISTLNGWDGSSPTDVQPGMRKRTCYINAGLSHGCDYKDLVGAMAEKNYWDSLNSPGRKRRSLPDLTGPYESSSSLQPSQQMQ-
Calcitonin transcript B	Reads only	SRR2889572.139294001; SRR2889572.98419329		RESSLQHELDQLGKASAANIDFRNLRVTGRSIRSFCSTNTDRQCRNFCFNLGDPACA
CCHamide 1	complete	DS01-Homarus1_Transcript_ 13319	atgtctcgcgggatgatcaacgtgttcctggtcgtgctcggcgtcgttgccctctcctcccaggcctggggcagctgttcgcagttcggacactcgtgttttggcgcgcacggcaaaagagacggtgaccaatatgcgcgccaggaaccctcacctctttaccctgaggccaaccagctaccagaattcgaacagaggcaagaggatcgcctctcagtggacgaggcagtcaccgaccgagaaatcgtcgccaacgcccgaaactggctggctgtcctcagtcaccgtctccgccagaggacgtcaccacagtcatccccctccgcgcagtccctcggctacttccagtaa	MSRGMINVFLVVLGVVALSSQAWGSCSQFGHSCFGAHGKRDGDQYARQEPSPLYPEANQLPEFEQRQEDRLSVDEAVTDREIVANARNWLAVLSHRLRQRTSPQSSPSAQSLGYFQ-
CCHamide 2	complete	DS01-Homarus1_Transcript_12464	atgtcgcagatctttggttcgctaaacctcagaaaggtttcaggttcgaggacccccctgcagagtcgcgctatgacccgccccagaagttccactgtgctcctgctcgtcttccccctcgttctgctctgctcccctcctgcctcagctcacagagtgttgaaaggtggttgcctcaactacggccattcctgccttggagcacacggcaagagggcctacgtacccgttcacccacctgtggccccacgcccactcctagacgtcttactggacgccctgaacacgcccacccgtagcagtcattactctcacgcccgtgcagccaactctgtaatgggaccaagagccagctatcctgagggccgcgttaagtcaccaccaacctcggatcaactg…	MSQIFGSLNLRKVSGSRTPLQSRAMTRPRSSTVLLLVFPLVLLCSPPASAHRVLKGGCLNYGHSCLGAHGKRAYVPVHPPVAPRPLLDVLLDALNTPTRSSHYSHARAANSVMGPRASYPEGRVKSPPTSDQLSDMGLDLRGEDYASGTNDDLESVGAIGGVRGSLDDTRDLAQDNVLYYGVLNDDYSDARYKRSAVSLPSRGRLGASPPLGVANNAVPQDRPHILREEHTGKDEMDPKYLALASFPNWLRR-
CCRFamide1	complete	NEW	ATGGTGAGTCGTGTGGGCGTGGTGGTGGTGGTGATGGGGGCGTGGCTGGCTGGTGGTGGACGGGTCTTGGCCAATCACAGCCAGTGTGACGTGCAGGCCCTCCGCTGTGACGTCATCTGCGCCTTCCCTGACCTTGGCCTTCACTGTAGCCGCTGTATTCGGAGGCGACCTATGAGGTTCGGTAAGAGAAGCGGAGAACCACCCAGAACCTTGAGCGTGGCGGCGACGGGGAGCCCTCTGGTGGCGGTCATCTCTCACCCAGGACCTACCCACCTGCAGAAGACCAAGAGCCAAGACCCCGGCCAGTCCGGGTTAGCGAGCTCCACCGTGCAGTACAAGAGAACTTCGGGGGTACACGACGCAGCCCGACCTGTCGTCAGCTCAAGTCTTCGTCAGCTG…	MVSRVGVVVVVMGAWLAGGGRVLANHSQCDVQALRCDVICAFPDLGLHCSRCIRRRPMRFGKRSGEPPRTLSVAATGSPLVAVISHPGPTHLQKTKSQDPGQSGLASSTVQYKRTSGVHDAARPVVSSSLRQLINKVLWNEYTARKTLPSGDRQQEAYSSQLGRYISDLQSELGPDYDDSTEGVEYVSVMRSRRSPHHTLDNLGSGGVQSDGRFPVERRSKRSGVHEVIEGLMDLLGLDELPVDPTLYGCYELLLD-
CNMamide	incomplete	NEW	ATGGTTTCCCGGACGCAGCAACAACAGCAGCAACAGGGTGGTGGTGGTGGTAACAACGGGTGGTCACTGAGGTGGTTCGTGGTGGTAGTAGTATCGTTGGTGCTGGTGGCACGAGTCCAGCCTTATCCAGGATACGGCGAGAGACTCCGTAGTGTGAGGAGGTACCAAGCACAGCAACGGGCCCTTCATGACGATACTCACACCCCATATAATGATTACTTGCAAGGTGATGAAGGTGAACTTGACTACTCCCAGTTCTACGATTATGACAGTGTGTTGCCCCGAAGAGATCCAGATGGCTATCATTTTGACCAGCCAGAAGACAGCAATAAAAACCTGCAGCAGATCTTACGGTCGTTTCGTCCTGTCGTAGGAGGAACGTCGCCGTCAGATCGTGTC…	MVSRTQQQQQQQGGGGGNNGWSLRWFVVVVVSLVLVARVQPYPGYGERLRSVRRYQAQQRALHDDTHTPYNDYLQGDEGELDYSQFYDYDSVLPRRDPDGYHFDQPEDSNKNLQQILRSFRPVVGGTSPSDRVMPWGELDQEAAIDDPTQGGGREADAGGLPSRTQLTQLTLSEPKQKRVMCHFKICNLGRRRRARQSSPLQGWLS-
Corazonin	complete	DS01-Homarus1_Transcript_40929	atggtgaagatgtacagtcaaacgctggtgatggtagtggtggtggtggtgttcgctgtcaccctagctgctgcccagaccttccagtacagccgaggctggacgaacggaaggaagcgatcagaccctaacgtgggcgtgacggaactgttagctgacccaccccgccgcctgtccgctcactcacaccctcacccacccacacacaccctccccaagaacatcgaagagcgactgagggccctggaggcgggactcaacgccgtcctcaaagccaacagcattaacttttcccccggtggcgacgaagaatactatgccgagaactaa	MVKMYSQTLVMVVVVVVFAVTLAAAQTFQYSRGWTNGRKRSDPNVGVTELLADPPRRLSAHSHPHPPTHTLPKNIEERLRALEAGLNAVLKANSINFSPGGDEEYYAEN-
CRF-like diuretic hormone (DH44)	complete	DS01-Homarus1_Transcript_7828	atggtgttattccgggcggctatgttgggtgtgatgggcttgttccctcttgcctggtgtttgtccctgggtggcggacgggcggatacctcctccctcctctctctgcctcacccccaggagctgtcccaggatgacctacaacccttcctctcacgccaggggaacaccgactctgctggtgctccttcgtctgttgctgattatactgggtacgacaagagcgaagttctacgcgggctagaggacccaacctcctcttctgcctatcgtctgcaggaggcgttgtctgaagcagtagcagcagcagcggcagcagcagaaggagcagaaggtgttcgtgacggtgcagctgccttgtctcctactgctaacgaaggagtgactctggaggactta…	MVLFRAAMLGVMGLFPLAWCLSLGGGRADTSSLLSLPHPQELSQDDLQPFLSRQGNTDSAGAPSSVADYTGYDKSEVLRGLEDPTSSSAYRLQEALSEAVAAAAAAAEGAEGVRDGAAALSPTANEGVTLEDLVPYDPGYYLYPAFLNRGDEAMTGGSSGINSLRKVRNSNRSNRSNSSSGISGSNTSSNSNTNNNSPDTISMAKRTWPNGFSRRRASGLSLSIDASMKVLREALYMEIIRKKQRQQMQRAQHNQKLLNSIGKRDVTRQLQQEGIQGVYQRGQRK-
Crustacean cardioactive peptide (CCAP)	complete	DS01-Homarus1_Transcript_1513	atgactaacatgagctggtgcggacgtgttgggattctgggcgtgacaactgtcctactgttggtactgctggcagcccacgcccaagctggtcctgtcgctaaaagggatatcggtgacttgctggagggtaaagacaagaggcccttctgtaacgccttcacaggttgtggcaagaagaggtcagaccccagcatggaaggcttggcctccagctctgagctcgacgccctggccaaacacgtcctggccgaagccaaactgtgggagcaactccagagcaagatggagatgatgcgcagctatgcgtcccgtatggagaaccacccagtgtaccgaaggaagaggtccacccctcacacccagccccgccagcacctcacctccacacctcaacaa…	MVKMYSQTLVMVVVVVVFAVTLAAAQTFQYSRGWTNGRKRSDPNVGVTELLADPPRRLSAHSHPHPPTHTLPKNIEERLRALEAGLNAVLKANSINFSPGGDEEYYAEN-
Crustacean hyperglycemic hormone 1	complete	DS01-Homarus1_Transcript_5405	atggtggcgtccttggggacctctggagtcggtggacggtctgtagaaggagtatcaaggatggagaagcttctctcgtccatctcgccgtcgtctacgcctctaggtttcctgtcgcaggatcacagcgtcaacaaacgtcaggtgttcgaccaggcgtgtaagggcgtgtatgaccgcaacctcttcaagaagctgaaccgtgtgtgtgaggactgttacaacctctaccgcaaacctttcatcgtcaccacctgcaggcagaactgttttgagggcgacacattcccgaggtgtgtgatggaccttggacttgacctggaactgttccttgagttcagggatatgatcaaggggtag	MVASLGTSGVGGRSVEGVSRMEKLLSSISPSSTPLGFLSQDHSVNKRQVFDQACKGVYDRNLFKKLNRVCEDCYNLYRKPFIVTTCRQNCFEGDTFPRCVMDLGLDLELFLEFRDMIKG-
Crustacean hyperglycemic hormone 2	complete	DS01-Homarus1_Transcript_1478 & DS01-Homarus1_Transcript_4035	atgttcgcctgcagaactctgtgcttggtggtggtgatggtggcgtccttggggacctctggagtcggtggacggtctgtagaaggagtatcaaggatggagaagcttctctcctcgtccaattcgccgtcgtctacgcctctaggtttcctgtcgcaggatcacagcgtcaacaaacgtcaggtgttcgaccaggcgtgtaagggcgtgtatgaccgcaacctcttcaagaagctggaccgtgtgtgtgaggactgttacaacctctaccgcaaacctttcgtcgccaccacctgcagg	MFACRTLCLVVVMVASLGTSGVGGRSVEGVSRMEKLLSSSNSPSSTPLGFLSQDHSVNKRQVFDQACKGVYDRNLFKKLDRVCEDCYNLYRKPFVATTCRENCYSNRVFRQCLDDLLMIDVIDEYVSNVQMVGK-
Crustacean hyperglycemic hormone 3	complete	DS01-Homarus1_Transcript_49975	atgaacaatctgttctccattcaaacaactacactgtcgtacacaaaaatgttggtaacggttatggttatacttgtcttcacgtcgtcgtgtagtggtcgttcttggctaatcgacggtgatgaagacctccaattgtcacagtaccacagcctaaataagagagcagtgttcgactcagcttgtaagggttactatgaccgagaattctggggcaagttgagcagagtttgctgggactgtgagaacctgtttaggcaacctggctaccaggataagtgcagcgaaggctgtttcgtcactacggacttcactcaatgtgtaaaggccttgttgctaaatgtggaagaatacaacgaacttgctgagttggtgcgcggttgagggagaactgctaca…	MNNLFSIQTTTLSYTKMLVTVMVILVFTSSCSGRSWLIDGDEDLQLSQYHSLNKRAVFDSACKGYYDREFWGKLSRVCWDCENLFRQPGYQDKCSEGCFVTTDFTQCVKALLLNVEEYNELAELVRG-
Diuretic hormone 31 (DH31)	complete	DS01-Homarus1_Transcript_2312	atgaacagcacgggggcagtgttcgtttctttggtggtcgccttcatcttcgtgtcttcagtcaactccgccgccttcaatagagaggcgcgcgcggtggtgcagatagaggacccggactacgtgttggagttgctgacgagattggggcactccatcataagggccaatgagctagaaaannnnnnnnnngctaagcgaggattggatcttggtctgggccgtggcttcagcgggtcacaggcagccaagcacctcatgggtctggccgccgccaacttcgcgggcggccccggcaggaggaggagaagctctgacgatggccttgacctccaccacgacgacaacctctacgcccaagatcaggctgctgacctggccgagtcatcacgataa	MNSTGAVFVSLVVAFIFVSSVNSAAFNREARAVVQIEDPDYVLELLTRLGHSIIRANELEXXXXAKRGLDLGLGRGFSGSQAAKHLMGLAAANFAGGPGRRRRSSDDGLDLHHDDNLYAQDQAADLAESSR-
Ecdysis triggering hormone (ETH)	complete	comp18237_c0_seq1	ATGGCCTCGACACAGGAAGGCAGTAGAACAGGTATGGCGTGGCTGGTGGTGGCAGTAGTGCTATCAGTAATGGTCAACCTTGTGCACAGTGATGCAGGACACTTCTTTGCTGAAACACCTAAACACTTGCCCAGGATTGGTCGCCGTGGAGACCTGCCTCCTCTGAGCACCCTACTGACAGAGGACGTACGGAGCTCAGGAAAACCTGCACGAGGCATGACCGACGCTTTAGCTCAGTTAGACAGTGATGGAGATGGCTGTATTGGAATAGCAGAGCTACTACGCATCCCAATAGTGAGGGTTGCTATCTTGCTTCAGAACCCTGCACTGATCACTCCTGATGCTACCACTGACACTGAAGAAAATGACACAGGAGAGGCATATACAACGGATCACCGG…	MASTQEGSRTGMAWLVVAVVLSVMVNLVHSDAGHFFAETPKHLPRIGRRGDLPPLSTLLTEDVRSSGKPARGMTDALAQLDSDGDGCIGIAELLRIPIVRVAILLQNPALITPDATTDTEENDTGEAYTTDHRPEPRLLRYLHK-
Eclosion hormone 1	complete	from DS01-Homarus1_Transcript_36484	atggttggctccagaaaggtcgttgtgtcggtcctgctggtgctgagcgtgatgctgatggcgttgctgctgcttccgtctgccgccgccgctgccaacaaggtctccgtctgtatcaagaactgtgcccagtgtaagatcatgtaccacgaccacttcaagggcggcctctgcgccgacttgtgtgtccagtccggaggcaaattcatcccggattgcggtcgacctcagaccctcatccccttcttcctgcagaggctggagtga	MVGSRKVVVSVLLVLSVMLMALLLLPSAAAAANKVSVCIKNCAQCKIMYHDHFKGGLCADLCVQSGGKFIPDCGRPQTLIPFFLQRLE-
Eclosion hormone 2	complete	from DS01-Homarus1_Transcript_14893	atgtctttcaagcgtgaggtggtggtggtggtgatgactgtggtggtcttgatgactctggcgacgctatccgatgcggcaaccttcaccagtatgtgcatcaggaactgtgggcagtgtaaggagatgtatggcgactacttccatggccaggcgtgtgctgagtcgtgcatcatgacgcagggcatcagcatcccggactgtaacaaccctgccaccttcaaccgcttcctcaagaggttcatctaa	MSFKREVVVVVMTVVVLMTLATLSDAATFTSMCIRNCGQCKEMYGDYFHGQACAESCIMTQGISIPDCNNPATFNRFLKRFI-
EFLamide	incomplete	DS01-Homarus1_Transcript_30037	gagagcgatgggatcggaatttttgggaaagcgacaatatgaacctgaatttgcccatacgctagactacgacacaaaacgagcggtaggttcggagttccttggttga	RAMGSEFLGKRQYEPEFAHTLDYDTKRAVGSEFLG
Elevenin	complete	NEW	ATGGCCGCGAGCGCTTTTCTAAGTGTGAGACTCACCACTGTGGTGTTGCTGACCACACTCGCCTGCCTCCAAGCATACACCAACGCCGTAGACTGTCGAAAGTTCGTCTTCGCGCCAGTATGCAGAGGGATCATCGCAAAGAGGATGGTATCTGAGAAGCGATCATCGTTCAGGCCAACTGCCGACACACAGTGGAACTCTCAGTACAGGGCCCCGACCGAGACAGAGGCTGAGAATCTCCTATTGGCTTCCTCTTACGATGACGTCATGGAGCCACGCCCACAGGAAGACATGGTGGTGGTGCGGGCCGGGAGTGACGTGGTCCAGGTTCCAGCCTATGTCTTCGGGGTGATCGAGCGCAGTCTCCAGGGCGAGAGGAAATAG	MAASAFLSVRLTTVVLLTTLACLQAYTNAVDCRKFVFAPVCRGIIAKRMVSEKRSSFRPTADTQWNSQYRAPTETEAENLLLASSYDDVMEPRPQEDMVVVRAGSDVVQVPAYVFGVIERSLQGERK-
FMRFamide	complete	DS01-Homarus1_Transcript_3291	atgattgtagcggcgtgggttctccttaccaccctcacttggtgttgccaagcccacgcagcccccgtgccgcccgtggttgccgccctcgacccacccactgatgccctcttacccgcccagagccaagaagatgacctgttcgccctcccagaaaaaagattattgaagtacttcctccccgccagccaagcatggggtggtgacgcttaccccatcggccaggaaggcaccaagcgtggctatagtgacaggaactatctcaggttcggtcgtagtgatgataacagcaagaggagcggccgtaacttcctcagattcggtcgatcagacaccaacgactacgaaggagaagagatgcccgagtctcctgaaaagcgaaaccgcaacttcctccgc…	MIVAAWVLLTTLTWCCQAHAAPVPPVVAALDPPTDALLPAQSQEDDLFALPEKRLLKYFLPASQAWGGDAYPIGQEGTKRGYSDRNYLRFGRSDDNSKRSGRNFLRFGRSDTNDYEGEEMPESPEKRNRNFLRFGRDQNRNFLRFGRSGSPMEFATDLQEDVELPVEEKRGAHKNYLRFGRGNRNFLRFGRGDRNFLRFGRSVDRQLSSLSCEDCDEEQKAREFTSTPSPTTIQPLARTKRDVSAVLSDDSIESSVLRQINAHRIKRAAAQNFYIPMAWASELQPEEDGIDVTSFEEPQVAKRFSHDRNFLRFGKRDGSDDYPSSSSSAESPAPVVVVRPVEYPRYVRAPSKNFLRFG-
Glycoprotein-A 2 (GPA2)	complete	NEW	ATGGTGAAGGTGTGGGTACTGTTGGTGACTTGTCTGGTCGCCTCAGCCACCTCCTTCAAGCACGCCTGGCAGAATCCAGGCTGCCACAAAGTCGGTCACACCCGTCGTATCAGCATTCCAGAGTGTTTAGAGTTCGACATCACGACCAACGCGTGTCGAGGGTTCTGTGAGTCGTGGTCGGTTCCTTCCGCCTGGCAGACCCTCGCCTCTAACCCCCACCAGGTGGTCACCTCCATAGGCCAGTGCTGCAACATCATGGATACTGAGGATGTGAAGGTGAAGGTGATGTGTATACAAGGCCCGAGGGAGTTGGTGTTCAAGTCAGCCAGCACCTGCGACTGTTTCCATTGTAAGAAGTACTAG	MVKVWVLLVTCLVASATSFKHAWQNPGCHKVGHTRRISIPECLEFDITTNACRGFCESWSVPSAWQTLASNPHQVVTSIGQCCNIMDTEDVKVKVMCIQGPRELVFKSASTCDCFHCKKY-
Glycoprotein-B 5 (GPB5)	complete	NEW	ATGGTGAGCAGAGGGGCCAGCAGCAGAGGGGGTGTGGGCGCAAGAGGCAGTGTTGTGGTGATGGTGGCGGTGCTGGCGGCCGTGGTGGTCCTGCTGGTGCCCGCACGAGCCATCAACCCTCAGTCTACCTTAGAGTGTCACCGTCGACAGTATACCTATAAGGTGCACAAGACCGACGACGAGGGCCGCATCTGCTGGGACTTCATCAACGTTATGAGCTGCTGGGGGCGCTGTGACTCTAACGAGATCGCCGACTGGAAGTTCCCGTACAAGAGGTCCCACCACCCAGTGTGTATGCACGAGGAGACGCAGCTCACTGTGGTGACGCTCGGAAACTGTGAAGACAACGCTGCACCCGGGACGGAGACCTACTCTTACCACGAAGCGACTCGCTGTGCC…	MVSRGASSRGGVGARGSVVVMVAVLAAVVVLLVPARAINPQSTLECHRRQYTYKVHKTDDEGRICWDFINVMSCWGRCDSNEIADWKFPYKRSHHPVCMHEETQLTVVTLGNCEDNAAPGTETYSYHEATRCACSVCKTSEASCEGLRYRGARRAPRAEVPRG-
Hyrg	complete	NEW	ATGAACCTCGTTAGCATGCTCGTGCTGGTGATGGCTGCCCTGCTGGCCCCGGTGAGCAGCCTGCCTGAACCTGACGTGCTTCTGGACAGGGCGACGGACCTACAGGACCAAGGGTGGGTGCAGCCACCACGCTTCCACTACCGCGGCTTCCAACGACCAAACCCCAGAACCAACTGGCTGTAA	MNLVSMLVLVMAALLAPVSSLPEPDVLLDRATDLQDQGWVQPPRFHYRGFQRPNPRTNWL-
Insulin	complete	DS01-Homarus1_Transcript_51972	atgagagcttttgtagtggtgatagcggtggtggtggtggtggtgctggagttggggtcatcaagggcgtctcgaaggacctacccgacgagtgaggaggagccccgtcggcgcctatgcgggtggaggctggccaacaagctcaatctggtgtgtaaaggcgtgtataacaacccagggtctaccggtaactacctcttctacaggagcagacgagacggggagagtgagccggggctgccgccagagaagtacctggacctgttggcagacccagaggaggagagagggctgaggcaccattacttaacctcctcacaacaagcctctgaggacacccccagtgaggaaaatgaagcacctgggagcttctttgggtctctctctcctcaggacttg…	MRAFVVVIAVVVVVVLELGSSRASRRTYPTSEEEPRRRLCGWRLANKLNLVCKGVYNNPGSTGNYLFYRSRRDGESEPGLPPEKYLDLLADPEEERGLRHHYLTSSQQASEDTPSEENEAPGSFFGSLSPQDLPHQSAVQEDEASSVHFPFLTEEEASQMVRVRPRSKRGLSAECCRKVCTVSELVGYCY-
Leucokinin	incomplete	DS01-Homarus1_Transcript_36199	atggtaacagttgggagatgggtaagtctgtgggtacgtctggcagtggcgttgagcagcggggccgcctcagtatccttcgtgacgtcggaggtgatggacgtctcgcccctcgctctccctcatggtcgacaccctaatttatgtacccctgatcacgtaccctcacatcctatcatacggtgtgaggtgggcaagagacaagccttccatccctggggcggaaagaggtcctcattcaaggctgcacctggcctgcctctcagcctacgtgaagtgtatcttgccttgtttcagaatgccaggcctcgtccaccaccaccctcagaaggggagctaaagcgagcgtcgttcaacccctggggaggcaagcgctcagaccccctccttcctgccagc…	MVTVGRWVSLWVRLAVALSSGAASVSFVTSEVMDVSPLALPHGRHPNLCTPDHVPSHPIIRCEVGKRQAFHPWGGKRSSFKAAPGLPLSLREVYLALFQNARPRPPPPSEGELKRASFNPWGGKRSDPLLPASQHEPNTKRNTFAPWGGKRAAGYFTHDTNPLIIEEDLIPYIGVLSDDGEAEDVVKRESFSAWGGKRGSFPADDWEEEEPTDLFVLDGSLPYPPVDRLRYKREAETYTNTLVNSDDSGVKTEAENIKPDTKYDQTAEASSTTVAKRTRFSAWAGKRPDLQVIEDAVRKMAEHEPKTTERRAFSAWAGKRSSDVNLQDGEDDEPVSAWIGRRLQDANTDDKRTFSAWAGKRSPSMDLSGNQDKRTFRAWAGKRSSGDELDDHFLDKKTR…
Leucokinin another piece of the same transcript ?		DS01-Homarus1_Transcript_31470	cgatgagaagcgtccatctttcagtgcatgggcgggcaagagaagcagcgaaacagacaagcgacaaggtttcagcgcatgggcgggcaagaggaacaacggtggcagtgacgaccccacacattcaaacaatccccaacagatctcctccatcctccaacaactccaacaccaaggtctagaattcctccacaaaagacttccaaataacgactggggtaataagcgagtccccttcagcacatgggggggcaagagagcaagtccaatctccgaggatagtcaactaagcgatctatatacctcacaactttag	DEKRPSFSAWAGKRSSETDKRQGFSAWAGKRNNGGSDDPTHSNNPQQISSILQQLQHQGLEFLHKRLPNNDWGNKRVPFSTWGGKRASPISEDSQLSDLYTSQL-
Myosuppressin	complete	DS01-Homarus1_Transcript_4887	atggtgttccgcagctgttcgtggtcttgccttctggtggtcggcgtggtggtggtgatgggcgtgtgtgtgggcgtgggtgagaccatgcccccgcccatctgcctcagccagcaggtgcccctaagccccttcgctaagaaactgtgctccgccctcatcaacatctccgagttctcccgagcaatggaggagtatctaggtgctcaagctatcgagcgcagtatgcccgtgaacgagcccgaggtcaagcgacaagacttggaccatgtcttcctccgcttcggacgatcccagcaataa	MVFRSCSWSCLLVVGVVVVMGVCVGVGETMPPPICLSQQVPLSPFAKKLCSALINISEFSRAMEEYLGAQAIERSMPVNEPEVKRQDLDHVFLRFGRSQQ-
Natalisin	incomplete	NEW	ATGTGCAGGCGAGGTGACGTGATGTGGCTGACGGTCTGTGTCGTTGTTTTCATTGCTGCTACAGTACAGAGTAGCGGCCACCAATCACAGGACCTTGACAAACGTCTGGGTCCTGGGTCACCTCCTGCCGCGTCTGAAGGGCAGTCCAGGAGGCTAGGAGGAAGAATCGATGAGGATGAAGAAGGTCAGGAAGTTCAGGGAGGTCAGGGAGGTCAGAGAGGCCAGGAAGACTCACCCCGGGAAGCTAGGTCATTCTGGGCCATGAGAGGAAAGCGTCCATCATCTGAGCTCTTGCATCAACACCACCAAAAACGATCTGGTTCCTCGGGGTGGTCATCTAACGACGATGAAGACGTGTCCGACGGTGAGAGGAGTGTAGCAGGGAGGAGGAGGAGCTTC…	MCRRGDVMWLTVCVVVFIAATVQSSGHQSQDLDKRLGPGSPPAASEGQSRRLGGRIDEDEEGQEVQGGQGGQRGQEDSPREARSFWAMRGKRPSSELLHQHHQKRSGSSGWSSNDDEDVSDGERSVAGRRRSFGGSGSSSGTFWVARGKKAMREYLPLYWGSNQNMWGETPFRRWPSTEGVEASSSQQQHRQLPQPSTRLQVNSGWESNQSLWGKRDGGGPFWIARGKRQETEGNGGPFWIARGKKDIDSGVSWGAVAQDDVTYPHKRQDGGPFWISRGKKDTPALLPVGHPSLWGNRGRKSEDERTFWVARGKKDTVDGRAPFWISRGKK....
Neuroparsin 1	complete	DS01-Homarus1_Transcript_14196	atgagatcactgggcttcgtcacctcaatcgccgttattgtggtcatcgtcatcgtcaatgagactggtgcagcaccaagatgcaaccaaggaggcaacagattaccagccaacaactgcaagtacggcactgtggtggactggtgcggtggctccgtgtgtgccaagggcccgggtgaggcgtgtgggggtgagtggtcggagaacggtgagtgtggggccggcacttactgctcctgcggctactgtaacggctgctccgcgaatctagaatgttggttcggcagctactgttag	MRSLGFVTSIAVIVVIVIVNETGAAPRCNQGGNRLPANNCKYGTVVDWCGGSVCAKGPGEACGGEWSENGECGAGTYCSCGYCNGCSANLECWFGSYC-
Neuroparsin 2	complete	NEW	ATGAAGACCCTAACAACATTGATCACCTTCTTCGTCACCTACTTCTGCCTGGTCCTCCTCTTCCAGGAAGCTGCTGCAGCACCGCGCTGTGACAGTCACGACAGTCCAGCTCCTACCAACTGCAAGTACGGCACTGTGAGGGACTGGTGCCGCAACGGAGTCTGCGCCAAGGGACCCGGAGAGAGTTGCGGAGGATACTGGTATGAGTACGGCAAGTGTGGCGGAGGAACCTTCTGTCTGTGTGGTACCTGCATCGGCTGCTCCACTATCGATGGTACTTGCTCGCAAAGTAGTCCTGCGATAATCTGTTAG	MKCSGISGVVSCSFLLLLLVQNAAATPLCPERNEIAPEDLSQCKYGVVLGWCGNAACGKGPDEPCGGRWEENGICGEGMYCVCGYCAGCTSTLECVLGRFC-
Neuroparsin 3	complete	NEW	ATGAAGACCCTAACAACATTGATCACCTTCTTCGTCACCTACTTCTGCCTGGTCCTCCTCTTCCAGGAAGCTGCTGCAGCACCGCGCTGTGACAGTCACGACAGTCCAGCTCCTACCAACTGCAAGTACGGCACTGTGAGGGACTGGTGCCGCAACGGAGTCTGCGCCAAGGGACCCGGAGAGAGTTGCGGAGGATACTGGTATGAGTACGGCAAGTGTGGCGGAGGAACCTTCTGTCTGTGTGGTACCTGCATCGGCTGCTCCACTATCGATGGTACTTGCTCGCAAAGTAGTCCTGCGATAATCTGTTAG	MKTLTTLITFFVTYFCLVLLFQEAAAAPRCDSHDSPAPTNCKYGTVRDWCRNGVCAKGPGESCGGYWYEYGKCGGGTFCLCGTCIGCSTIDGTCSQSSPAIIC-
Neuropeptide F 1a	complete	NEW	ATGTACCGTCACATCTGGACAGCCCTCATGGTGGGCGTGGTCATCGTGAGCGTGTTTCAGGTGAGCGTGACTCAGGCCAAGCCCGACCCCAACCAGTTAGCTGCCATGGCTGACGCCCTCAAGTACCTGCAGGAACTGGACAAGTACTACTCCCAGGTATCACGACCCAGCCTTCGTTCGTCGCCAGGTCCCGCCTCCCAGATACAGGCCCTGGAAAAAGCCCTAAAATTCCTTCAGTTACAAGAGTTGGGCAAAATGTATTCCCTTAGGGCCAGGCCGCGATTCGGAAAGCGTAGCGAGTATGCCATGGTTCCTGGTGATGCTTTGACGGAAGCGAGTGAGAGACTCCTGGAGACGCTGGCTCGTAAGAGGTGA	MYRHIWTALMVGVVIVSVFQVSVTQAKPDPNQLAAMADALKYLQELDKYYSQVSRPSLRSSPGPASQIQALEKALKFLQLQELGKMYSLRARPRFGKRSEYAMVPGDALTEASERLLETLARKR-
Neuropeptide F 1b	complete	NEW	ATGTACCGTCACATCTGGACAGCCCTCATGGTGGGCGTGGTCATCGTGAGCGTGTTTCAGGTGAGCGTGACTCAGGCCAAGCCCGACCCCAACCAGTTGGCTGCCATGGCTGACGCCCTCAAGTACCTGCAGGAACTGGACAAGTACTACTCCCAGGTATCACGACCCAGATTCGGAAAGCGTAGCGAGTATGCCATGGTTCCTGGTGATGCTTTGACGGAAGCGAGTGAGAGACTCCTGGAGACGCTGGCTCGTAAGAGGTGA	MYRHIWTALMVGVVIVSVFQVSVTQAKPDPNQLAAMADALKYLQELDKYYSQVSRPRFGKRSEYAMVPGDALTEASERLLETLARKR-
Neuropeptide F 2	complete	DS01-Homarus1_Transcript_7995	atgcgaggtgctgttatggtaggggcagtggcggcggtcatggtggcagctctggtggctgggatggcctcagctgctagacccgacaactcggcggctgacacactgcaggccatccacgaggcggccatggcgggtatcctaggatcagcagaagtgcagtaccctaacaggcccagcatgttcaagtcacccgtggagctgcgacaatacctggatgctcttaacgcttactacgccatcgccgggagaccaaggtttgggaagcgagggaaccacggagctcaacgtacggaggagctctatgactactga	MRGAVMVGAVAAVMVAALVAGMASAARPDNSAADTLQAIHEAAMAGILGSAEVQYPNRPSMFKSPVELRQYLDALNAYYAIAGRPRFGKRGNHGAQRTEELYDY-
Neuropeptide-like precursor 1	incomplete	NEW	GATGAAGAAAAGCGACATCTGGCGTCTCTTTATAAACCAAGAAGAAGTGATGCTTCTATTGATGAAGAAAAGCGACATCTGGCGTCTCTTTATAAACCAAGAAGAAGTGATGATTCTATTTATGAAGAAAAACGACATCTGGCTTCCCTTCTGAGCAAAAAATCGGAGGATCTCTCTCAAGAACTTTCCAAAGACCTGGACGACGAAGGAGTCTTGGGTTCTCTCCCGAAGGATGATGAGGGACACGACGACGAGGAAGACCTTGAGTCGTTGGACAAGCGACACTTCTCTTCCCTCTTGAAGCACAAGAACTCGGTATTAAGCCCCTTGGAAGAGGAAGTGGACGATATCAACAAACGATATTACGCTTCTCTCCTGAAGAAATCTGGAGAGCCCATC…	DEEKRHLASLYKPRRSDASIDEEKRHLASLYKPRRSDDSIYEEKRHLASLLSKKSEDLSQELSKDLDDEGVLGSLPKDDEGHDDEEDLESLDKRHFSSLLKHKNSVLSPLEEEVDDINKRYYASLLKKSGEPITEEVSVEDDDDEGNDDYDFEEMDKRHIASLMKNLPASNSFGVNKRYFASLLRNRQTGFGPGSQSAGKRHFSSLLQNRQSSFTPDKRHLGSLFQNRQMRFTSDTQSAEKRHLGSLLHKRETTSIVAEDQPADEGYSSQGVEGSELEEETANHPRRKRYIGSLAKSNNMPYPYSRSRQNRRDAPNTPADNAAYLERLIRMEIQKGLLRKRQRQSLLNGNSKVIALIDSLRASPPIPDSKRSIQSLARNGNLYMHRAYKRGYDSLDDDA…
Orcokinin-A	incomplete	DS01-Homarus1_Transcript_1885	ttggattcaacaagcgcaacttcgatgagatcgaccgatctggatttggattcaacaagcgcaactttgacgagatcgatcgttctggcttcggcttccacaagcgaggagattatgacgtctaccctgagaagaggaacttcgacgagattgatcgctccggcttcggcttcgtgaagagagtgtatggtcccagggacatcgctaacctgtacaaacgtaacttcgacgaaattgaccgttccggattcgggttcgtccgacgcagcgccgagtga	GFNKRNFDEIDRSGFGFNKRNFDEIDRSGFGFHKRGDYDVYPEKRNFDEIDRSGFGFVKRVYGPRDIANLYKRNFDEIDRSGFGFVRRSAE-
Periviscerokinin	complete	NEW	ATGAGGAACCTCGTCTGTCTTAGGATCCTTCTTCTCGTCGCTCTCATCGTCCTCGGGAGTGAGTGCCGTCAGCGTAAGCGACAGGATCTTATACCTTTCCCTCGGGTGGGTAAGAGGAACCACCTGAATGATGTTGCAGGTCAAGCCGGCGTGGGCGTCGGGGACACATTGGCCAACTGGCCTCTACTGGAAGATCCCAAGAGCAACTGGTTAGCGCCTCTGATGTATGTGCTGGAGACCCGAGACCAAGACACCGAAGAATTCACGGAATCCAGTAACGTCTTGCCTCCTGTGTGGAAACTCCTGGGACACAAGAGCAGCAATGGACACCGCCAGCCAATACCCCACATCAACACCCACACTACCGAGTCTCACAGTACGGAGCCTCGCCATAAAGTT…	MRNLVCLRILLLVALIVLGSECRQRKRQDLIPFPRVGKRNHLNDVAGQAGVGVGDTLANWPLLEDPKSNWLAPLMYVLETRDQDTEEFTESSNVLPPVWKLLGHKSSNGHRQPIPHINTHTTESHSTEPRHKVRPRQQRSHSPLQLSTFNYLLLRRLLQQVETQTPAEIETYPQD-
Pigment dispersing hormone 1	complete	from DS01-Homarus1_Transcript_4536	atgcgtaataccgtggccgtagcgatgttgatgttggtggtgatgaccgccgtcctcacccaggcgcaggaactcaagtatcctgagcgtgaggtcgtggcagagctggcagcgcagatcctgcgtgtgattcagggaccatggggacccatggccgcaggaccccacaagcgcaactctgagctcatcaactccatcctgggactgcccaaggtgatgaacgacgccggtaggagataa	MRNTVAVAMLMLVVMTAVLTQAQELKYPEREVVAELAAQILRVIQGPWGPMAAGPHKRNSELINSILGLPKVMNDAGRR-
elongated Pigment dispersing hormone	complete	NEW	ATGGTTAGTGTTGGTGTGTCCCTGGCTGCCCTCCTCATGTTGGCGCTGGTTGCCTCCCACCCTCTCTGGGTGGACGAGCAGACAGAGGGAGGTGAGGGGTTGGTGCCTCTGGTGATCGTGCCCCTACCACCACATCACCACCAAGCTGTGAGGGAACCTGTACACAAGCGCAACTCAGAAATCCTGAACACTCTACTTGGATCACAAGACCTAAGCAACATGCGAAGTGCTGGTAGGCGTTAG	MVSVGVSLAALLMLALVASHPLWVDEQTEGGEGLVPLVIVPLPPHHHQAVREPVHKRNSEILNTLLGSQDLSNMRSAGRR-
Proctolin	complete	DS01-Homarus1_Transcript_4399	atgacgaggactgggttggtcgtagtggtggcgctggtagtgctggcggccgcgctcacccaagctcgctacctccccaccagggcagatgacacccgccttgacgaaatcagagaactgctcagagagatgctggagcgcacagctgaaggagccaacagcaggatcagcggctccggttacgacaagcggttcatgtacaagcgatcagttcccgaagaaggcgcagccgagatggtgcagcctgccctcaacctcccacagtaa	MTRTGLVVVVALVVLAAALTQARYLPTRADDTRLDEIRELLREMLERTAEGANSRISGSGYDKRFMYKRSVPEEGAAEMVQPALNLPQ-
Pyrokinin	incomplete	DS01-Homarus1_Transcript_33296	tatttttgctagatgtacgaccgagacgttaggcttggaggacgagtgggccgggctccctcaggcgtccttcgcccagtatccacctgccctagacgatacctctgaggcccaacccctcagtctgctctacaacatgtatccctccgtcacctccgcagacacggtccccccaaagtcacaggagcttcaatataacagtcaagacacacccaagagactctactactcccagcgacctggcaagagaagcgtagatctctacgatgacgaggatccggagaggcgaatgaagcgacaaactcctcaacacgacaacgaaccaactgacgacaacgacgacagcactcacaggtggtggtggcccttcgttgcagttcgtcggtcactattctcacc…	MTRTGLVVVVALVVLAAALTQARYLPTRADDTRLDEIRELLREMLERTAEGANSRISGSGYDKRFMYKRSVPEEGAAEMVQPALNLPQ
Pyrokinin another piece of the same transcript ?		DS01-Homarus1_Transcript_33295	ttgggcaagagggattcggaagactccagtgtagagtcacggaacaccaagacccaagcctctatccctcgtcccggtcgggcctacttctccccaaggcttggctaa	IFARCTTETLGLEDEWAGLPQASFAQYPPALDDTSEAQPLSLLYNMYPSVTSADTVPPKSQELQYNSQDTPKRLYYSQRPGKRSVDLYDDEDPERRMKRQTPQHDNEPTDDNDDSTHRWWWPFVAVRRSLFSPRLGKRGDDITNEELAYDDNLATSEYLRDDNNDYLPEELTEDVTEMSSPEMLSESAAALVGKNSVSFIPRLGKRGDGFAFSPRLGKRGADFAFSPRLGRRSEFVFSSRPGKKSDFAFSPRLGKK
Red pigement concentrating hormone (RPCH)	complete	NEW	ATGGTCCGTGCCGGCTGTGCCCTCATGTTGGTGGTTGTGGTGTTCGCCTCGTGCGTGTCAGCCCAACTCAACTTCTCCCCTGGCTGGGGCAAGCGTGCGGCGGCCGCCAGCGGCACAGACCCAGCCGCCGCCTCCCTTCACCCCGCGCCACCAGCCGTTCTCACCGCAGCATCAGGCGCCAACGCCGGCGATAGCTGCGGCACCATCCCCGTCTCCGCCGTCATGCACATCTACAGGCTCATCAGGACTGAGGCGGCGCGACTGATCCAGTGTCAAGAAGAAGAGTACATGGGTTAG	MVRAGCALMLVVVVFASCVSAQLNFSPGWGKRAAAASGTDPAAASLHPAPPAVLTAASGANAGDSCGTIPVSAVMHIYRLIRTEAARLIQCQEEEYMG-
Relaxin	complete	NEW	ATGGTGGTAGTGATAGCGGCCATCTTGGTGGTAGTGTCAACATCGTGGGCCCTGGAACCTTACCTGATACGTCAATTACAGAGCAGGACAGAAGCAGAGTGGGAGGTGTTATGGAATAAGGAGAGGCTGGCACTATGTCGGGCCCGCTTGCGACACAACTTGGAAGCCATCTGTGGCAAAGACGTGTACCGCAGGTCCCTCACCCCTCCCAATCACCATCACATCAAGCGAAGCACAGACACCTGCCTGAAAGTGCACGATGGTGATGGAGAGAGAGACGTTAGAGACAAGAGGGCCGTATCTGTGAACCTCCCAACCGCCACTATTGAGATCACTCCCTCCAGTCCTGACACTGGCCAACACAACATCAACACAAGGTCTCCATTCTTAAGTGTTCAC…	MVVVIAAILVVVSTSWALEPYLIRQLQSRTEAEWEVLWNKERLALCRARLRHNLEAICGKDVYRRSLTPPNHHHIKRSTDTCLKVHDGDGERDVRDKRAVSVNLPTATIEITPSSPDTGQHNINTRSPFLSVHQANLFVTTWVGGRRGSHYRRRRQSSSITAECCTTVGCTWEEYAEYCPTSSRLRPGVTPI-
RYamide	complete	NEW	ATGAGCCGCACCATCTGCCCCACCCTGGTGATGCTTGCTGCCCTCCTGGCTCTCACTGCCGCCCAGGGCTTCTACACCCAGCGTTACGGCAAACGAAGTGACACAGGCGAGGTAACAGGTTTCTACGCCAACCGCAACGGACGCTCTTCACCATCCCAGGGTCTACCTGAAATTAAGATCCGCTCCTCCCGGTTTATCGGAGGCTCCAGGTATGGTAAGAGGTCTGGCCCCGCCCCTGCAGCAGAGCCTGAGTTCACCCCAGTCATGAATGGTGAAGCTGACGACAGTGACATGCCCGCGACGCTCCTTGTGGGTGACTCCGTTATCTGTCTCCTGGTCGACGTACCTGACATCTACCGCTGCGTCAGGAAATCCACAACTGATGAAGCGTCTAACTGA	MSRTICPTLVMLAALLALTAAQGFYTQRYGKRSDTGEVTGFYANRNGRSSPSQGLPEIKIRSSRFIGGSRYGKRSGPAPAAEPEFTPVMNGEADDSDMPATLLVGDSVICLLVDVPDIYRCVRKSTTDEASN-
short Neuropeptide F	complete	NEW	ATGGGCGTGGGTGTCATCAAGTGCTGGGTAGGTCTCGTGTGCTGTTGCCTCCTCCTCTCCCAGCTGACTGTCGCAGTTCCGGCCCCGCAAGACTACGATGCCGTGAACGAGGTGTATGACTGGTTAGTTGATCACGGGCTGGAGCGTCGTGGACCCCCGTCTCTGAGGTTGAGGTTCGGTAAGAGAGACATGGGGTGGCAGGTGGCTCAGCGGTCAATGCCCTCACTCAGGCTCCGCTTCGGCAAGAGGACCGTCGACCAGGTCAAGTCTCTCTATGACCGTGAAGTCGTCAGGAAGGACACAAGCACACCCGCTCTTAGACTCCGATTTGGCAAACGTGACACTACATACGGACAGGAGGAAGATCTGTCCAGCCACGAGCAGTAA	MGVGVIKCWVGLVCCCLLLSQLTVAVPAPQDYDAVNEVYDWLVDHGLERRGPPSLRLRFGKRDMGWQVAQRSMPSLRLRFGKRTVDQVKSLYDREVVRKDTSTPALRLRFGKRDTTYGQEEDLSSHEQ-
SIFamide	incomplete	DS01-Homarus1_Transcript_635	ggaagccacctttcaacggttccatcttcggcaagcgagcaggagccgacccccgtgagtacacagtgttcgagcctggcaagggactggcgtcagtgtgtcaggtggcggtggaggcgtgtgccgcttggttccccgtccaagagaagaaatga	KPPFNGSIFGKRAGADPREYTVFEPGKGLASVCQVAVEACAAWFPVQEKK-
Sulfakinin	complete	DS01-Homarus1_Transcript_16600	atgaggtggacaagctggaccgcggcggtgctggtggtgatggcggccttcatgttgtctgggggagtgtcggctccagccagaccttcctccctagcacgagttctggcccccgtggtgagacaaaggttagaggagagccacctgccgccggcgctggtggaggaactggtgcaggactttgaagaccctgaactactggacttccacgacgcggcgggcaagagggagtttgacgagtacggtcacatgaggtttggtaagcgaggcggcggggagtacgacgactacggtcacttgaggtttggcagaagtctgactcacagcgaccaacaccaccaccacgacacaaccgttaactaa	MRWTSWTAAVLVVMAAFMLSGGVSAPARPSSLARVLAPVVRQRLEESHLPPALVEELVQDFEDPELLDFHDAAGKREFDEYGHMRFGKRGGGEYDDYGHLRFGRSLTHSDQHHHHDTTVN-
Tachykinin	incomplete	DS01-Homarus1_Transcript_997	atggtgcgggcgtgtacgtgggctgtattactgggcgtggtggtggtcatgggcgtggtatctgctgcgggtgagggccaggacacccctcaggacagggagaggcgggcgccctctggcttcctaggcatgagaggcaagaaggacgcatccacagccctcgatgacaacaccgccgccagcgaatactcatccctgccagacccatacccactctacggcctcagggacaacaatctccctatgctcttcgctgtcccctggaaaaccaagaaggctccctctggcttcctgggaatgcgcgggaagaagagcgatgaagaggtgttcagtgacgccactgccgacaacgacctcgagatcttgctgaagcgcgccccatctggcttccttggcatg…	MVRACTWAVLLGVVVVMGVVSAAGEGQDTPQDRERRAPSGFLGMRGKKDASTALDDNTAASEYSSLPDPYPLYGLRDNNLPMLFAVPWKTKKAPSGFLGMRGKKSDEEVFSDATADNDLEILLKRAPSGFLGMRGKKAPSGFLGMRGKKAPSGFLGMRGKKYYXXXXXXXXXXXXSSRSELPLDFWVCVARRLITVRTPTRR-
Trissin	complete	NEW	ATGAACTCTCTTGCTATATTTTTTGCATTGGCTTTGGTGGGCGGGACATGGGCGTGGAGCAGTAGCGAGGTGTCGTGTACCTCGTGCGGTTCTGAGTGTCAGTCGGCATGTGGCACCAGGAACTTCCGTGCCTGCTGCTTCAACTTCCAGAGGCGCCGCCGAGCTGACCCTCGCTCTCACAGTGCAGGCGTCAATGAGGCTGACTCCATGGCACTTGAGGGCCTGCTGAAGCCCGACGTGAGTGGTACCAAGGACTCTCATCTCTCACAGATTCTACACTTACTCTCCCGCGCCCTTGCCGAATCCAAGACCGACCCTGCCTTCTACAAGGACCCGCCTTCGCTATCCTCTGTCCTCTCCCCGCTAGTGCAGGAGTCTACTGAGGAGGAGACAGACGAC…	MNSLAIFFALALVGGTWAWSSSEVSCTSCGSECQSACGTRNFRACCFNFQRRRRADPRSHSAGVNEADSMALEGLLKPDVSGTKDSHLSQILHLLSRALAESKTDPAFYKDPPSLSSVLSPLVQESTEEETDDTSDLLPSSGGDSDDPPLDNVIYLAFKRPSPSLNQLQHQNLHQRYTPSPTSIKI-
Vasopressin	complete	DS01-Homarus1_Transcript_45955	atgcagttgggtgtggttgtcgtggttatgaccgttgtagtgggcagtaccacagcctgcttcatcaccaactgtccaccaggaggaaagaggtcgggtcccacagcacagcttggccgcacccgcacatgcacggcttgcgggcctggactgcagggaaggtgcctggggccagagatatgctgcgttttaggaattggttgcttcctgggaacgagggaagccaggatgtgccacgctgagaacctagtgcctgttacctgcgccaaccgggatctcaagtcctgtggcaggatgcaggagggccgctgtgccgccgccggactctgctgcaccgaaatgaagtgtgaattcgacagcagctgcacggtggagggtcgggaggagagagttgggaag…	MQLGVVVVVMTVVVGSTTACFITNCPPGGKRSGPTAQLGRTRTCTACGPGLQGRCLGPEICCVLGIGCFLGTREARMCHAENLVPVTCANRDLKSCGRMQEGRCAAAGLCCTEMKCEFDSSCTVEGREERVGKQRAERQHLTFLSSLPEDQWNL-
DS01-Homarus1_Transcripts are from Christie et al., 2015

## Sheet: Procambarus
Neuropeptides and Neurohormones
Name		NCBI identifier	CDS	Protein
ACP		GBEV01011002.1	ATGGTGGCGTGGCAGATGATGCTGGCGTTGGTGTGCCTGGCGATCGTTCCCACAATGGCCCAGATCACCTTCTCCCGGTCATGGGTGCCCCAGGGCAAGAGGTCCGGGCCCCTCGTCAGCCCTGCAGGTGCCCCTAGCCTCGACGTCGACCCATGTAGGGACACCAGACTCTCCACTCTTACCGACGTCGCCTCCCATCTGGTGGAACTGATGGACGACGTCTCAGACCTGACTCAGGATGATGCTGCTCTTGCTCTACGCCTCAAACACGCTCTTCTTGCCAGGCAAAGGAGACTGACTTGA	MVAWQMMLALVCLAIVPTMAQITFSRSWVPQGKRSGPLVSPAGAPSLDVDPCRDTRLSTLTDVASHLVELMDDVSDLTQDDAALALRLKHALLARQRRLT
Agatoxin-like splice variant 1		New	ATGGGCAGCAAGGCAGTTGTGATGGTGGTGGCGCTTGCTCTGGTGCTCAGCGTGGTGCTGGCGCAGCCCTTGCTTGAAGAAGGACGAGAAGGGGACGCCGTTCAACAAGCCGACGTCGACTATACGGCCGATCTTCTAGAGCGGCTCTTAGCACGGACACAAAAGAGGTCGTGCATCCGCCGCGGAGGAACGTGCGACCACCGCCCCAACGACTGCTGCTACAACTCCTCCTGCCGGTGCAACCTGTGGGGGACAAACTGCCGCTGCCAACGTATGGGACTCTTCCAGCAGTGGGGCAAGTAA	MGSKAVVMVVALALVLSVVLAQPLLEEGREGDAVQQADVDYTADLLERLLARTQKRSCIRRGGTCDHRPNDCCYNSSCRCNLWGTNCRCQRMGLFQQWGK-
Agatoxin-like splice variant 2		New	ATGGGCAGCAAGGCAGTTGTGATGGTGGTGGCGCTTGCTCTGGTGCTCAGCGTGGTGCTGGCGCAGCCCTTGCTTGAAGAAGATACTCCTTCCGTCTCTCCAGCAACTGAGGGTCGAGCTTTGAATACTAGACGAGAAGGGGACGCCGTTCAACAAGCCGACGTCGACTATACGGCCGATCTTCTAGAGCGGCTCTTAGCACGGACACAAAAGAGGTCGTGCATCCGCCGCGGAGGAACGTGCGACCACCGCCCCAACGACTGCTGCTACAACTCCTCCTGCCGGTGCAACCTGTGGGGGACAAACTGCCGCTGCCAACGTATGGGACTCTTCCAGCAGTGGGGCAAGTAA	MGSKAVVMVVALALVLSVVLAQPLLEEDTPSVSPATEGRALNTRREGDAVQQADVDYTADLLERLLARTQKRSCIRRGGTCDHRPNDCCYNSSCRCNLWGTNCRCQRMGLFQQWGK-
Agatoxin-like splice variant 3		GARH01001590.1	ATGGGCAGCAAGGCAGTTGTGATGGTGGTGGCGCTTGCTCTGGTGCTCAGCGTGGTGCTGGCGCAGCCCTTGCTTGAAGAAGATACTCCTTCCGTCTCTCCAGCAACTGAGGGTCGAGCTTTGAATACTAGACGAGAAGGGGACGCCGTTCAACAAGCCGACGTCGACTATACGGCCGATCTTCTAGAGCGGCTCTTAGCACGGACACAAAAACGCGACGATCTGGCAGGCCTCGCCCCTATTAAGAAATGGAGGTCGTGCATCCGCCGCGGAGGAACGTGCGACCACCGCCCCAACGACTGCTGCTACAACTCCTCCTGCCGGTGCAACCTGTGGGGGACAAACTGCCGCTGCCAACGTATGGGACTCTTCCAGCAGTGGGGCAAGTAA	MGSKAVVMVVALALVLSVVLAQPLLEEDTPSVSPATEGRALNTRREGDAVQQADVDYTADLLERLLARTQKRDDLAGLAPIKKWRSCIRRGGTCDHRPNDCCYNSSCRCNLWGTNCRCQRMGLFQQWGK-
Allatostatin A		GARH01021695.1	ATGGTGGGGCGCGCGGGCGTGGTCCTGGTGCTGGCGTGGGCGTGCTGGGCGGGCATTGGCCGCGTCCTGGCCAATCACAGCCAGTGTGACGTGCAAGCGCTTCGCTGCGACGTTATCTGCTCCTTTCCTGACCTCGACCTCCACTGTAGCCGCTGTATCAGGAGACGACCCATGAGGTTCGGTAAAAGAAGCAGACGAGTACTGCAGGAATTATCGGACGGGCCGTCGGGCGAGCCATTAGCGGAAGGACTTACCAACCAAGGATCCACGAGTCTTCGCACGACTAACACCCACGACAGGAAATCCACTTCGGCCATCACCACGGAGCCCAAGGAGAGAGCAGCGAGACGTGGTAGGCAGGACGTCCGAGCTCTCAGTGCTGGCCCTAGTCACTTATTC…	MLGRHGAGAASLLLLLSVTATVAAYDYYLDDQDDASRLLQVLQAAATDPSYVDDYGNHQNNYGFGLGKRTPNYAFGLGKRQGMYSFGLGKRPDMYSFGLGKRPDLYSFGLGKKADMYSFGLGKRADLYSFGLGKKSGNYNFGLGKRSVSEALSSQDVSKADDLSPTIRKKRDTSPSEDIQDDKTSKHYGVGVEKREIDEDKRSRQYSFGLGKREDDDAEKRSGQYSFGLGKREPDMDLYKRPRNYAFGLGKRTSDEEDDEDDQYYPYGLGKRPRVYGFGLGKRSDDGLDDYDDLDDEEVEGLSELEQYGEDLKRADSYGLAFGNGGDALEMGLGRRSYDFGLGKRTAGPYAFGLGKRAGPYAFGLGKRSGPYAFGLGKRSGPYAFGLGKRSGPYAFGLG…
Allatostatin B (= mip)		GARH01045641.1	GTTCCAGGGTTCCTGGGGCAAGCGTAGTGACTGGAGCAGCCTGCAGGGAACATGGGGCAAGAGGGCGTGGAAGAACCTTCAGGGAGCATGGGGCAAGCGCTCACAGGACAGCGAGGACGACCTCTTCAACGACACGACCCTGGAGGGCGACCTGGAGTCCGACAACGAGCAGCACCAGAAGCCCCTCTCCCCTCTGGCCCTAGCTAGGCTGATGGCAGCCTCTCCTCAGAAGCGCGGTTGGGTACTGTGGGGCAAGCGACCGGACAACACAAGAGTCTCCCCTCGCTCCACTAACTGGTCCAGCCTCAGAGGAACATGGGGCAAGCGTAATGGGGACTGGAACAAGCTCCGGGGCGCCTGGGGCAAGCGGGCAGCCGACTGGGAACAGTTTAGAGGATC…	FQGSWGKRSDWSSLQGTWGKRAWKNLQGAWGKRSQDSEDDLFNDTTLEGDLESDNEQHQKPLSPLALARLMAASPQKRGWVLWGKRPDNTRVSPRSTNWSSLRGTWGKRNGDWNKLRGAWGKRAADWEQFRGSWGKRSPDGMSDAATSLA
Allatostatin C		GARH01032052.1	ATGCATTGTTCCGCCCACCTGTTGCTGGTCGCCCTGGCCGTGGTCCACGCCCTTCCCGCGCCCAATACCCGCACTAGCAGCCTCCAAACGCCCTCAGCGAACCACGACCCGCGGATACAGAAGCGGGCTGTTAGCTCAGACCCCAACGAAGAGGAAATAGCCGTACTGAAAGACCTGATCCTGGCCCGGGTGGCGTCGGAGCTGCAGGATTCCTTGCAGGAGGTCCCCACCCTGAAAAAGATCCTATCAGAGGAAGAGCAGCAGCAGCAGCAGCAGGGAGAGGAGGTCAAGAGGAAGAGGATGTTCGTCCCTCTATCCGGCCTGCCAGGGGAGTTGCCTACCATCAAGAGGCAGATCCGCTACCACCAGTGCTACTTCAACCCCATCTCCTGCTTCAGG…	MHCSAHLLLVALAVVHALPAPNTRTSSLQTPSANHDPRIQKRAVSSDPNEEEIAVLKDLILARVASELQDSLQEVPTLKKILSEEEQQQQQQGEEVKRKRMFVPLSGLPGELPTIKRQIRYHQCYFNPISCFRRK-
Allatostatin CC		GBEV01001327.1	ATGATGGCGTGTCGCTCCGTAGACTGCCACAGTCGCCATCAAGCCATCATGTTATTCCGAGGAACGCCAACCGTCGCCACCGCCGCCCCCTCACACACCGCCGCCGCCCTCCCCCTCCTGGTATCTCTCATGCTGGTGGCGTCGGCGGCAGCTCGCCTTCCCCAGGCTCTCCCTCGACCCCAGTACATGGAGGTAGTACGTCCAGTGCTACCCAACGTGGCCCTCGAGCAGCAGGGAACACTGCAGGGGGCTCCTCTGCAGATCTCAGAAACGGTGACAACGCCTAGGAAGCGAGCGGCCATAGTGTTGGACAAGCTCATGTTCGCCTTGCAGAAGGCGCTTGACGACACCCCGGCCTCCCCTTCGTCAGGAGCCCCAGCCTCCTACCCCAGGACCAGG…	MMACRSVDCHSRHQAIMLFRGTPTVATAAPSHTAAALPLLVSLMLVASAAARLPQALPRPQYMEVVRPVLPNVALEQQGTLQGAPLQISETVTTPRKRAAIVLDKLMFALQKALDDTPASPSSGAPASYPRTRTYAAGPMDLQRRGNGDGRLYWRCYFNAVSCF-
Allatostatin CCC		GARH01045993.1	ATGCAGACCCGGAGGTGTGTGAGCGTGCTGGCACTGGTCCTCGTGGCACTGGTGGCTGTCACTCAAGTGTCAGCCAAGGCTCTTCCTGACCAGAGCCCCCAGCCCTACCCCGAGCCACAGCGCATGCTGGATCCTTTTGGAAATCACCTGGTTGACGACGACGGCTCCCTCGACGCTGCTCTCATCAACTACCTCTTCGCGAAGCAGATGGTGGAGCGTCTGAGAAACAACGCAGACATCAAGGACCTCCAGAGGAAGCGCTCCTACTGGAAACAGTGCGCCTTCAACGCCGTCAGCTGCTTCGGCAAGAGGAAGTGA	MQTRRCVSVLALVLVALVAVTQVSAKALPDQSPQPYPEPQRMLDPFGNHLVDDDGSLDAALINYLFAKQMVERLRNNADIKDLQRKRSYWKQCAFNAVSCFGKRK-
Androgenic Insulin-like peptide		KT343750.1	ATGCTCACCCAAACATTACTGAAACTGATACTGCAGGTGCTGGTGGCGGTGTTGCGGTCGCTGCCATCCTCCTCGTACTGGGTAGATAACCTTCTGGTGGACTTCGACTGCGGTAACCTGGCGGACACGATGGACAGTATATGTCTCACCTTCAACGAATACAACGATACTCATCTGCACTATGCGGCCAGAGCGGTGAGATCGGCGAGTGGTGAGGCTCCAGCAGCCACTGTGACGATCCTGGACCCCAGAAGCCATGCCGGGCTTCCTCATGAACAAGCCACACACCTGTCCGGGTTCGATCAGTTGTACCATGCACAAGTCAGGCACCTGGCCGGGCTTTCTCAGCTGTACCATGCACAAGCTAGACACCACCCCGCTGAGGACATCACTCTTGTT…	MLTQTLLKLILQVLVAVLRSLPSSSYWVDNLLVDFDCGNLADTMDSICLTFNEYNDTHLHYAARAVRSASGEAPAATVTILDPRSHAGLPHEQATHLSGFDQLYHAQVRHLAGLSQLYHAQARHHPAEDITLVDQVSTDEDRKMALLSRQAAHTFVKTQTRRHRRQANTDNHVRFNIQDECCNYMRPRTCVLEEITEYCVEPEDGALLTW-
Bursicon-A		GBEV01070554.1	ATGGGCAGGATCTCATGGGTGCTAGTGGTGATGGGAATGGCCAGCATGGGTGTTGTGTCGGGAGACGAATGTTCCCTCACACCCGTCATCCACATCCTCTCCTATCAAGGCTGCACCTCCAAGCCCATACCTTCCTTTGCTTGCCAAGGCAGGTGTACCTCCTATGTCCAGGTGTCGGGGAGTAAGTTGTGGCAGACTGAGAGGTCATGCATGTGCTGCCAAGAGTCTGGAGAACGCGAGGCTTCCGTCATACTCAACTGCCCCAATGCCCGTAAAGGTGAACCCAAACAAAAGAAGATCCTGACCCGGGCACCCATTGACTGCATGTGTCGGCCCTGCACTGATGTGGAAGAAGGCACTGTTCTCGCCCAGGAGATTGCCAATTTCATCCATGACTCC…	MGRISWVLVVMGMASMGVVSGDECSLTPVIHILSYQGCTSKPIPSFACQGRCTSYVQVSGSKLWQTERSCMCCQESGEREASVILNCPNARKGEPKQKKILTRAPIDCMCRPCTDVEEGTVLAQEIANFIHDSPMGNVPFLK-
Bursicon-B		GBEV01054566.1	GTAGTGAGGACGTGTGAGGAGGACCTCGCCGTCAACAAGTGTGAGGGAGAGTGCATCTCCAAGGTCCAGCCCTCCGTCAACACGCCCTCTGGGTTCCTCAAGGACTGCAGGTGTTGCCGCGAGACACACCTGAGAGCGAGAGACGTCACCCTGACGCACTGCTACGACGCTGACGGCAACAGGCTGACGGGTGAACGGGGCTCTCTGTCCATCAAACTCCGTGAGCCAGCAGACTGTCAGTGCTTCAAGTGTGGCGACTCCACCCGGTAG	VLLDSVEVVRTCEEDLAVNKCEGECISKVQPSVNTPSGFLKDCRCCRETHLRARDVTLTHCYDADGNRLTGERGSLSIKLREPADCQCFKCGDSTR
Calcitonin transcript A		GARH01041978.1	ATGAGGATGGCGTGTTGCTGGTGGCTCGTGTGTAGCGCCTTCCTTGTCCTGGCGGCGGTCGCTGGCCCCTCCCTGGGCCAGCCTATCCAGGACAGTGACTTAGGGGACATGCCAGAGCGCCTGCGCGAACTGCTCTTAATTCGTCGACTAGTTTCAAATTTGAACTCTGCGGAGGCGGCCATTCCTGACGCCCTACCTGGGATCCGGAAGCGGACATGCTACATCAACGCCGGGCTCTCCCATGGCTGCGACTATAAGGATTTAGTGGGCGCCATGGCCGAGAAGAACTATTGGGACTCCCTCAACTCCCCCGGACGCCGCAGGAGGAGGAGGTCTCCACAGGAGGCTGACTATGCCGTCTTTCCTCTGATGGAGAGGTCGCGAGAACCCCAATGA	MRMACCWWLVCSAFLVLAAVAGPSLGQPIQDSDLGDMPERLRELLLIRRLVSNLNSAEAAIPDALPGIRKRTCYINAGLSHGCDYKDLVGAMAEKNYWDSLNSPGRRRRRRSPQEADYAVFPLMERSREPQ-
Calcitonin transcript B		New	ATGAGGATGGCGTGTTGCTGGTGGCTCGTGTGTAGCGCCTTCCTTGTCCTGGCGGCGGTCGCTGGCCCCTCCCTGGGCCAGCCTATCCAGGACAGTGACTTAGGGGACATGCCAGAGCGCCTGCGCGAACTGCTCTTAATTCGTCGACTAGTTTCAAATTTGAACTCTGCGGAGGCGGCCATTCCTGACGCCCTACCTGGGATCCGCGGACAGTCATACCTGGAACATGAGCTGGAGCAATTGGCCAAGGCAAGTGCCGCCGCCATAGACTTCCGTGGTTTGAGGGTATCACGGCGCGCCATTCGTTCCTACTGCTCCACTAACCCGGACAGGCAGTGCCGCAGCTTCTGCTTCAACCTGGGCGATGCTGCCTGCGCTGAGGGTGATATTGGAGGCAAC…	MRMACCWWLVCSAFLVLAAVAGPSLGQPIQDSDLGDMPERLRELLLIRRLVSNLNSAEAAIPDALPGIRGQSYLEHELEQLAKASAAAIDFRGLRVSRRAIRSYCSTNPDRQCRSFCFNLGDAACAEGDIGGNGEDSHFLASGNTPGK-
CCHamide 1		GARH01022854.1	ATGACTGTCCCCAGGAGGTCCACCATTCTTCTTCTGGCATTCCCTCTCATTCTTCTGTGGACACTTCCAATCACAGCTCACAGGGTGATGAAAGGCGGCTGTCTTAACTACGGCCATTCCTGCCTCGGAGCACACGGCAAGAGGGCATCCATGCCGGCGTTGCCACGCCCACTCCTTGACATCATCATGGACGCCCTCAACACGCCCGAACACATTAACAATATGTACCCATACGCCGTCATCAACTCCTTATCGGATCAAAGGTCTGGGGTTCCTGCGAGGCGTTTCTTGTCACCTGCCGGAAATCAGCTCGGTGACGAGGGAGTCGACCTGAGGCTGGGTGGGGTTGTAGGTGACGACGACCTGGAGGGCGTAGCCACCCGCGTCAAGGGTGACAGT…	MTVPRRSTILLLAFPLILLWTLPITAHRVMKGGCLNYGHSCLGAHGKRASMPALPRPLLDIIMDALNTPEHINNMYPYAVINSLSDQRSGVPARRFLSPAGNQLGDEGVDLRLGGVVGDDDLEGVATRVKGDSLGSTGSQDQDAMLYYGSIDDDYSDARYKRQVFSYKSPVVATSAASRVFHSTDSQDWKRIHLQKEQKQQEEQQQQENQQHQHEEQQGTREYVPQRTLASQANWWRR
CCHamide 2		GARH01029428.1	ATGGTCCGCGGTGTACCAAGTGTGGTTATTGTGGTGGTGGGCCTCGCCCTCCTCACCAGCCAGGCTTGGGGCAGCTGTTCCCAGTTCGGGCACTCGTGCTTCGGTGCCCACGGCAAGAGAGACGGAGGGGAGCAGTACCCCCGCCAGCAGGAACCCTCCCCACTATACCCCGAGGTCAACCCCCTCGCGGAGTTCGAAACCAGGCAGGACCTGCCCATCGACGAAGTTCCAGCTGTCACCAACCGAGAAATCGTCGCTAACGTCCGAAACTGGCTGGCCGTCCTCAGCCGCCGACTTCGTCAGAAGACGTCGTCTCAGGCGTCCCCCTCTGCGCAGTCCATCGGCTACTTCAAGTAA	MVRGVPSVVIVVVGLALLTSQAWGSCSQFGHSCFGAHGKRDGGEQYPRQQEPSPLYPEVNPLAEFETRQDLPIDEVPAVTNREIVANVRNWLAVLSRRLRQKTSSQASPSAQSIGYFK-
CCRFamide1		GARH01021695.1	ATGGTGGGGCGCGCGGGCGTGGTCCTGGTGCTGGCGTGGGCGTGCTGGGCGGGCATTGGCCGCGTCCTGGCCAATCACAGCCAGTGTGACGTGCAAGCGCTTCGCTGCGACGTTATCTGCTCCTTTCCTGACCTCGACCTCCACTGTAGCCGCTGTATCAGGAGACGACCCATGAGGTTCGGTAAAAGAAGCAGACGAGTACTGCAGGAATTATCGGACGGGCCGTCGGGCGAGCCATTAGCGGAAGGACTTACCAACCAAGGATCCACGAGTCTTCGCACGACTAACACCCACGACAGGAAATCCACTTCGGCCATCACCACGGAGCCCAAGGAGAGAGCAGCGAGACGTGGTAGGCAGGACGTCCGAGCTCTCAGTGCTGGCCCTAGTCACTTATTC…	MVGRAGVVLVLAWACWAGIGRVLANHSQCDVQALRCDVICSFPDLDLHCSRCIRRRPMRFGKRSRRVLQELSDGPSGEPLAEGLTNQGSTSLRTTNTHDRKSTSAITTEPKERAARRGRQDVRALSAGPSHLFSRILWNDSVRKTDAQRELRESYSSDPNTRPHPTGWRQNLDFNVDDYVDMEEHRTSRRRRGNTYSTLSDSVGSSSSSEESHSGRSMRLPATRRTKRSEVLEVVEGLMDMLGLEELPVDPTLYGCHELRPVLA-
CNMamide		GARH01035775.1 and manual aligning 454 sequences	ATGGTGTCCCGAGTCCAGCAGGGTAGCGGGTCCTTTACATGGTTCCTGGTGGTGGCCGTGTCGCTAGTGTTAGTGGCACGGGTCCAACCGTACCCTGGGTATGGCGAGCGACTTCGAAGTGCCCGGCGCTACCATGCCCAGCAGCAGCAGCAGCAGCAGCAGCAAGCCCTCGCCGACACCACCTCCCACGACGACTACCTCGACGACCCCGACGACGCCGACGACCTGGACTACTCTCAGCTCTACGAGTACAACACGCTCCTGCCCAAGAGAGAGCCGGAGTTCTACTCTTTTGACCAGGCGGAAGACAGCACTAAGAATCTGCAACAGATCCTCCGGTCGTTTCGCCCTGTCGTGGGAGGAACGACGCCCTCAGACCGAGTCATGCCCTGGAGAGAG…	MVSRVQQGSGSFTWFLVVAVSLVLVARVQPYPGYGERLRSARRYHAQQQQQQQQQALADTTSHDDYLDDPDDADDLDYSQLYEYNTLLPKREPEFYSFDQAEDSTKNLQQILRSFRPVVGGTTPSDRVMPWREMEEATMEDSSRGRLDPVDRVPSSGARLTQLTFSEPKQKRVMCHFKICNLGRRRRARQSSPLQGWLS
CNMamide splice variant		New	ATGGTGTCCCGAGTCCAGCAGGGTAGCGGGTCCTTTACATGGTTCCTGGTGGTGGCCGTGTCGCTAGTGTTAGTGGCACGGGTCCAACCGTACCCTGGGTATGGCGAGCGACTTCGAAGTGCCCGGCGCTACCATGCCCAGCAGCAGCAGCAGCAGCAGCAGCAAGCCCTCGCCGACACCACCTCCCACGACGACTACCTCGACGACCCCGACGACGCCGACGACCTGGACTACTCTCAGCTCTACGAGTACAACACGCTCCTGCCCAAAAGAGAGCCGGAGTTCTACTCTTTTGACCAGGCGGAAGACAGCACTAAGAATCTGCAACAGATCCTCCGGTCGTTTCGCCCTGTCGTGGGAGGAACGACGCCCTCAGACCGAGTCATGCCCTGGAGAGAG…	MVSRVQQGSGSFTWFLVVAVSLVLVARVQPYPGYGERLRSARRYHAQQQQQQQQQALADTTSHDDYLDDPDDADDLDYSQLYEYNTLLPKREPEFYSFDQAEDSTKNLQQILRSFRPVVGGTTPSDRVMPWREMEEATMEDSSRGRLDPVDRVPSSGARLTQLTFSEPKQKREAIWPCVLWVKFCPLG-
Corazonin		GARH01010143.1	ATGATGGGGAAGCAGACGAGTCAGGCGGTGGTGGTGGTGGTACTGGTGGCGGCTCTAACTGTCACTCTCACCGCTGCCCAGACCTTCCAGTACAGTCGAGGTTGGACGAACGGCCGGAAGCGAGCGGACCCGGGTGTGGGTCTCGGTGTAGTTAGGGATGTGACTAACCTCTTGGCTGACTCCGCCCACCGCCCATCTCACCCACTCGCGCCCACACACGCCCTGCCCAAGAATATGGAGGAGCGGGTGCGGGTGCTGGAGGCCGGCCTCAGCGCTCTCCTCAAGGTCAACAGCGCCACCTTCCCCCCTGGCGGCGGCGACGACGACTACTACGCCGACAACTAA	MMGKQTSQAVVVVVLVAALTVTLTAAQTFQYSRGWTNGRKRADPGVGLGVVRDVTNLLADSAHRPSHPLAPTHALPKNMEERVRVLEAGLSALLKVNSATFPPGGGDDDYYADN-
CRF-like diuretic hormone (DH44)		GBEV01004275.1	ATGGGTGTGGTGCCAGTGGCATGGTGCCTCTCCCTGGAAGGGGGTCGAGGCCCCTCACTCCGTCCCCTCTCGCTCCCTCACCGCCTCACCCCTCGAGATATGCCTGAAGAAAATTACCAGCCCATCCTGTCCCGTCAAGTGGGAAGGGAACCCTCCCCTGCTGCATCTAATCTCAACAGGTACGACGAGAACGACATTCTAAGGGAACTGGACGACCCCAACTCGCAGGCCGCAGCCTACCGCCTCCAGCGGGTGCTCTCCGAGGCCGTGGGTGGTGCCGAAGGCCCTAACGACCTGGCTATTGCCTCTTCGTCGCCAGCAGCAGCAGCAGCAGCAGAGGAAGGAGTAGCGAGTCCAGATGACTACTTGCTCCTTGACCCTCGCTATTACCTGCTTTGG…	MVSLRAIVLALMGVVPVAWCLSLEGGRGPSLRPLSLPHRLTPRDMPEENYQPILSRQVGREPSPAASNLNRYDENDILRELDDPNSQAAAYRLQRVLSEAVGGAEGPNDLAIASSSPAAAAAAEEGVASPDDYLLLDPRYYLLWEYLNQGDEATGTSSSSGRRIRNSRNINSSSPSSTNILDNNTMVKRTWTKGPGRRGTSGLSLSIDASMKVLRQALYLEMARKKQRQQMQRVQHNQKLLNDIGKRDVTQQIQQERPQHQQQQHQHQQQLRK
Crustacean cardioactive peptide (CCAP)		GARH01030489.1	ATGTCGTCTATCTCCTCACTCGGGCGTGCGGGCGTGATGGTGCTTCCCGCCCTGCTGTTGCTGGTCCTGGCCGCCCACGCCCACGCCGGCCCACTGGCTAAGAGGGATATTGGAGACCTCCTCGAGGGCAAGGACAAGCGACCTTTCTGTAATGCTTTCACAGGGTGCGGCAAGAAGCGGTCAGACCCCGGCCTGGAGGGCGTGGCCTCCAGCTCCGAGCTGGACGCCCTCGCTAAACACGTCCTGGCTGAGGCCAAACTGTGGGAGCAGCTCCAGAACAAGATGGAAGTGATGCGGACTCTGGCGGCCCGCATGGAGAACCACCCACTGTACAGGAGGAGGAGGTCCGCCCCTCAGGACCCCCGCCACCACCTCACTACATCTCCTAAACAAAAGGTG…	MSSISSLGRAGVMVLPALLLLVLAAHAHAGPLAKRDIGDLLEGKDKRPFCNAFTGCGKKRSDPGLEGVASSSELDALAKHVLAEAKLWEQLQNKMEVMRTLAARMENHPLYRRRRSAPQDPRHHLTTSPKQKVESEKQ-
Crustacean female sex hormone 1		Improved GBEV01018430.1	ATGACATCGGGACGCTCCAGTGTGGTCCGAGCCCTGCTGTTGGTGACCCTCGTCCTGTCGCTCTTTGCGGATGGCTCGGCTGTGCAAGTCTTCAGTCTCTCGCAACAGGCTCGTTACCTCCGACACCGGGATAAAGTGCACTTTATAAACTCCATCGTTAAACATTTATTTAAACGCACGCAACCGTATAGAAGCACAGATATGGAGACCAGTATTCGTGAGAATTACGTGTACGTACCTAAAACTATCATAGACACCAGCACCACGCTTCACCAGGGCGTCAACTGCTCGGCATTTCGCGTGACACACCACGTCAACACTTTCACCGAAGAACTGCACCGTAGTCCGACGTGGCTCCACAGCTCCTCCATGATCGGCGACTGCCCGACGCGTTACGTA…	MTSGRSSVVRALLLVTLVLSLFADGSAVQVFSLSQQARYLRHRDKVHFINSIVKHLFKRTQPYRSTDMETSIRENYVYVPKTIIDTSTTLHQGVNCSAFRVTHHVNTFTEELHRSPTWLHSSSMIGDCPTRYVKKNMNEPIQYFPEILEAQCICEDSQCSQDGYRCEPLKYNMLVWKFDSFSNRSFSEYEYLTVACVCARRPSSIAGSSETLGEPS
Crustacean female sex hormone 2a		GBEV01038769.1 and GARH01039338.1	ATGCTGACGGTGATGACGGTACAGTTGTTGGTGGCTACCGTGTGTATCATCTCATTAAGACTGGCCTCGGCTAGTGAAGTGGCTGTTGCCGACACCTATACCAAAGATGGTGAAGGCTCGCAACAAGTGTCTCCGTGGGTGTTGCCTCAGTGGTGGTGGCTAAGCTCTGTTCTTTCTCTTCCCCAGCGCCCGCCAAGCCAAGGTCACGCCAAAAACTTTAACACGGAAATTAATCTGGGTATATTCAACCAGGCCGCGGTGGAGGACTCAGGGATGCCGCTGGAGCCCCCAAGTGAGAAGGTAAAATATGAAGAGTCAAAGGATGTACACACTACTGTAAGTGAGTTGAACAAGCGCTCACGGCTGTGCAAATCATCAGGTAACAACAGATGTCACCGT…	MLTVMTVQLLVATVCIISLRLASASEVAVADTYTKDGEGSQQVSPWVLPQWWWLSSVLSLPQRPPSQGHAKNFNTEINLGIFNQAAVEDSGMPLEPPSEKVKYEESKDVHTTVSELNKRSRLCKSSGNNRCHRGVANMIPASEVKQSWKNDYLSVPEALVQFSQEHSEETVCKDLSVQLFRVDLSEDYLEPLWVRGTVHLGMCPSKLQTRHLGENVWPPNLVETKCLCQGETCSNLGGDFRCQAVRRPIRMWVRHLDQFIPTQEMVSVGCVCVQRISPGGNSANPSLQS-
Crustacean female sex hormone 2b		GBEV01021357.1, GARH01025483.1 and GBEV01021358.1	ATGTCTGTCTATCGAATTCATCTGCCCGACAGGTTTCCCCAACTAGCGCAAAGCAGCAGCAGGGCCGTGGCTACCAGCATGTGGTACTTGATGCTGGTACACTTATTCATAGTCTCTTTAAGTACCCCCTTCAGCGCGGCTAGCGAAGTGGGTGTTGTTGACACCTCGAGCGACGGTAAGCCGGTTGAGAGAGACCCGTCACCGTGGGTTTTACCTCAGTGGTGGTGGGTAAGCTCCGTCCTCTCCCTTCCTCAACCCAGTCAAAATTACTCTAAACGTCTCAGCTCTAAATCAACCCCAGCAAACCCGGCCCAACTAGATGATTCAGCTATGTCGCTAGTCATGACGGAGAAGCGACAGATTGAGAGCTTTGGCGCGAAGAATGAAGAGTCAGCGGTT…	MSVYRIHLPDRFPQLAQSSSRAVATSMWYLMLVHLFIVSLSTPFSAASEVGVVDTSSDGKPVERDPSPWVLPQWWWVSSVLSLPQPSQNYSKRLSSKSTPANPAQLDDSAMSLVMTEKRQIESFGAKNEESAVGNPFINKLSKGSCPLSGNSRCRRGMANMIPASEVKQMWKEEYSSVPEAMVHFSQQQADETVCKDLSVQLFRVDLTEHHLEPLWVRDSVHLGVCPSKLQTRHLGDKVWPSKVVEVKCLCQRESCSNLGGGFRCQAVRRPVRMWVRHQDSFIPTQEMVSVGCVCVQRVSPGGKYISPSLQS-
Crustacean hyperglycemic hormone 1		Recombination of GBEV01000359.1 and GBEV01013403.1	GCGAGTCTGGGCTCGTCTGGTGTCCATGGACGGTCCGTAGAAGGGTCGTCGCGACTGGAACAACTCCTGTCGTCTGGGTCGTCATCGTCGGAACCTCTCAGCTTCCTCTCCCAAGATCACAGCGTCAACAAGCGACAGGTGTTCGACCAGGCTTGTAAAGGCATATACGACAGAGCCATCTTCAGGAAGCTTGAACTAGTGTGTGATGATTGTTACAACTTGTACCGCAAGCCCAAGGTCGCCACCACCTGCAGGGATAACTGCTTCGCTCACTCCACATTTAAATATTGCGTAGTGAATCTGGGACTCGACCTTGAACTGTTCACTTACCTAAGCGACATGATACGAGGGTAA	ASLGSSGVHGRSVEGSSRLEQLLSSGSSSSEPLSFLSQDHSVNKRQVFDQACKGIYDRAIFRKLELVCDDCYNLYRKPKVATTCRDNCFAHSTFKYCVVNLGLDLELFTYLSDMIRG-
Crustacean hyperglycemic hormone alternative last exon		GBEV01002545.1	GGAAAACTGCTATGCCAATTCCGTATTTCGTCAATGCCTCGACGACCTTCTCTTGATAAATGTTGTTGACGAGTACATCTCCGGCGTCCAAATTGTCGGCAAGTA	ENCYANSVFRQCLDDLLLINVVDEYISGVQIVGK
Crustacean hyperglycemic hormone 2		GBEV01014441.1	ATGTCACAGAGTATGGTTTGGTCATCAGTGATGGTGGTGGTGGTCGTGGTAATATCATCATGCTATGGTCGTTCTCTCTCATCTGAGGACCTTCAAGTACTCCCGCAGACGACCTCGCCGGCGTTGTCCCACGCCAGCGACCTGCCCGAGGACCACGGTCCACTGAGCACGCCCTTGTACCACAGCATCAGGAAAAGGGCCGTCTTCGATCCTGAATGTAAAGGTTACTACGACCGAAAAATCTGGGCCAAGTTGAACCTCGCTTGTGAGGATTGTCAGAATCTTTTCCGGAAACCTGGAGTAGAAACGGAATGCAGAAAAGGCTGTTTCAAATCCTCGATGTTCACGTCATGTGTATCCGACCTTTTCCTGCCCGTGGACAAGTACCAAGCCCTTGCA…	MSQSMVWSSVMVVVVVVISSCYGRSLSSEDLQVLPQTTSPALSHASDLPEDHGPLSTPLYHSIRKRAVFDPECKGYYDRKIWAKLNLACEDCQNLFRKPGVETECRKGCFKSSMFTSCVSDLFLPVDKYQALAAFVRGT-
CCH-MIH-like		GBEV01008025.1	ATGTTGCTACTCCAGGCTTCCACAGCGAGGAGTTCATGTGTGTGGTTTCTGCTGATTCTCGGACTCCTTTCACAGAGCCAGAACACATCCGGCTCCTTCTACAAAATCCGCCCGGGCACCCTGAAGGAATTCGAGTACGTCAACTGCCAAGGCACCTTTGATAAGAAACTCTACAATGAACTTAACCGCATTTGTGAAGACTGTCAGAATATCTACCGCAGGGATTCCCAACTGGCAATGAAATGCAAGGATAACTGCTTCAAGAACTCATGGTTCGAAGAGTGTGTTAATTCACTTTTGCTGAATGATCAGATGGAAAACTATAATAAGAAGATTTCATATATCAATGGTCAAGACCTATAA	MLLLQASTARSSCVWFLLILGLLSQSQNTSGSFYKIRPGTLKEFEYVNCQGTFDKKLYNELNRICEDCQNIYRRDSQLAMKCKDNCFKNSWFEECVNSLLLNDQMENYNKKISYINGQDL-
Diuretic hormone 31 (DH31)		GARH01033706.1	ATGAGCCTAATGAACAGCACGGGGGCAGTGTTGGTGTGTCTGGTGGTGAGCCTCGTCCTCCTGTCAGCAGTCAACTCTGCCTCCCTCAACAGGGAGGCGCGGGCCGTGGTGGAGATCGACGACCCGGACTATGTCTTGGAGCTGCTCACCAGACTGGGTCACTCCATCATAAGGGCCAATGAGCTAGAAAAATTCGTGCGTTCCTCCGGCAGCGCTAAGCGAGGACTGGATCTTGGCCTGGGTCGGGGCTACAGCGGGTCACAAGCAGCCAAGCACCTCATGGGCCTCGCTGCTGCCAACTTCGCTGGCGGCCCTGGCAGGAGGAGGAGAAGCTCTGATGACGCTCTGGATCACGATGACAACCTCTATGCCCATGATCAAGTTGCTGAACTGGCCGAG…	MSLMNSTGAVLVCLVVSLVLLSAVNSASLNREARAVVEIDDPDYVLELLTRLGHSIIRANELEKFVRSSGSAKRGLDLGLGRGYSGSQAAKHLMGLAAANFAGGPGRRRRSSDDALDHDDNLYAHDQVAELAESSR
Ecdysis triggering hormone (ETH)		GARH01006575.1	ATGGCGTGGGTGGTGATGACGGCGGTGGTGGCGGCGCTGGTGACGGTTGGGCACGCTGACGCCGGACACTTCTTCGCCGAGACGCCCAAACATCTGCCCAGGATAGGTCGACGGGGCGACCTGCCACCTCTCGCCAGTCTACTGACAGAGGACGGCCAGACCTCTGGGCCAGCTGGCCCGGGCATGACTGAGGCGCTCGGCCACCTGGACATTGATGGCGATGGTTGCATTGGCATCACAGAACTACTGCGTATTCCTGTCGTCAGGATGGCTGTCCTGCTCCAGAACCCTGCTCTACTTAGTCCTGATGCCCGAGATGAGAGTGGAGAGATGTATGCAAGAGATCTTCGACCCGAGCCTCGCCTCCTACGGTTCCTGCAGAAGTAA	MALSLNGRTGMAWVVMTAVVAALVTVGHADAGHFFAETPKHLPRIGRRGDLPPLASLLTEDGQTSGPAGPGMTEALGHLDIDGDGCIGITELLRIPVVRMAVLLQNPALLSPDARDESGEMYARDLRPEPRLLRFLQK-
Eclosion hormone 1		GARH01037643.1	ATGTGTATCAGGAACTGTGGAGGCCAGGTCATTCTTGCATCAGTCCCGGTCAACACCGCACCGGAGCCTTGTCCCCCATCCATCTGCTCTCTTGCCATCGTTTCTCAACCACCTGTTGACTCACATTATCTCTACATGTCTTTCAAGCGTGACGCGAGCGTGGTGCTGGTGAGCCTGGTGTGCCTGCTGGCCCTCGTCTCCCTCGTCCAGGCCGCCTCCATCACCAGCATGTGTATCAGGAACTGTGGACAGTGTAAGGAGATGTACGGCGACTACTTCCACGGGCAGGCGTGTGCTGAGTCCTGCATCATGACGCAAGGGGTCAGCATCCCTGACTGTAACAACCCAGCCACCTTCAATCGCTTCCTCAAGAGGTTCATCTAG	MCIRNCGGQVILASVPVNTAPEPCPPSICSLAIVSQPPVDSHYLYMSFKRDASVVLVSLVCLLALVSLVQAASITSMCIRNCGQCKEMYGDYFHGQACAESCIMTQGVSIPDCNNPATFNRFLKRFI-
Eclosion hormone 2		GBEV01101142.1	ATGATTGGCTCCAGAAAGGTCGTCGTATCGGCGCTGCTGGTGCTGAGCGTGACGCTGGAGGCGCTGCCGCTTGCCGCCGCCGCCGCCAACAAGGTCTCCGTCTGTATTAAGAACTGTGCCCAGTGTAAGGTCATGTACCACGACCATTTTAAGGGCGGCCTGTGCGCCGACTTCTGTGTACAGTCCGAGGGCCGCTTTATCCCGGACTGTGCCCGCCCGCAAACTCTTATTCCCTTCTTCCTCCAGAGGCTGGAGTGA	MIGSRKVVVSALLVLSVTLEALPLAAAAANKVSVCIKNCAQCKVMYHDHFKGGLCADFCVQSEGRFIPDCARPQTLIPFFLQRLE-
EFLamide		recombination of GARH01004165.1, GBEV01013249.1 and GARH01032050.1	ATGGTGAGGGGTTGGCCATGCTTGGTGCCCTGTGTCCTTGTGAGCTGCTGGTGCGTGCTCTCTACCGCCCTCCCGACCTCACACCCCCACCCAGATGAACCCGAGTACTTGGTGAAGCGTCAAGCAGGGGCGCCCAATGAGTCCATGCTGCGGTACATCTTGATGGCCATGTCTAACCCTGTAGGACGTTACCAGTCCCCGCAGCTCCTGAATCGAGGTGTCAGGAGGATTGGCTCAGAGTTCCTTGGCAAGAGATCCGCTGGAAAGCTCACGAACATAGACACATTGCAAGGCTTTGAGAGTGAAAACTCCAGCAATGATGACGAAGCCAAAAACGAAGAGCTAAAGAAGGAGCAGTTCAGCTACACTGGACAATATGACTACGAGACAGGTGCTGAC…	MVRGWPCLVPCVLVSCWCVLSTALPTSHPHPDEPEYLVKRQAGAPNESMLRYILMAMSNPVGRYQSPQLLNRGVRRIGSEFLGKRSAGKLTNIDTLQGFESENSSNDDEAKNEELKKEQFSYTGQYDYETGADENPSIYEDLLSAKSKRRARSFNADGNHDGLKDFFSMLMSKKMGSEFLGK......KRAVGSEFLGKRAKASEFERKRAMGSEFLGKRAMGSEFLGKRAMGSEFLGKRAMGSEFLKRAMGAEFLGKRATGLEFLNERVMGSELLGKRAMGSEFLGKRYMGSEFSGKRHYEPAFMHALIYDPKRAVGSEFLG-
Elevenin		GARH01038594.1	ATGATGGGTGCCGCTCGAGCGGGTCTGAGAGCGCCAGTACTGCTGCTGCTCGTCGCTACCCTGGCTTGTCTTGTAGCCCACACCCACGCTGTCGACTGTCGGAAGTTCGTGTTCGCGCCAGTATGCAGAGGAATCATCGCTAAGAGGATGGTAGCTGAAAAACGGTCGCCGTTCAGGCCAGCAGGAGACACACAGTGGAAGGAGCACTACCACGCCCCGACGGAGACTGACACAGACGGCCTCCTGCTGGCCTCCTACGATGATGTCGTCGACCCACGTCCCCAGGATGACATGGTGGTGGTGCGGGCAGGGGGAGACGAGGTGCAGGTGCCCGCTTATGTCTACCAGGTCATCGAGAGGAGTCTTCAGGGAGAGAAGAAATAG	MMGAARAGLRAPVLLLLVATLACLVAHTHAVDCRKFVFAPVCRGIIAKRMVAEKRSPFRPAGDTQWKEHYHAPTETDTDGLLLASYDDVVDPRPQDDMVVVRAGGDEVQVPAYVYQVIERSLQGEKK-
FMRFamide		GBEV01020536.1, GARH01007197.1	ATGCCTCTAGCAGCCTGGGTGTTACTGGCAACCTTTACCTGGTGTTCCTACGCCCACGCCGCCCATGCTGCCCCAGTCCCGCCCGTCGCAGCCGCCCTCAGCTCTCCCTCTCAGGGCTTCGGCTCCAACAACAGCGAAGACGACTCCGTAGCTCAGCCTGAGAAGAGATTACTCAAATATTTCCTCCCAGGAAGCCAGGCATGGATGGACGATGGCGGAGACTTGTACCCCATCAGTCAGGAGGGCTCCAAGAGAGCCTACAGCGATAGGAACTACTTGAGGTTCGGACGGAACGATGACGACAAGAGAAGCCGCAATTTCCTCAGGTTCGGTCGCAGCGATCTTGGCGACTACGATAACAGGGATGAAGGGGGACTCAGCGATTCCCTCGATAAACGA…	MPLAAWVLLATFTWCSYAHAAHAAPVPPVAAALSSPSQGFGSNNSEDDSVAQPEKRLLKYFLPGSQAWMDDGGDLYPISQEGSKRAYSDRNYLRFGRNDDDKRSRNFLRFGRSDLGDYDNRDEGGLSDSLDKRSRNFLRFGRDHSRNFLRFGRSDMEDLSLAGGPMDFPAGLLDEVDQEDLPFQEKRSPHKSYRHLVKGNRNFPRFGRGDRNFLRFGRSVDSQLNALSCDGCDGPKTSVSSTPSPTPVQPVTSTKKDISTHSIEASNPSGSTSQRMKRAVDPTFYDYGSMLSYSPSSWARGFQPEEEIITVSSEDPQDVNKRAHDRNFLRFGRDRNFLRFGKRDRSNEYPPSSPSESSESLVAVSPAEYSRNVRAPQRNFLRFG-
Glycoprotein-A 2 (GPA2)		GBEV01005061.1	ATGGTGAAGGCGTGGGTAGTGATGGTGTCGTGTTTGGTCGCCGCGGCCGCCTCCTACCAGCACGCCTGGCAGACTCCAGGCTGCCACAAAGTCGGGCACACCCGACGCATCAGCATCCCGGAGTGCGTCGAGTTCGACATCACGACAAACGCATGTCGCGGCTACTGCGAGTCGTGGGCAGTACCTTCCGCCTGGCAGACACTGCTCTATAACCCTCACCAGGTTGTCACCTCCATAGGCCAGTGTTGTAACATCATGGATACTGAAGATGTCAAGGTGCGAGTAATGTGCATAGAGGGACCAAGAGAGCTGATCTTCAAGTCGGCCAGCGCCTGTGATTGCTTCCACTGCAAGAAATATTAG	MVKAWVVMVSCLVAAAASYQHAWQTPGCHKVGHTRRISIPECVEFDITTNACRGYCESWAVPSAWQTLLYNPHQVVTSIGQCCNIMDTEDVKVRVMCIEGPRELIFKSASACDCFHCKKY-
Glycoprotein-B 5 (GPB5)		GBEV01014394.1	ATGGTGACCGGTGGTGGGAGTATCGGGAGAGTGAGCGGCGGTGTTGGGGCCAGAGCCAGTGTTGGAGGGCGGGTGGTGGTGATGGTGGCGGTGGGGGCGGCCGTGTTGGCGCTGCTAGTGCCTGCCACCACCGCCATCAACCCCCACTCCACCCTCGAGTGCCACCGACGACAGTACACCTACAAGGTGCACAAGACTGATGACGACGGTCGGGTGTGTTGGGATTTCATCAATGTCATGAGCTGCTGGGGGCGCTGCGACTCTAACGAGATCGCGGACTGGAAATTCCCCTACAAGAGGTCGCATCATCCCGTGTGTATGCATGAGCAAACACAGTTGACAGAGGTAACGCTGCGACACTGCGACGAGGACGCTGCCCCTGGGACGGAGATCTACTCC…	MVAVGAAVLALLVPATTAINPHSTLECHRRQYTYKVHKTDDDGRVCWDFINVMSCWGRCDSNEIADWKFPYKRSHHPVCMHEQTQLTEVTLRHCDEDAAPGTEIYSYHDATRCACSVCKSSEASCEGLRYRGARRAPRADVPRG-
Hyrg		New	ATGCACGGGGCTGTGCATCACTGCAGCGGCACAGCCAGCCATTCCTCTCCTGTCCTCACATCACTGCAAGGCTCTGCCATGAACTTAGTAAGTGTGCTGATGCTTGTGATGGCCGCCCTGCTGCTGGCTCCATCTCACAGCCTGCCTGATGCCGAGGTGCTGATGGAGGCGGCGCCAGACCTCAGGCGCCAAGAATGGGTCCAACCACCACCTCCCCCTCGCTTCCACTACCGGGGCTTCGGGAGACCCAACCCCAGGACCAACTGGCTGTAA	MNLVSVLMLVMAALLLAPSHSLPDAEVLMEVAPDLRRQEWVQPPPPPRFHYRGFGRPNPRTNWL-
Insulin		GBEV01062121.1	ATGCAAGCTCCTGTGGTGGTAGTGGTGGTGGTGGTGGCGCTGCTGGACCTCGGGTCTTCAGGGGCGTCTCAGGATACCTACACGACCTCCCACCCCGAAGGGGAACCCGGACGTAGGTTATGCGGCTGGAGGCTGGCCAACAAGCTGAATAGGGTGTGCAAAGGTGTCTACAACAATCCCCGATCTACCAATAACTATCTCTACTACAGAGGCAGGCGAGTTGATGAGAGACGGACGCCAGAGCAGCCGGCCAACGAGCTGTTGGATGTGTTGCCGGATGAGTTGGTGGATATGAGGGGTCCACGTCTTCGCCTCCCCCAGCCTACAGTCCCGGGCCCTCCCTACGTCTCTAGGGGCCCTGCCTACGACTCCAGGGACCCTGCCTACGTCTCTAGGGGC…	MQAPVVVVVVVVALLDLGSSGASQDTYTTSHPEGEPGRRLCGWRLANKLNRVCKGVYNNPRSTNNYLYYRGRRVDERRTPEQPANELLDVLPDELVDMRGPRLRLPQPTVPGPPYVSRGPAYDSRDPAYVSRGPPYVSRGPHPPPPPGEQDSGAQRAFLTLKEAAQMLKTQPRHKRGLSAECCQKVCTVSELVGYCY-
Leucokinin		recombination of GBEV01006537.1, GBEV01013648.1, GBEV01006538.1 and GARH01025088.1	ATGGTGGTGGGCGGGAGATGGGTGGTGGTGTGGGCGTGGCTGGTGGTGGCCTCAGTGGACCCAGTCACGCCACAGGGGACGGACGTGTCGCCTCTCGCTCTCCCTGGCGGCCAGCCATCACCCCCTTGTCTCCCTTACCGGCTACCAACACACCCATTAATACGGTGTGAGTTGAGTAAGAGGCAGCCGTTCTACCACTGGGGAGGCAAGCGGTCACCCCATAAGTTTGGGCTGGGTCTTCCCATCAACTTGCGAGAAGTGTACCTAGCCCTCTTCCAAAATGCCAGGTCTCAACCCCTGAGGCTTCAAGCTACTGAGGGAGAGCTGAAACGAGCAACATTCAACCCTTGGGGAGGCAAGCAGTCAGATCCAATCCATACTGCAAGCTTGACCTCCGAT…	MVVGGRWVVVWAWLVVASVDPVTPQGTDVSPLALPGGQPSPPCLPYRLPTHPLIRCELSKRQPFYHWGGKRSPHKFGLGLPINLREVYLALFQNARSQPLRLQATEGELKRATFNPWGGKQSDPIHTASLTSDAFNDSPSKGNTFTPWGGKRSAEYYLEDESPLAVKEDIIPYVTTFSDEGQTEEIKEGSTATWGGNRVPSVSDGKNDILTEEEPSDFFLLNENLPFPDVGNLRYKREVESYVKSLENIKNSLEEKKAESGKSTQKDDQSQESNTSEVKRARYSAWVGKRPDLQAIQDAVRRLKYQEPQMAERRGFSAWAGKRSLSTVFSNIMSKKAFSAWAGKRSNYDFEQNILKTKVSPWAEKLSDKADSTTNVATVESSPFNDQERASFNEWIGNA…
Molt-inhibiting hormone		GARH01031176.1	ATGGTTAACCAAGCGGCTCAATGCTTCATTGTACGGAGAGTGTGGCTGGTGGTGGTGGTTGGGCTACTGGTACAGCAGACAACGGCAAGGTATGTCTTCGAAGAATGTCCTGGAGTGATGGGCAACCGAGCCGTCCACGGCAAGGTGACCCGGGTTTGTGAGGATTGCTACAACGTCTTCCGGGACACTGACGTCTTGGCCGGATGCAGGAAAGGCTGCTTCTCTAGTGAGATGTTCAAGCTTTGCCTCTTGGCTATGGAGCGCGTCGAGGAGTTTCCAGACTTCAAGAGATGGATTGGTATTCTTAACGCTGGACGCTAG	MVNQAAQCFIVRRVWLVVVVGLLVQQTTARYVFEECPGVMGNRAVHGKVTRVCEDCYNVFRDTDVLAGCRKGCFSSEMFKLCLLAMERVEEFPDFKRWIGILNAGR-
Myosuppressin		GARH01033501.1	ATGATGTGCAGCAGCAGCAGCAGCTCGTGGTGCAGCCTCCTGCTGGTGGGCGTGGTGGTGGCGCTGGGCGTGTGTGTGGGTGTGGGCGAGGCCATCCCCCCTCCCATCTGCCTCAACCAACAGCTGCCTCTCAGCCCCTATGCTAAGAAGCTGTGCGCAGCCCTCTCCAACATCTCAGAGTTCTCCCGGGCCATGGAGGAGTACCTCGACGCCCAAGCCGTCAAGAACCTCATGCCCGTGAACGAGCCCGAGGTCAAGCGCCAAGACCTGGACCACGTCTTCCTACGGTTCGGACGCTCCCAGTAA	MMCSSSSSSWCSLLLVGVVVALGVCVGVGEAIPPPICLNQQLPLSPYAKKLCAALSNISEFSRAMEEYLDAQAVKNLMPVNEPEVKRQDLDHVFLRFGRSQ-
Natalisin		GBEV01054945.1	ATGATCAGACGGAGCGACGTGATGGGTTGCTTGTGGGTGGCGACCTGTCTTGCTTCTGCCCTTGCTATCACTAAACCGGTTGAAGATGACTCGCAGGAGAAGCAGGTGTTACCAGGTGAGGAGGCCTCGTCTTATGTAACATCCCGACTGTTGCCCTCCTACACCAGTGACTCCTCAGGCTTCTGGCCCTTGCGTGGCAAGCGTCCACCCTCCGGAGACCTGACCACGGCGGGGAGGCGCACCCTGGTCATGGGCAGTGATGGGGCGTTCTGGCTAACCCGCGGCAAGAAGGCCTACCAGGGTCACCAGCCCTTCTATTGGGGCTCCAACCAAGACCTGTGGGGGGAGACGCCCTACACACGCAAGCCGGGAGAAGGGGCGGAAGAGGTCACGTCCCTC…	MIRRSDVMGCLWVATCLASALAITKPVEDDSQEKQVLPGEEASSYVTSRLLPSYTSDSSGFWPLRGKRPPSGDLTTAGRRTLVMGSDGAFWLTRGKKAYQGHQPFYWGSNQDLWGETPYTRKPGEGAEEVTSLRPPSQFPTPGDTKQSSRGKRDSGGPFWVSRGKKDGGPFWVARGKRVMGTDLAWGANPWIMGMRSQDVDQDGVISYLSSDDIFFSKREGGGPFWTSRGKKPAGGGPGGSPPLWVSRVGKSSGDKTFWVARGKKDAPHTHPFWISRGKRDDANITSFWVARGKKAGESHPFWIARGKADHATHPFWERRGKDEPEGHPLWITRGKKEVKTKPFWVSREESDGAPYWVSGGRREDQRPSDGGGVPVPRTVARDSHEDPVMAYLLQVLAE…
Neuroparsin 1		GARH01002923.1	ATGAGACGCTCCAGCCTCCTCACCACCACAGTCCTCGTGGTTGTTGTCGTCATATTCCTGCAGGGAACTGCAGGGGCCCCCAGGTGCAGCAGGCAGGGCGGCAGGGCTCCGCCTCACAACTGCAAATATGGCACAGTTTCAGACTGGTGTGGCAACCCAGTGTGCGCCAAGGGCCCTGGGGAGACGTGTGGCGGGGAGTGGGGTGAGAACGGGGCGTGTGGCGCCGGCACCTACTGCTCCTGCGGCTTCTGCTCTGGTTGCTCTGCCAACCTCGAGTGTTGGTTCGGCAACTTCTGCTAG	MRRSSLLTTTVLVVVVVIFLQGTAGAPRCSRQGGRAPPHNCKYGTVSDWCGNPVCAKGPGETCGGEWGENGACGAGTYCSCGFCSGCSANLECWFGNFC-
Neuroparsin 2		GARH01010986.1	ATGAGGACGATATCTTGTATCAGCGGCGTGTCCTGCCTCCTAACCCTCTGCTCCATCCTCCTCCTTATTCTCCAGAATGCCGCAGCCTCTCCTCTGTGTCCGGAACGGAACGAGATCACACCTGAGGACCTAAACACGTGCAAGTACGGCGTGGTGCTGGGATGGTGTGGCAACCCGGCTTGTGGCAAGGGCCCAGGAGATCCATGTGGAGGCCGCTGGGAGGAGAACGGCATCTGTGGAGAGGGAATGTACTGTGTGTGCGGGTACTGCGCTGGCTGTACTACAACTCTTGAGTGCGCATTGGGCAGATTCTGCTAG	MRTISCISGVSCLLTLCSILLLILQNAAASPLCPERNEITPEDLNTCKYGVVLGWCGNPACGKGPGDPCGGRWEENGICGEGMYCVCGYCAGCTTTLECALGRFC-
Neuroparsin 3		GARH01007356.1	ATGAGAACGTTGACATCCTTCATGACTTTCGTCGTCGCCTTCTACTGCCTGGTGCTCCTCTTCCAGGAAGCGGCAGCTGCCCCTCGCTGCGAACACCACGACCGACCTCCTCCCAACAACTGCAAATATGGTACTGTCCGGGACTGGTGTCGCAATGGAGTGTGTGCAAAGGGACCTGGTGAGAGCTGTGGGGGGAACTGGTTCGAGCAAGGCAAGTGTGGCATGGGAACGTTCTGCCAGTGTGGTGTCTGCACCGGTTGCTCCACCGTCGATGGTAGCTGCGCGAACGGTCACTTGATGTGCTAG	MRTLTSFMTFVVAFYCLVLLFQEAAAAPRCEHHDRPPPNNCKYGTVRDWCRNGVCAKGPGESCGGNWFEQGKCGMGTFCQCGVCTGCSTVDGSCANGHLMC-
Neuropeptide F 1a		GARH01035203.1	ATGTATCGCCACATCGTCTCAGCCATGGTGGTGGCCGCGGTTGTGGTGGGCGTGCTGGAGATGGGCGCAGTAGAGGGCAAGCCCGACCCCACGGAGCTGGCGGCCATGGCGGACGCCATCAAGTACCTGCAGGAGCTCACCAAATACTACTCCCAAGTCTCCCGGCCCAGGTTTGGAAAGCGCAGCGAATATGCGGTTGTCCCCGGCGACGCCTTGATGGCAGCACCCCATTAA	MYRHIVSAMVVAAVVVGVLEMGAVEGKPDPTELAAMADAIKYLQELTKYYSQVSRPRFGKRSEYAVVPGDALMAAPH-
Neuropeptide F 1b		New	ATGTATCGCCACATCGTCTCAGCCATGGTGGTGGCCGCGGTTGTGGTGGGCGTGCTGGAGATGGGCGCAGTAGAGGGCAAGCCCGACCCCACGGAGCTGGCGGCCATGGCGGACGCCATCAAGTACCTGCAGGAGCTCACCAAATACTACTCCCAAGTCTCCCGGCCCAGCCCACGTTCGGCGCCTGGGCCAGCCTCCCAGATACAAGCCCTGGAAAAGACCCTAAAATTCCTACAGTTGCAGGAACTTGGGAAAATGTATTCACTTAGGGCCAGGCCGCGGTTTGGAAAGCGCAGCGAATATGCGGTTGTCCCCGGCGACGCCTTGATGGAGGCGAGTGAAAGGCTTCTGGAGACCCTCGCCCGCAGGAGGTGA	MYRHIVSAMVVAAVVVGVLEMGAVEGKPDPTELAAMADAIKYLQELTKYYSQVSRPSPRSAPGPASQIQALEKTLKFLQLQELGKMYSLRARPRFGKRSEYAVVPGDALMEASERLLETLARRR-
Neuropeptide F 2		GBEV01005906.1	ATGCAAGGCATGGTGATGGTAGGGACGGTAGTGGCGGCGGTGGTGGCAACACTGGTGTCAGGTGTGGCGTCAGGCGGCAGACACGACTCCTCAGCAGCCGACGCCCTGCAGGCCATGCACGAGGCGGCCATCGCCGGGCTCCTGGGTCCCACGGAGATCCAGTACCCAAACCGACCCAACATGTTCAAGTCCCCCGTGGAGCTCAGGCAGTACCTGGATGCACTCAACGCTTACTACGCCATCGCTGGGAGACCAAGGTTTGGCAAGCGTGGCAGCCACGGTCCCCAGCGCACGGAGGAGGTCTACGACTACTGA	MQGMVMVGTVVAAVVATLVSGVASGGRHDSSAADALQAMHEAAIAGLLGPTEIQYPNRPNMFKSPVELRQYLDALNAYYAIAGRPRFGKRGSHGPQRTEEVYDY-
Neuropeptide-like precursor 1		recombination of GBEV01007238.1, GARH01010938.1, GBEV01007993.1 and GARH01011677.1	ATGACCCTCCACTGCTGGCACTCCGCCCTCTTCCTCCTCCTCCTTCTGGCCCTCGTCTTACATACCCAGGGGGCGAGTGTTGGTGACCTGACCTCCTCCGCCACCGACACCTCTACTAGTGACGCAGGCGAGGCACATGATGACGCAAGAGAGGGCAGAGAGAAGCGCTTCCTGGGGGTGGAGACGAGAGGTGCTCTAGTGGCAGGTGACCCCACCCACGCCCCATGGATGGCAGACGGCTCCGCCCACGCTGGGTGGGGCTTCTCCACCGGGAACCTGCCGCTCGACCGGAACTTCAAGATGAAGCTACTGCAGAAGGCCAAGCTGCGACAAAAGAGTCGGCCGCTGCCGTCCACCCAGAGCACCCACAGCACCATGCCCATCGGGAAGAGGAACCTG…	MTLHCWHSALFLLLLLALVLHTQGASVGDLTSSATDTSTSDAGEAHDDAREGREKRFLGVETRGALVAGDPTHAPWMADGSAHAGWGFSTGNLPLDRNFKMKLLQKAKLRQKSRPLPSTQSTHSTMPIGKRNLAALAATNNMPKNVKKSESLTTPSTDVSTTELNLQDKRNIASLARDGNLPDARIKKDVDADGSVTSERVSLAAPSKEDDHDTSLDAKVSHPSNTSSQSENVSLHSDVDKRHISSIARANNFPRHSLQEKRYFDSTLDSFRDNDVNKRFYASLLKSNSLPRPVFLAGMPSQDKRYLASLLKAQRFSSLPDGQNQHNSFYSSLAKNTDLGSGVDKRSLTSLLERLRSSGNTLEDEKTNEEQSESLGEDKRHLSSLFQPRNDNFLDTLNE…
Orcokinin-A		recombination of GARH01012380.1 and GARH01002769.1	ATGACAGCGCAGATGTTCACCATCGCTCTGCTTCTCTCACTCTCAGCCATCGCTGCTGCAGGAACTATCAAGACGGCCCCCGCCAGGACCCCCAGTACTCAGGACGACGCCAGCTTCCCCCCAGACGGAGCTCCAGTGAAACGCTTCGACGCTTTTACGACCGGCTTTGGCCACAGCAAACGCAACTTTGATGAGATCGACCGCTCCGGATTTGGCTTTGCTAAGAAGAATTTTGACGAAATCGATCGCTCAGGATTTGGCTTCAACAAAAGGAATTTCGATGAGATCGACCGATCTGGCTTTGGCTTCAACAAGCGTAACTTTGATGAGATCGACCGCACTGGATTCGGCTTCCACAAGCGAGATTATGATGTGTTCCCCGACAAGAGGAATTTTGAC…	MTAQMFTIALLLSLSAIAAAGTIKTAPARTPSTQDDASFPPDGAPVKRFDAFTTGFGHSKRNFDEIDRSGFGFAKKNFDEIDRSGFGFNKRNFDEIDRSGFGFNKRNFDEIDRTGFGFHKRDYDVFPDKRNFDEIDRSGFGFVRRNVE-
Periviscerokinin		GBEV01238122.1	ATGAAGAGCGCAGCCTTCGGCAGGATTCTTCTTCTTGTGGTTCTCCTTGCTTTCAGCTGTGAGGGTCAGCTCAAGCGGCAGGACCTCATACCGTTCCCGCGAGTGGGCAAGAGAACNNAACGCTGGAGCGAGATGAGGGCGGTCTGCCCGGAGTGGAGGTCGACGACGCACTGGCCCCTTCACCTGTCCTCCTGCAGGACCTGCCGAACACCTTCCAACAAGCTCTGA	MKSAAFGRILLLVVLLAFSCEGQLKRQDLIPFPRVGKRXXRWSEMRAVCPEWRSTTHWPLHLSSCRTCRTPSNKL-
Pigment dispersing hormone 1		GARH01037985.1	ATGCGTAACGCCGTGGTTGTTTTGGTGCTGGTGGCAATGGTCGCCGTCCTAACCCGGGCCCAGGAGCTGAAGTATCCTGAGCGTGAGGTGGTGGCCGAACTGGCAGCCCAGATCCTACGGGTGGCCCAGGGCCCCTGGGGCACCATGGCCGGAGGACCACACAAGCGCAACTCTGAACTCATCAACTCCATCCTGGGGCTCCCGAAGGTGATGAACGAAGCCGGCAGGAGATAA	MRNAVVVLVLVAMVAVLTRAQELKYPEREVVAELAAQILRVAQGPWGTMAGGPHKRNSELINSILGLPKVMNEAGRR-
Pigment dispersing hormone 2		GARH01020483.1 and manual aligning 454 sequences	ATGCGCAGCGCCGTTTTGGTTGTGTTGGTGCTGGTGGCAATGGTCGCAGTCCTAACCCGGGCCCAGGAGCTGAAGTATTCTGAGCGTGAGGTGGTGACCAACCTGGCAGCCCAGATCCTCCGAGTGGTCCACGGGCCATGGGGCACCTCTGCTGCCCCCAGCAAGCGCAACTCCGAACTCATCAACGCTCTTCTAGGCAGCCCAACGCTGATGGGTGAAGTGGGCAGAAAGTAA	MRSAVLVVLVLVAMVAVLTRAQELKYSEREVVTNLAAQILRVVHGPWGTSAAPSKRNSELINALLGSPTLMGEVGRK
elongated Pigment dispersing hormone		GBEV01236728.1	AGCCGGAGGAGGGTTCTGTGTCATTGGTGCTGCTGCCTCTGCCCTCAAACTACCACCAGACAACCACAGGAACTGCCCAGAAGCGCAACTCTGAACTTCTTAACACTCTCCTGGGGTCACAGGGCCTGAGCAACATGCGTAGTGCTGGGAGACGCTAG	PEEGSVSLVLLPLPSNYHQTTTGTAQKRNSELLNTLLGSQGLSNMRSAGRR
Proctolin		GARH01039201.1	ATGGCGCGGACAGGCGTGGTAGTGGTGGTGGTGGCGCTGGTGGTGGTGGCGGCCGCCCTCACCCACGCTCGCTACCTCCCCACCAGGGCAGACGACTCCCGCCTCGAAGACATCAGAGAACTCCTCAGAGAGGTCCTGGAGCGGACAGCCGACGGTGGCAACACCAGAGTCACCGGATCCGGATACGATAGGCAATTCCTGTTTAAACGCGCAGCCAGCGAGGGAGGGGTGGCAGAGGTGATGGAGCCACTCCATAACCTTCCCCAGTAA	MARTGVVVVVVALVVVAAALTHARYLPTRADDSRLEDIRELLREVLERTADGGNTRVTGSGYDRQFLFKRAASEGGVAEVMEPLHNLPQ-
Pyrokinin		recombination of GBEV01038537.1, GBEV01049409.1 and GARH01022812.1	CAGGCGTGGAAGATACACTGGTCTTGTGGCCTCTCTCGCCTCCCGTGCCCCCTACCACGCTCTTCCCCTCTCCCGGGACGCCCATTGGCCGCAGTCACTTGCTGCCTTCCAATCGGGACGTGTGATTGGGTGGTGCATACCGGTCGACGATTGGTGGACCGCTAGGCATGCACGCACTGACGTGGCCACTCATCTTCGCCTGCTTTACTTGTGCTAGATGTACAGCCCAATCCCCCGCGTGGGAGGGAGGATGGTCCAGGCCGCCCCCGGAGCCCCGCCACCTGCCGCCCAGCCTCGACGACACCACCCACCACCTCCTCAGCCTACTCCACAACGTCTACCCTCTCTACACCTCCGCGGAAATGATCCCTTCAGAGAGAGAAGAGAGCGTGATTAAGA…	MHALTWPLIFACFTCARCTAQSPAWEGGWSRPPPEPRHLPPSLDDTTHHLLSLLHNVYPLYTSAEMIPSEREESVIKSTGAPKMLFYPSQLGMKTTSEGTEEASQTHKEEEGKRRRKRSVDSSEEEREGVDTSQAAGHHDHPSQDDITLNDTSAWWWPFVSVRRSPFSPQLGKLTNIIPEDFDYDDESASPEYLEDDLEDYLQGEVEAMVWSPQETQNVEGPSTQDANTWFSNQRLDKRAAASPDFTFSPRLGKKGDFAFSPRLGKKLDFAFVPRLGKKADFQFSPRLGKKADFAFXXXXXFSPRLGKKSDFQFSPRLGKKADFQFSPRLGKKADFAFSPRLGKRDGEETSDDARGSITPMYVPRPGRPYFSPRLG
Red pigement concentrating hormone (RPCH)		Trinity	ATGGTCCGTACATGCGTAGTCCTGATGCTGACGGCGATGGTTCTGGCGTCCTGTGTGACGGGCCAGCTTAACTTTTCTCCAGGTTGGGGTAAGCGTGCCGGAGGGGTGGCGGTGGGCGGCGGCGGTGGCGTCTCTGATCCAGCCGCACTTCATTCCGCTTCCCAAGCCGCCCTTGCCGCAGTCTCCCCCAACGCCGCCGGCGACAACTGCGGGACGATCCCTGTGTCCGCCGTCATGCATATCTACAGGCTCATCAGGGCGGAGGCGGCGCGACTTGTCCAGTGCCAAGAGGAGGAGTATATGGGATAA	MVRTCVVLMLTAMVLASCVTGQLNFSPGWGKRAGGVAVGGGGGVSDPAALHSASQAALAAVSPNAAGDNCGTIPVSAVMHIYRLIRAEAARLVQCQEEEYMG
Relaxin		GBEV01092320.1	ATGATGGCGTTGTTGCTGGCAGCCATGTTTGTTATTGCGGCCATCTCCTGGGCGCTCGATCCTGACCTGATCCGCCAGATTGAGAGCAGGACGGAGGCGGAATGGCAGACCTTGTGGAGCAAGGAGAGACTAGCGCTGTGTCGGGCTCGGTTACGGTACAACTTGGACTCCATCTGCGGCAAAGACGTCTACCGCAGGTCGCTCAAGACGCCGCCGCCATCACACCATCAGCACCAGAAACAACACCACCTCGTTAAGCGCACCACTGATATATGTGTCCATGTTCACGAAGCGGGTGGAGAGAGTGCCGAGGATAACACTGAGAAGAGAGAAAAGAGTCTGGATGGGGCAGAGAGCATCCTTCCATCCACTACAATTGAGATCAATCCATCCACTCCG…	MMALLLAAMFVIAAISWALDPDLIRQIESRTEAEWQTLWSKERLALCRARLRYNLDSICGKDVYRRSLKTPPPSHHQHQKQHHLVKRTTDICVHVHEAGGESAEDNTEKREKSLDGAESILPSTTIEINPSTPDTGQESVQARSPFLSVHQANLFVTTWVGGRGRRGPQHRLRRQSPSITAECCTAVGCTWEEYAEYCPTSSRLRAGVTLI-
RYamide		GARH01037675.1	ATGACCCGCGGCGCGTGCCCCACCCTGGTCCTGCTGGCCGCCCTGCTGACCCTGGCCGCCTCACAGGGCTTCTACTCTCAGCGCTATGGCAAGAGGAGCGACACGAGAGAGGTTGCAGTTCGATCGGGCCTCTACGTTAACCGGAACGGACGATCTACCCTTCCTCAAGGCCTGCCGGAGATCAAGATCCGGTCCTCCAGGTTCATCGGTGGCTCCCGCTACGGCAAGAGGTCTGGCTCCCCTCCCGAGTCGTCTGAATTCTCCTCTGCTATCACTCCCGAAGCTGATGACACCGATATGACCGCCACTCTCCTTCTGGGGGACTCTGTTCTGTGCTTCCTCGTCGACGTCCCGGACATCTACCGCTGCCTCAAGAAACCTGCGTCCGAGGAGGCGAAC…	MTRGACPTLVLLAALLTLAASQGFYSQRYGKRSDTREVAVRSGLYVNRNGRSTLPQGLPEIKIRSSRFIGGSRYGKRSGSPPESSEFSSAITPEADDTDMTATLLLGDSVLCFLVDVPDIYRCLKKPASEEANN-
short Neuropeptide F		GARH01021601.1	ATGGGCGTGAGCGCAGTCAAGTGTTGGGTGACGCTGTTGTGTTGCTGCGTCCTGCTCTCCCAGCTCACCAGCGCAGGTCCTGCTCCTTCAGACTATGACACTGTGAACGAGGTGTACAGCTGGCTGTCAGAGCACGGACTAGACCGACGCGCTCCCCCCTCCATGCGGCTCAGGTTCGGCAAGCGGGACATGGGCTGGCAGGTGGCCCAGCGCTCCATGCCCTCCCTCAGGCTACGCTTTGGCAAGCGGACCGTCGACCAGGAGGAGCCACTGTACGACCATGACCTGGTACGCAAGGACAGTCGTACGCCAGCCCTCAGACTCCGCTTCGGCAAGCGTGATTCATCCTACGGACAGGAAGAACAAGATGTTGCCAGCCAGGAGCAGTAA	MGVSAVKCWVTLLCCCVLLSQLTSAGPAPSDYDTVNEVYSWLSEHGLDRRAPPSMRLRFGKRDMGWQVAQRSMPSLRLRFGKRTVDQEEPLYDHDLVRKDSRTPALRLRFGKRDSSYGQEEQDVASQEQ-
SIFamide		GARH01033213.1	ATGTGTGTACAGACGCGGATGTTGGTGGCGGTGGCCGTGGTGCTGGTGGTCCTGGCTGTGCTGAGCGACCCCGTCAGCGCCGGCTACAGGAAGCCCCCCTTCAACGGATCCATCTTCGGCAAGAGAGCTGGCGGCGACTCCTTGTACGAACCGGGCAAGGCTTTGGCGTCCGCCTGTCAGGTGGCTGTGGAGGCTTGTGCAGCCTGGTTCCCCGGTCCAGAGAAGAAATGA	MCVQTRMLVAVAVVLVVLAVLSDPVSAGYRKPPFNGSIFGKRAGGDSLYEPGKALASACQVAVEACAAWFPGPEKK-
Sulfakinin		GARH01031132.1	ATGAAGTGGACGAGCTGGAATGTGGCGGCGGTGATGGCGGCCATCTTGCTGACCCGGGCGGCGTCGGCGCCAGCCAGACCTTCCTCCCTGGCCAGAGTGTTAGCGCCAGTCGTCAGACACAGGCTGGAGGAGGGACGCCTCACCCCGGCGCTGGTGGAGGAGCTGGTGGCCGACTTCGAAGACCCGGAGCTGATGGACTTCCACGACGCAGCCGGCAAGCGCGAGTTCGACGAGTACGGCCACATGAGGTTCGGGAAGCGCGGCGGCGACTACGACGACTACGGCCACCTCCGCTTCGGCAGAAGCCTCCGTGGAGGCCAGCACGACCCCTCCATTCTCCACTAA	MKWTSWNVAAVMAAILLTRAASAPARPSSLARVLAPVVRHRLEEGRLTPALVEELVADFEDPELMDFHDAAGKREFDEYGHMRFGKRGGDYDDYGHLRFGRSLRGGQHDPSILH-
Tachykinin		GBEV01001769.1	ATGGTGCGGGGAGCGGCGATAGGCTTGATGGTGATGGTGGTGGTGACAGGCGCCCTGGCCGAGGAACAGGACACCGCAGACAGGGAGCGACGGGCCCCCTCAGGATTCCTGGGGATGCGAGGCAAGAAGGATGTGTCCACCCCCCTCGAGAACATCGTCCCCGCCGTCAACGACTACACGCTGCAGGACTCCTTCCCCGCCTCCCTCTACGGCCTCAGGGACGACAATGGCCCAGTGGTTCTTGCCGTTCCCTGGAGAGTCAAGAAGGCGCCATCCGGGTTCCTGGGCATGCGCGGCAAGAAGAGTGGCGAAGAGGCCTTTGGCGAAGCAGGGATGGACAGCGAGCTGGAGACCCTCCTCAAGCGTGCTCCTTCAGGGTTCCTGGGCATGCGTGGCAAG…	MVRGAAIGLMVMVVVTGALAEEQDTADRERRAPSGFLGMRGKKDVSTPLENIVPAVNDYTLQDSFPASLYGLRDDNGPVVLAVPWRVKKAPSGFLGMRGKKSGEEAFGEAGMDSELETLLKRAPSGFLGMRGKKAPSGFLGMRGKKAPSGFLGMRGKKHFDDESEIDAYIQALTAMVDGQQEKRAPSGFLGMRGKKAFFGDSSDEEMSVAGVDKRAPSGFLGMRG-
Trissin		GBEV01012776.1 and Trinity	ATGCATTACCTTCCTATATTTCTTGTGTGGGCGGTGGTGGTGGGCGGGAGCTGGGCGTGGAGCAGCAGTGAAGTGTCCTGCGCCTCCTGCGGCTCAGAGTGCCAGGCTGCCTGCGGCACCAGGAACTTCCGCGCCTGCTGCTTCAACTTCCAGAGGCGCCGACGGGCCGACCCCCTCGCTCACAGCAGCAGCACGGTGGCAGACGAGTCGGATACCCTGGCCCTCCAGGGCCTGGTGAGGCTTGGAGGAGGCGGTGCCAGGGACCGCCACTTGGCTAAGGTCCTACGGTCCCTCTCCCGCTCGCTGGAGGCCTCCGAGGTGGACGGCCGTTACTTGGAGCACACGCCTTACCTCTCCACGCCAGTACAGGACTCGAGCGAGGAGCAGGAGGTCGAAGAT…	MHYLPIFLVWAVVVGGSWAWSSSEVSCASCGSECQAACGTRNFRACCFNFQRRRRADPLAHSSSTVADESDTLALQGLVRLGGGGARDRHLAKVLRSLSRSLEASEVDGRYLEHTPYLSTPVQDSSEEQEVEDDFLTSSGGDGGAVEDTALSHLVTLALRRPPAALRKRQQRFPPPNVKK-
Vasopressin		GARH01002594.1	ATGATGGTGGCGGCTGTTGTGGTTGGGAACGCGGCTGCGTGCTTCATCACTAACTGTCCTCCTGGGGGCAAGAGGTCCTCTTCTTCAGCACAAATTGGTCGTTCCAGGACTTGTACCTCGTGTGGACCAGGACTCCGGGGGCGCTGTTTGGGGCCAGAGATCTGCTGTGGGCCCGGGATCGGCTGCTTCATGGGGACCCGGGAGGCCAGGATGTGCCGCGCCGAGAACCTGGTGCCCGTAACCTGCGCTAACACAGACCTGAACACCTGCGGCAGGCTGCGGGGAGGACGCTGTGCCGCTTCAGGACTCTGCTGCACAGAAATGAAGTGTGAATTCGACGGGAGTTGTGTGGATGGTGGCGAGGGGAGTCTTGAAGACCAGCAGACGGAGAGACAACGC…	MQAGVLMMVAAVVVGNAAACFITNCPPGGKRSSSSAQIGRSRTCTSCGPGLRGRCLGPEICCGPGIGCFMGTREARMCRAENLVPVTCANTDLNTCGRLRGGRCAASGLCCTEMKCEFDGSCVDGGEGSLEDQQTERQRFALLPNLSDDQWSL-

## Sheet: Receptors
Carcinus neuropeptide GPCRs
name	comments	CDS	protein sequence
ACP-GPCR		CGGTGTGCTCTTCCGATCTATGGTGCTCGTGTGTATCAGTCTGGACCGATACTTCGCGGTGTTGCATCCCCTCAAAGTGAACGACGCTCAACGCAGAGGGAAGATTATGCTGTTCTTTGCCTGGCTCATCTCCGCCGTCATCTCCTTACCGCAGAGTGTTATCTTCAACGTCCAGCCTCACCCAAGCTACCCAGACTTCTACCAATGCGTGACGTTTGGTTTCTTCGAGAACAACAACGGCGGGGAGATGATGTACACTGTGTTCTGCATCTCGTTCCTCTACTTCATCCCGCTGTCCATCATCATCATCGCCTACACCAGAATCATCATAGAGATCAGCAAGAAAAGCAGAGACACCCAACATGATCACACACCA	GVLFRSMVLVCISLDRYFAVLHPLKVNDAQRRGKIMLFFAWLISAVISLPQSVIFNVQPHPSYPDFYQCVTFGFFENNNGGEMMYTVFCISFLYFIPLSIIIIAYTRIIIEISKKSRDTQHDHTP
AstA-GPCR		ATGGATATGGACGGGGAGAGCACGGAGTTGCCGATGGATGAGGAAAATGGCATTGAACCTTTCCTCACCTTCCTGCCGCCTTACATTCTCTGCAGCACCACTAACTACACCAAACTACCGCTCTGCAATAATGAGACCAAGGAGGTGGAAGAGCCAGAGTTTGAGTTTGCCTTTGGTGTGGCCATCGTAGTGCCCATCATCTTCGGCATCATCGTCCTAGTGGGTCTCTTCGGCAACACCCTCGTCGTCATCGTCATTATCGCCAACAAGCAAATGAGATCCACAACGAATTATCTCATTTTCAGCTTAGCGATGGCGGACTTACTCTTCATTGTGTTCTGCGTTCCGTTCACCGCCTCCGACTACATCCTGCCCTCATGGCCCTTCGGAAGTATTTGG…	MDMDGESTELPMDEENGIEPFLTFLPPYILCSTTNYTKLPLCNNETKEVEEPEFEFAFGVAIVVPIIFGIIVLVGLFGNTLVVIVIIANKQMRSTTNYLIFSLAMADLLFIVFCVPFTASDYILPSWPFGSIWCQTVQYLTYVTAYASVYTLLLLSFDRFLAVVHPIAALTIRTEGNAFFAICCSWVLILTSCIPLYLCHGIKEQNFDGNVYFHCGFLDEEYNHMAFHIGFITTMYFVPLAVIVLLYLMILNRLWYGVVPGGRTSAESVRGKKRVTRMVVIVVVTFIVCWFPIQLVLLLKSLGLYKMSTVNIIMQIAAQVLAYINSCVNPILYAFLSDPFRKAFRKVISCGPQRRNMTWNGRTKGDKSMESRPLNPRPNPQSLPMTQFMSTTQHLSPSV…
AstB-GPCR		ATGGAGGAGAACGTGACGCTGGACGAGGTGATGTGTGGCGGCGACAACTACACCCTGGACAGTAATGTCTCGGCCAACACCACCATGGACCATCTCAACGTTAGCGGCCAATACCCGCTGGACTTGGCGGTGCCCCTGTACGGGTATGCCATGCCCGTGCTGCTGCTGGTCACCACGGTGGCCAACACACTCATCGTGGCGGTGCTGTGGCAGCCACACATGCGTTCACCAACCAACGCAGTGCTCATGGCCATGGCGCTCTCAGACATGCTCACGGTACTCTTCCCGGAGCCCATGTTCTTCTACATGTACACACTAGACAACCACGCCAAGCCACTCCATCCCCCAGCTGCCTGTTATGCCTGGTACGTGCTGCACGAACCCATCCCCAACATGTTC…	MEENVTLDEVMCGGDNYTLDSNVSANTTMDHLNVSGQYPLDLAVPLYGYAMPVLLLVTTVANTLIVAVLWQPHMRSPTNAVLMAMALSDMLTVLFPEPMFFYMYTLDNHAKPLHPPAACYAWYVLHEPIPNMFHTASIWLTVLLATQRYISVCHPSLAPRWCTQNIVTWAIVWVFFFAAIHQTPRVFENYYESMQIEWEGQCVWVCRVTFNSWVTTIKIDVYYPIYFWFRVVFVHLGPCTVLVVLNVLLFKALKEAQKRRKKLLNEKSSSKECRRMRDHNTTLMLIVVVSVFLVTEIPLAVITVLHIMSNSGLNIFSDQSYDSVMRFFIISNSFIIFSYPINFAIYCGMSRQFRETFRDLFVRGGSQSWRRMDSTRDSRGSMYNGPPRNCRSLTSETII-
AstC-GPCR		ATGAGCTTTTCTGGGGACATGCTGGTGAGCGAGGAAGAGCGGGAGGAGGCTGGCAATGGGTCACAGTTACTCTGGGACTTGGTGCCCCTGAACTGCTCCTTCCTGTCGCTGGCGGAGGGACTCAACGCCACCAACTGTACGAACGGCGGCGAAGTATTTGACGGGCGTATGTTTCCTCTGCTGAGCGAGACTGTACAGCACATGACGGTGGTGTTCTTGGCCCTCGCCTTCCTGGTGGGTCTGTGCGGCAACACCCTCGTCATCTACGTGGTCATCAGGTTCTCCAAGATGCAGACAGTCACTAATCTGTACATCCTCAACCTGGCCATCGCGGACGAGCTCTTCGTGATCGGCGTGCCCTTCCTCATGACCACCTCGGTGCTAGGTCATTGGCCCTTC…	MSFSGDMLVSEEEREEAGNGSQLLWDLVPLNCSFLSLAEGLNATNCTNGGEVFDGRMFPLLSETVQHMTVVFLALAFLVGLCGNTLVIYVVIRFSKMQTVTNLYILNLAIADELFVIGVPFLMTTSVLGHWPFGSIMCKLYMITTSLNQFTSSLFLTIMSADRYIAVCHPISSPKFRTPMISKLVSLTAWTLSALMIVPVFMYSNTLEVNNLTNCNIVWPDGFGVNGQVVFTLYSLVLAFTIPVVLIFIFYSLVLHKLKTVGPKSKSKEKKKSHRKVTKMVLTVITVYVLCWLPYWVLQLTLILTPPGEGQSPFMVVLFLISSCLSYINSAINPILYAFLSDNFKKSFMKACTCAGRRDANNVLMAENSLLPRRRAGSNLLPRSPRPNKEAKTSKGGPE…
AstC-GPCR splice variant		ATGAGCTTTTCTGGGGACATGCTGGTGAGCGAGGAAGAGCGGGAGGAGGCTGGCAATGGGTCACAGTTACTCTGGGACTTGGTGCCCCTGAACTGCTCCTTCCTGTCGCTGGCGGAGGGACTCAACGCCACCAACTGTACGAACGGCGGCGAAGTATTTGACGGGCGTATGTTTCCTCTGCTGAGCGAGACTGTACAGCACATGACGGTGGTGTTCTTGGCCCTCGCCTTCCTGGTGGGTCTGTGCGGCAACACCCTCGTCATCTACGTGGTCATCAGGTTCTCCAAGATGCAGACAGTCACTAATCTGTACATCCTCAACCTGGCCATCGCAGACGAACTCTTCGTGATCGGCGTGCCCTTCCTCATGACCACCACCATCATGGAGTACTGGCCTTTT…	MSFSGDMLVSEEEREEAGNGSQLLWDLVPLNCSFLSLAEGLNATNCTNGGEVFDGRMFPLLSETVQHMTVVFLALAFLVGLCGNTLVIYVVIRFSKMQTVTNLYILNLAIADELFVIGVPFLMTTTIMEYWPFGFIMCKLYMITTSLNQFTSSLFLTIMSADRYIAVCHPISSPKFRTPMISKLVSLTAWTLSALMIVPVFMYSNILNESNGQASCNIYWPDSVGVRGYTVFTIYSFVLAFGCPVAFIFIFYTMVILKLKAVGMRNKSTKKRSHRRVTRLVLTVITVYVLCWLPYWALQLALTNSVDKQVQSRFMVILFIVSSSLSYINSAINPILYAFLSDNFKKSFMKACTCAGRRDANNVLMAENSLLPRRRAGSNLLPRSPRPNKEAKTSKGGPE…
Bursicon-GPCR		TCGCCCTACTATTACTACTACTACTATTACTGCTGCCCCGCCCCACCTCTGCTTGTCCCGCGCCCTGCTCCTGCTTCGAGCCCCCTCCCCATGGCTTGAGGAAGGGGGTGGGGGTGGTGTGTGTGGGGAGAGGTCTGTCTGCACCCCCCACCCCTCTCGAAAACGCACATGAGGTTGTGTACATTGACCTGAGTAACAATGAAATGAGTGCCCTCGACAACCTCACCTTCACCAACTACCCTTCACTCCATCACCTAAGATTGTCAGGAAACAACATCATCAACATCAGCAGCACTGCATTACATCACCTGCCCTTAAGAGAACTGTATTTGGACAACAACCGCTTGGACAGCCTCGCAAAAAACAGCCTCCCGCACTCAATTTTGCGTGCATCACTTG…	ALLLLLLLLLLPRPTSACPAPCSCFEPPPHGLRKGVGVVCVGRGLSAPPTPLENAHEVVYIDLSNNEMSALDNLTFTNYPSLHHLRLSGNNIINISSTALHHLPLRELYLDNNRLDSLAKNSLPHSILRASLEDNYFMHTPHALSTLRGLQDLNLARNKIKLISTGDFRNLSHLSSLSLHQNQIEDIEENAFENLQMLQILDLTENHLKEVPVAVRSCVRLTRLLLGHNRIRHLGAASFSGLRDLQQVTLQGNPLTTVHPAAFSNLPSLTKLILKEIRSLTVFPLLNGTQGLEMIRIDRASLSALPHGLCAHAPRLRSLNLHLNAITELPDLTSCTHLRLLDLSDNAILSLGHASFRGAPLLQDLLLQDNRITHVPADAFVGLSNLQVLDLQRNQIMEI…
CCHamide-GPCR-1		AGTGACCCAGTCTCGCAACACGTGCCCTCCCCCAACCGGGTGGAGACCTACCTGGTGCCCTTCATCTTCGCCGTCATCTTCATCGTCGGCGTCATAGGTAACGGCGCTCTCATCGTGATCTTCGGTCTAAACAAGAATCTGAGGAAGGTACCCAACACCTACCTCATCTCACTGGCTCTAGGGGACCTGCTAGTGCTGTTCTTCACGGTGCCCTTCGTGTCCACCATCTACACCATCGAGTACTGGCCCTACGGTACCTTCGAGTGCAAGTTTAGTGAGTTCGTGAAGGACGTGTCTGTAGGAGTGACTGTCTTCACCCTCACTGCTCTCTCCGCTGACCGTTACAGGGCTATTGTCTCCCCCATCAGGAAGGCTGTGAGTGGCCCGGCCCGAAGTGTT…	SDPVSQHVPSPNRVETYLVPFIFAVIFIVGVIGNGALIVIFGLNKNLRKVPNTYLISLALGDLLVLFFTVPFVSTIYTIEYWPYGTFECKFSEFVKDVSVGVTVFTLTALSADRYRAIVSPIRKAVSGPARSVTLRVTAAIWVVSILLATPAAVFTHIEVFGSLGDINMTVCYPFPDTNGWYTKANVLTKALVYYVLPLIVIAVFYLLMARHLLTPEVVGDAQVFHRQIRTRRKVAKVVLCFIVIFAVCFLPTHVFMVWFYFDLGGEYNDFWHSMRIIGFCLSFINSCINPIALYCISGTFR
CCHamide-GPCR-2	different from CCHamide- GPCR-1	ATGACGGAGGGGCTGGAAGTGTCCCGAGCCACTCTGAGCCTGTACAGTTCCTTGGTGGCGATGGAGGGGGAGGAGGAGGAGGAGACGGTGATAGCCTCGGTGGAGACGGAGTGGGATGCACCACTCACCACGGCCACCTCCTCCAATGTGTCCGTGAGCTACAAACCTTACGAGGAGCGACCCGAGACTTACATTGTGCCCATCTTGTTCGTGATCATCTTTGTAGTGGGACTCGTAGGTAACGGAACATTGATCGCTATCTTCGTGAGGAACCGGAATCTTCGAAGCGTCCCGAACACGTACATCTTCTCCCTGGCTCTCGGTGACTTGCTGGTGCTGCTGTTCACGGTGCCCTTCAATATGCTCATCTACATCCTGGACTCGTGGCCGTTCGGGAGC…	MTEGLEVSRATLSLYSSLVAMEGEEEEETVIASVETEWDAPLTTATSSNVSVSYKPYEERPETYIVPILFVIIFVVGLVGNGTLIAIFVRNRNLRSVPNTYIFSLALGDLLVLLFTVPFNMLIYILDSWPFGSFVCKFSELVRDVSVCVTVFTLTALSADRYLAIVSTVRRAAGGVGRRTVRVAVGIWLASVILALPAALTSGVKEFSLAHKNITVCMLFAQELPPWYSKVYVVTKFLLSYLLPLLVIAIFYLLMAMHLLQADDVPQESHVFHRQLRTRRKVAKIVLTFVLIFAVCLLPTNVFLLWYYVLPYGAYNEYWHAIRIIGFCLCFLNSCINPIALYCISGTFRKYYNHYLSCILCCCSDGGGSGGTRALLQPSNSAFSRCRSFTLRGTTDTIT…
CRF-like-DH-GPCR		GTCACCCAAAGCTACGATCGGCCAACACGGTGGAAACTCAGAGGTCACGCAAGGCCACCAAGGCGCTGCTGGTGCTCATCCCGCTTCTGGGCCTCACCTACATGTTGCTCATTGCACTCCCACAGGAATTAGAACACGTGCGGGCTGTTCTCCTATCCACGCAGGGCTTCTGGGTGGCACTGTTCTTCTGCTTCCTGAACAGCGAAGTACAGAACAGCATCAGACATCACATAGAGAGATGGAAGACTGCCCGAGGCCTGGCTGACCCGCGCTGCCAATCTGTCAGACACAGAGATGGCTCACCTCGACCCAAGACTGGCTGCTCCAGTTACGGGCGACGGCTGTTCGGAGGCAAGAGGGAATCCTTGTGTTCAGAAGTGACAACCATGACCACTTTTA…	HPKLRSANTVETQRSRKATKALLVLIPLLGLTYMLLIALPQELEHVRAVLLSTQGFWVALFFCFLNSEVQNSIRHHIERWKTARGLADPRCQSVRHRDGSPRPKTGCSSYGRRLFGGKRESLCSEVTTMTTFIANGYQPVSTQTTTTNNTTTTITSSNTLPLPQAQPPIPMGHLAFRNSTAGLSQSSGGEAEYKITVKDSLL-
CCAP-GPCR-1		ATGTCGGGTGAGGTCACGGGCGTCCCTATCCCCGCCCACCCGGAGGCCACCACGGAGGGGCCAATGGGAGGCGGAGGGACGCTTCCTGACGAGGCTGGTCTTCTGCTGGAGGAGGATGGGAGAGAAGCCTTACTGGAGGTGAACTGCTCCATGTCCTGTGGGAATTATACGATGCCCGCCAACTCCTCCATCCTGCCGGGGGACTCCTACTACTTCTACGAGACGGAGCAGTTCGCGGTGATGTGGATCCTGTTCATCTCCATCGTGGTGGGCAACGTGGCGGTCATCATTGCTCTCCTCCTCTCCAAGACAAGGAAATCCAGGACCAACTTTTTCATCATGCATCTGGCCCTGGCTGACCTATCAGTGGGCCTCATCAGCGTTCTCACGGACATCGTA…	MSGEVTGVPIPAHPEATTEGPMGGGGTLPDEAGLLLEEDGREALLEVNCSMSCGNYTMPANSSILPGDSYYFYETEQFAVMWILFISIVVGNVAVIIALLLSKTRKSRTNFFIMHLALADLSVGLISVLTDIVWKSTVSWNAGNIACKTVRFAQVLVTYSSTYVLVALSIDRYDAITHPMNFSGSWRRARRLVAGAWILSAIFASPSLVFFMETSVDGVMQCWIDFPKLWQWKLYMTLVALTVFLFPTVIIAACYAVIVYTIWSKGKVMTVTTKALGARNGEKRATNPDDDSRRASSRGLIPKAKIKTVKMT
CCAP-GPCR-2	likely the last part of CCAP-GPCR-1	AGCTCCCGTCAAGATGACCCTGGTGATCGTCTTTGTGTTCATCCTGTGCTGGTCACCGTACATCGTCTTCGACCTCCTACAAGTCTACGGTTACGTGCCTCAGACTGCCACTAACATCGCGGTGGCTACATTCATCCAGTCCTTAGCGCCACTCAACTCGGCAGCTAACCCTATCATCTACTGCCTTTTCTCCACCCATATCTGTCGCAACCTCAGAAGAATCCCAGTGGTGGAGTGGGTGGTGGTGCGGTTGTTCCCTTGTCTGGAGTGCTCCCAGCAGCCCCTGGAGCCGCGCCACACCCTACACCGCTACGGTACAGACTACACGAGTGTGAGTGACGCCTCCACGCGACGCCACACCGCCAACTCCGTCAGGTACACTGCAAGCACCTCGACGGC…	APVKMTLVIVFVFILCWSPYIVFDLLQVYGYVPQTATNIAVATFIQSLAPLNSAANPIIYCLFSTHICRNLRRIPVVEWVVVRLFPCLECSQQPLEPRHTLHRYGTDYTSVSDASTRRHTANSVRYTASTSTASTTSPDPKPPEPALNGLTQPPVASKGRAGSTSKCAKPGS-
EFLa-GPCR		ATCGCCCTGAAAGACACAATGAACGTCTCGTACCCTTACGTGATAGACTCCAACTGCACGCTAGCAGGTCTCACTGCCTTCGAGTTGTTAAACGAGTCGGTATGGGATCCCTTACAGAACGTGAGTCTAGAAGAGGACGCAGACTTTATGAATTGCTCTTACCTGAGACACATCGTGAACTTAAACTGTTCGAGCAGCGACCACCTGTGTCGCTGTACCCGCGACATCTACTGGTCGTATTGCTCCGAGACTCCCGCTTACTATTCCTACATCTACCGCATCATCGGCACACTCTTCCAGGGCATCATCCTGGTGATCGGGGTGATCGGCAACGTGATGGTGGTGATTGTGGTGGCCAAGAACAAAAACATGACTACACCCACTAATTGTTACCTGGTC…	IALKDTMNVSYPYVIDSNCTLAGLTAFELLNESVWDPLQNVSLEEDADFMNCSYLRHIVNLNCSSSDHLCRCTRDIYWSYCSETPAYYSYIYRIIGTLFQGIILVIGVIGNVMVVIVVAKNKNMTTPTNCYLVSLAIADCAVLIAAVPQEIVSYYLIGNHWIWGRVGCAIMIFLQHLGINASSLSLTAFTVERYIAICHPMKAQTVCTVERAKKITLLVWVFATCYCSPWLYLTTVVPQTYAIDYPTEECTFKLSRDQYFLYYFLDIIVFYVVPLLLSCVLYSLIARILFTSQVPKNPTVNGHHDKKRVSSPRVQVSRRQVRRCI-
Elevenin-GPCR-1		GCTAGGCGTGGTGGGAAACTCCTTGATCATTTATACGATCTGCAGGTACAGTGGTATGAAGAGCACCACTAATGTCTTCTTGGCCTCACTTGCTAGCGCGGACCTTCTTCTCATCCTCATCTGCGTCCCCGTCAAGACGGCCAAAGTGTTCGCCTACTCCTGGACTGTGGGATGGTTTCTCTGCAAGGGCATCCATTATCTACAGAACCTGTCCGCCATTTGTTCTGTGTTCACCCTCACCGCGATGAGTATGGAGAGGTACTACGCCATCTTGTTCCCGTTCCGCGCCAAGTACATCCTGACGGTGCACCAAGCCCAGAGGTGTACCGGCCTGGTGTGGGTACTGTCCTGCGTCCTGGCTACACCTATTCTCTTTGTCCAGGTACACAGTCGCGTGGG…	LGVVGNSLIIYTICRYSGMKSTTNVFLASLASADLLLILICVPVKTAKVFAYSWTVGWFLCKGIHYLQNLSAICSVFTLTAMSMERYYAILFPFRAKYILTVHQAQRCTGLVWVLSCVLATPILFVQVHSRVGVRVQSYWCHRDWEAVAAWRCYETYMLVLVLLLPTLIMVFAYSAIGYKLTRVMIERSSLVGGSSHCSGGESHPLNSVRVSNRAREDDRDKRQIMTMLFVVVILFITCWSPLLITNTLQSWGFLLPYDHRPFYKHLYNAVHLLAYFNSCINPLVYGFLSKNFRESFYLSLCPCLRPPRPPIRQVSLSHTRTTSVGFKESFRLSVRYSNRATNV-
Elevenin-GPCR-2	different from Elevenin- GPCR-1	TTTCACTATCTGTCGCTTCCGCCGCCTCAAGACAACCACCAACGTGTTCCTCGCCTCCCTCGCCTCAGCCGACCTGCTCCTCATCCTGCTCTGCATCCCCGTCAAGTTGGCGCGCCTCTTCTCCTACTCGTGGACTCTCGGGGCAGCCACGTGCAAGACTCTGTACTTCCTGCAGGCGCTGTCGGCGATCTGCTCCGTGCTGACCTTGACCACTATGAGTATTGAGAGGTACTACGCCATCGTGCACCCTATGAGAGCTCAGTACCGTTGCACCATCTCCCAGGCTAAGAAACTGTGTGGCGGGCTGTGGCTGCTCTCACTGGTCCTGGCATCACCCGTTATTGTTATGCAGGTGCACATGGAGGTGGGTGACCGTGTGCGTGCGTACTGGTGTGTACG…	FTICRFRRLKTTTNVFLASLASADLLLILLCIPVKLARLFSYSWTLGAATCKTLYFLQALSAICSVLTLTTMSIERYYAIVHPMRAQYRCTISQAKKLCGGLWLLSLVLASPVIVMQVHMEVGDRVRAYWCVRDWDSPRLWRGYETYMMAVVLVVPASVMAAAYTAIGGAIVSMVARRRTITSKGQIADGGSLLNDNTRRSEEHTLADR
FMRFa-GPCR		ATGTCGCTCTTAAATGGCACGGAGATGGTGGGCAGCGGGGACTCGCCTCTTGTGTTGGAGGACGAGTTTGTGTTGAGCTCCAATGAGAGTTACCAGAAGTCTGTGGATGAGATGTGCCTCGATACTTTCAACACCACCATGCCAACACCCAGGCTCATGCGCTTTGTGGTGTATGGTGTGCTTCTCACCTCCGTGGGTCTTCTGGGTTTGGCCGGGAATTTCATCTCCATCACCATTCTCTCAAGACCCAAAATGCAATCGTCCATCAACTGCTGTCTGATCGGTCTCACCTCCTTCGACATGATCGTCACCACCACCTCTATACTAATGTTCGGGTTGCCGGAGATATGTGAATACACGCAGACGATGGCATGGTACTCACAGGGCATCTACCAGCTC…	MSLLNGTEMVGSGDSPLVLEDEFVLSSNESYQKSVDEMCLDTFNTTMPTPRLMRFVVYGVLLTSVGLLGLAGNFISITILSRPKMQSSINCCLIGLTSFDMIVTTTSILMFGLPEICEYTQTMAWYSQGIYQLITPIIFPLALIAQTGSVYLTVTVTIERYIAVCRPLRARVLCTYGRAKIYVMCVAFFSIVYNLPRFWEVSTKECIIDDEMTMRIVIPTQLRLNAFYIEFYIMWLYLLVMYLVPFLCLMIFNFFIYREVRAANHERQRLSRLQRKEIGLAVMLLVVVSVFFLCNVLAFIINILELMAIVVDELTMASNLLVTINSSVNFIIYCIFGQKFRKLLLQMFCSSLLPRVARNSESAVIRNNSVYGESRTYTNGKTETFRLSSWEASHGRVLQ…
GPA2/GPB5-GPCR		ATGACGGGAAGAAACCTTCTTCTTCCTCGCACCGCTCCTCCGATCTTCGTCAAAGTCCTGCCTCCTCTTCTACTAGTTGTGCTTTGCTGTTGTGCCCCTGCCAACTCTGCCTCCTCGGTGGGGAGGCAGGGACCAAAGGGCGATGCAGGAGAGCCAAGGAGCAGGGATGTGCTGAGCAGTGTGTGGCGGCATGGTGTGGAACTCCATCCTCTGAATAACGATGACTCAAAGATTCCAGAAGGGGACGGTGAAGTGGTCGAGGCAAAGACTTGGGATTCGGACGATGAAGATTACAGTGATTCACGAAGCGTGGCATTACAAAAAAAGCGTTTGTATCAAAGAGAATATCAAGTGAACAGAAAAATAGCGCATCGATCTCACGTGTCTTTAGATGCTGAC…	MTGRNLLLPRTAPPIFVKVLPPLLLVVLCCCAPANSASSVGRQGPKGDAGEPRSRDVLSSVWRHGVELHPLNNDDSKIPEGDGEVVEAKTWDSDDEDYSDSRSVALQKKRLYQREYQVNRKIAHRSHVSLDADERSLENRKRSSSSSFVSLDWRQTTSSSGGTGPRDIRPGNWPQETGEFERLSNGDESSRRKASPSQHKSSIMREREEWRQTATGGELLSRRGREVLEDNTPNDFQVEKNIARFTSDGSENPNHSSTSHEEQLAIGTDGTSDIGNYGMPVDYKPEHILPNIDSATFPHREYERHSRTGTMPVETPDTGFSDWGTDTNENLEIGHVDNIPYEEVLEREDAVLAANTLMIQQPELQDPGCECWKTDTLKAYWECSCWNCDLNQVPTNFSV…
Leucoknin-GPCR		ACGACGCTCTTCCGATCTCAGAAAACTACCCGAAAGATGAGACCGATATAAAACTGTTCTTCATCACCCACTCCTACAACACCAGCTTGAACAGTAGTGGTGATGGTGAGAGCACACTGTACCAGGTGCCTACGGGGATAGTGGTGCTGCTGTCACTGTTCTACGGGTCCATCTCTCTCATTGCTGTGGTGGGCAACGCGGTGGTGATGTGGATTGTGGCCACGTCGAGAAAAATGCATTCTGTCACCAACTACTTCATTGCTAATTTGGCGCTGGCTGATATCATTATTGGTCTCTTCTCTATTCCATTTCACTTCCAGGCTGCTCTGCTACAACGTTGGAACCTGCCTGAGTTTATGTGCGCTTTCTGTCCCTTCTTCGAGACGGTGAGTGTAAACG…	DALPISENYPKDETDIKLFFITHSYNTSLNSSGDGESTLYQVPTGIVVLLSLFYGSISLIAVVGNAVVMWIVATSRKMHSVTNYFIANLALADIIIGLFSIPFHFQAALLQRWNLPEFMCAFCPFFETVSVNVSVFTLTAIAVDRYRAIVHPLTARPTKFRSKVVIAFIWVFSITLAVPKAVVLRVVSIRDTDTGEVKPRCDVVGVDPLLISTYSHIMVGLQFLVPLSIISFAYLRMGCKLWGSQTPGNAEDSRDAHLLRNKKKVIKMLFIVVALFAFCWAPLQTYNTLKEIDLNIDHYRFINIIWFCCHWLAMSNSCCNPFIYAIYNEKYQREFRRKFRCLFKEEVGGEGSECERSRNYLSLRLTREQRGGGEQRSFRTEGTTMNGSGKSILNRSTGR…
Myosuppressin-GPCR		ATGATGTCGGGGGGTGGCAGCGACTGGGCCCAGCACCTGCCCCTGCTGGAGAAATACATCCCCCGCGAGAACCTGCTCTCCATCCTGTCCAACGTGTCGCAAGAGAAGCTTGAGCTCATCGTCAGTCTTATGAGGAATGACACTGGCGGTGAGGTGGGTTCAAGTATCGCCCCCGCCTTGCCCACGGACCACGCCGCTTGTGATGTGGGCTTCAGGGACGGATATAAGGAGGTTCACGGTTACCTGGCCCTTATGATCTGCCTGCTGGGGGCCTTCACGAACGTCCTAAATATGGTGATTCTGACGCGGCGGGAGATGATCAACTCGACGAACACTATCCTGACGGGGCTGGCGGTGGCGGACTTCCTGCTGCTTCTCGAGTACAGCATCTACGCCGCC…	MMSGGGSDWAQHLPLLEKYIPRENLLSILSNVSQEKLELIVSLMRNDTGGEVGSSIAPALPTDHAACDVGFRDGYKEVHGYLALMICLLGAFTNVLNMVILTRREMINSTNTILTGLAVADFLLLLEYSIYAASYIKGQDSMFDSYVHSVFILFHAHYTQVTHTVAICLTITLAVWRYIAICKPHLNLFLCTLPRARLAVLIAYVISPILSVPNYLVYSIHQYWDEYNNASLYHVDFSERAKAYDGLLQRINFWFHSVLIKILPCLLLTILIYHIIRAMYVAKRRKANLIKMGTPSMESDRKLPRMEKLTEKTTRMLLTVLLLFLATEMPQGVLALLSGIYGRSFFMQCYLHWGEVMDLLALINSAVNFLLYYIMSHQFRVTFRCLLYPPPPINLSPRI…
PDH-GPCR-1		ATGACTTACTCCATCTTCGATCAGGCCTGCGTCGATTCCTTCCACCACGTCAATCTTTCGTCTCATGAGCGGTGGTGCAACGCTACTTGGGACATGGTGCTGTGTTGGCCGCCCACACCAGCCGGGGAGAGCGCCCACCTGTCCTGTCCCCCCGTGAAAGGCGTCGACCCCTCCAAGACGGTGTACAAGCGGTGTGACATTTCTGGAAGATGGGCGGGCAAGACTCAAGGGGACTTCACCATCCCTCAGGGGTGGACCAACTACACCGTCTGTTTCACCAAGGCCATCCAGGAGATCATCAGAGAGCTCTACAAGGACTCGGCGGAAGATGCTCAGACCAAGCTCAACATCGCTTTGGGGACGCGCATCATGGAAATAATTGGCCTGAGTCTTTCCTTG…	MTYSIFDQACVDSFHHVNLSSHERWCNATWDMVLCWPPTPAGESAHLSCPPVKGVDPSKTVYKRCDISGRWAGKTQGDFTIPQGWTNYTVCFTKAIQEIIRELYKDSAEDAQTKLNIALGTRIMEIIGLSLSLASLCISLAIFFYFRSLKNNRTRIHRNLFVAMVIQVMIRLVLYIDQAIIRGHIVGNSATNSNTTRQGIDNTPVLCEASYVLLEYARTAMFMWMFIEGLYLHNKIT
PDH-GPCR-2		ATGAGGGCGTGGGAGTTTACAAGTCTCGATCAGTGTGTCAGCTTCTACCAAGACCAGATGCAAGATGGCTGGTGTAACGCCACGTGGGACAAGATCCAGTGTTGGCCGCCTTCACCACCAGACACTGTTGGTCGCTTACCCTGCCCTCCTCTTAAGGGTGTTGATCCATCCCAGGTGGCTCAGAGGAAGTGCACCAGCGCGGGCCACTGGGAGGGACGCACGCTGGCGGAAGGTCTGGCAGGGGGATGGACAAACTACACACCCTGCCTCATTCCGGAGATACGGATACTAATGGACAAATTGTATGCCAGGNNNNNCCTGCCCAGCTGAAGCTCCAGGTGGCCGAAGTGAGCAGAGTGATCGAGACGGTGGGCCTGTCCCTGTCCCTGGCCTCCATAC…	MRAWEFTSLDQCVSFYQDQMQDGWCNATWDKIQCWPPSPPDTVGRLPCPPLKGVDPSQVAQRKCTSAGHWEGRTLAEGLAGGWTNYTPCLIPEIRILMDKLYARXXXPAQLKLQVAEVSRVIETVGLSLSLASILVSLAIFSYFRSLRNNRTRMHFNLFVAMVIQLMVRLTLYIDQYITRKTQQRTTGIDNTPVLCEGVYVLMEYARTAMFLWMFLEGHYLNSMLTVAVFTDRPNHMVYNLLGWGLPVVMTAVWAAVTAVQHTGTECWWGYNLSPYFWILEGPRLTVIITNFLFLLNILRVLITKXXXTQQAKKAVRAAIVLLPLLGITNSLQMVHSPLEGNIVEFAAWSFVTTFLTAFQGFFVALLYCFLNQEVRNVIAKSLANLSTQRLLPKRSKRV…
Proctolin-GPCR-1		ATGTACAACACCAGCACAGCAGCACCATACCCGGCATCGGTGCTGACGTCCCTCGATCCACATCCCACATCCACATTAGATCCATTCCTTGAATCAGTGGCACCGTCCTTCGCCAACCTAACCGATGATGGTTTGGAGGAGCCTCACGAATACGCACCGTTCCTGGCCGTGTCTAGGTACGTGGTGCAGAGGGTGTTGGTGCCAATGGTGCTGGTGGTGGGCGTGGTGGGCAACAGCGTCACCATCGTTGTCCTAACCCGCCGCCAGATGAGGTCGTCCACCAACCTTTACCTCACTGCTTTGGCCATTTCGGATCTGCTGTACCTGGTCTTCATCTTCTCGCTCTCCATTCGCCACCATCCTGGCATGAACCAACCCCACCATTGGCTTTACTGGCAC…	MYNTSTAAPYPASVLTSLDPHPTSTLDPFLESVAPSFANLTDDGLEEPHEYAPFLAVSRYVVQRVLVPMVLVVGVVGNSVTIVVLTRRQMRSSTNLYLTALAISDLLYLVFIFSLSIRHHPGMNQPHHWLYWHYFRYALWLTDASSSTSIWLTVTFTIERYIAVCHPIKGKVFCTESRAKRVVVAVFVLCFTLTATTPHEWVILLNTDPTSGQSQLSLDYSSLGSNTTYKKVFYWFTAVIFILLPLVLLAVFNSVLIHIVKQSRATRRTMTNTAAERDSHSQSQENKITIMLIAVVLLALLCQLPVAVLLLYQSFYQSKPTSTSYYIELGLGNIFNLLSAINAACNFVLYCAMSDKYRRTFLRTFCSRWYRQPSPLHSWMATAYSNVEDGSPRFSRVSS…
Proctolin-GPCR-2		ATGAACCTGCTCGAGGACGTCTCCAGCAGCAGCAGCAGCAGCAGCGTCGGCGGCAGCGGCGGCAACATGAAGAACTTCTCATCCCTTTTCGTGGACTTGAACGCATCGTACTTTCTCTTCCCTTACGACTCGAATGGGTCTTTGTACCAACTCGACTATGACTACGCCTCCGAGGACCACAACGCCTCCATCCACCACTTCCCGCTGCACAGGGAGGACGCTAATACCACTTCCCCGTCGGACACTTTACCCTTCATCTCCAACACGTCACTTCTCGCCACCTCCTCCAACTATGCCCCGTACGAACGCTTCATGGACGAGTCGCGCCACTGGGTACAGAAGGTGCTGGTGCCGCTGGTGATGTGTGTGGGTGTGGTGGGCAATAGTGTGTCCATGGTA…	MNLLEDVSSSSSSSSVGGSGGNMKNFSSLFVDLNASYFLFPYDSNGSLYQLDYDYASEDHNASIHHFPLHREDANTTSPSDTLPFISNTSLLATSSNYAPYERFMDESRHWVQKVLVPLVMCVGVVGNSVSMVVLTRRKMRSSTNNYLTALAISDLLYLVFVFSLSLQHHPNIKQPRHWFYWQYFRYALWLTDASSSTSIWLTVTFTIERFIAISHPIKGKMLCTVSRAKKVVAVVYFLCFALTATTPHEWVVVTRHNTDTKEPYLSLDYSRLGQDSTYRHTYYWFTAVTFILLPLCLLAVFNFFLIQAVRMSKLTRRKMTLVSERDHYSHQQEHKITVMLIAVVILALVCQMPTAVLLLYSTVYEPPQRTKAFAVMRGLGNIFNLLNAVNAAANFILY…
Pyrokinin-GPCR		ATGGAGGAGGCGGCGATGGGGATCCTGGCCAACTCAACACCCTCCAGCATCCTCACTCTCACACCCACGTCCACCCTACTCCCTCCGCTCCTCACGTCCACTGCCACTCATGAGAATACCATCATCAACAGCAGCACCCTCAGCCCGGGCGTGGGTAACGGTAGCTATGGCCTGGAGGAAGCGGAGGAGGACGGGGATCAACTAGTTCACGGGATGACAATGACTGTGGTGATGACGGTGATTTACTTCCTCATCACCGTGACAGGCGTGCTGGGTAACGTGGCCACCTGTATCGTGATAGTGAGGAACCGCATCATGCACACAGCCACCAATTACTACCTGTTTAGTCTAGCCATCAGTGATCTGCTTCTCCTGGCCTTCGGGATGCCGGATGAGATT…	MEEAAMGILANSTPSSILTLTPTSTLLPPLLTSTATHENTIINSSTLSPGVGNGSYGLEEAEEDGDQLVHGMTMTVVMTVIYFLITVTGVLGNVATCIVIVRNRIMHTATNYYLFSLAISDLLLLAFGMPDEIYMLWRGRPYIFGAYFCFVRGFTAEISTNASILTIAAFTVERYIGICHPLRSQTMSQLGRVVRSIAVIWGVAIACAIPIAIQYGIVYEHILPSGEDDPSSSACLIKNPLYLAFEISTVLFFVAPLLLITVLYLCIAVQLKRSPRLARTVPSITSPNSSCTNDGSRNKAVIKMLVAVVIAFFLCFFPHQTQRLVALHGDASNPA
Rya-GPCR-1		ATGACAGGTGCAAAGATGAACCTGTCAGAACACCAGTATGAAACCCAAGGAAGCTACCTGTCCAATGTAACAAGTGAGGCAGTTAGGATGAATACTGACGAAGGAAGTGGTGTGGAAAGCCTCCTTCGTGTGCTTCCTTCAGTCCCTCCTTCGCTATACCCAACCATACTAGCGCCACAGAATGTTATACTCGACGAATACAACATTTGCGATCACTGCAACTTCACGAACGAGGATTTAGAAGTTCTGTTCTCCTCCGGGACTTGCACACCTTCAGATTTCTCCTCCTACATGCCTTTGATCTACCAAATGTACACTTGTATCTTCATTATCGCTCTCCTGGGCAACACTTTGGTTCTGTACACCGTGGCCTCGAACAGAAAGATGCACACGGTCACC…	MTGAKMNLSEHQYETQGSYLSNVTSEAVRMNTDEGSGVESLLRVLPSVPPSLYPTILAPQNVILDEYNICDHCNFTNEDLEVLFSSGTCTPSDFSSYMPLIYQMYTCIFIIALLGNTLVLYTVASNRKMHTVTNLFIANLAVGDLLIMVFCVPFSVASIIVLQYWPFGEALCVFVNYSQAVSIFVSAYTLVAISLDRYL
Rya-GPCR-2	different from Rya-GPCR-1	GTGGTGTACATCGTCTGCTCGTCCGAGAAGATGCGAACCGTCACCAACTACTTCATCGCAAACTTAGCCATCGGTGATTTATGCATGGCTATCCTATGTGTTCCTTTCTCCTTCATCAGTACGTTAATCCTCAAGTTCTGGCCATTTGGAGGACATCTCTGCGTGGCTGTAAACTATCTCCAAGCAGTTTCGGTATTCGTCTCAGCTTACACCTTAGTGGCAATCAGTTTGGATCGCTACCTTGCAATCATCTATCCATTACGACCTCGCATGACACGCTGCCAGGCTAAAATCATCATCGGCTCCGTCTGGGTGCTGTCACTCGCTACCACATTACCAGTCGCTATCTACTCCCGTCTCCTCACCCCTCCTGTTAACTTTTACGCGTTGATGGACCGG…	VVYIVCSSEKMRTVTNYFIANLAIGDLCMAILCVPFSFISTLILKFWPFGGHLCVAVNYLQAVSVFVSAYTLVAISLDRYLAIIYPLRPRMTRCQAKIIIGSVWVLSLATTLPVAIYSRLLTPPVNFYALMDRQVCTEDWGSEASDKSRVAYSVALMLLQYFLPLTVLVFTYSRIAMVVWGKRTLGETPARVDRIARSKRKMTKMMVTVVMVYTFCWLPFNILMVVRELWVVDTWPYMKQVWALFHWLAMSHTCYNPIILCWMNTKFRSGFCSLAYTLPCLRRWVDSWFFTPDEADLLKATTTLPCHHYPRSASSRLVTISLKDDTIIFKSRNMNGKKETPKSYSCRRFLQMLEETSSESPL-
sNPF-GPCR-1		CTGGCCCTGGCTGACATCCTGCTGTGCGTGTTGGCCGTGCCCTTCACGCCTCTCTACACCTTCATGGGAGAGTGGATGTTTGGACGGATACTGTGTCACCTTGTCACCATGGCTCAGGGCACCAGTGTGTACGTGTCCACCCTCACACTTATGTCCATCGCCATCGACCGCTTCTTCGTGATAATTTATCCATTCCGGCCTCGCCTTCGCCTGCCCGTCTGCTACATGATTATCATTAGCATCTGGCTGTTCTCCATCTCGGCCACACTTCCTTACGCCTTCTACATGGGCATGGTGGAGTACCAGGAACGTTCATACTGCGAAGAACTCTGGCCCTCTGAGTTCATCAGGCAGGTGTTCAGCGGTTTTACTGCCATCATGCAGTTTGTTGTTCCTTTC…	LALADILLCVLAVPFTPLYTFMGEWMFGRILCHLVTMAQGTSVYVSTLTLMSIAIDRFFVIIYPFRPRLRLPVCYMIIISIWLFSISATLPYAFYMGMVEYQERSYCEELWPSEFIRQVFSGFTAIMQFVVPFIIILICYGKISNRMNERVRAKPGSKSSKQEEADRERKRRTNRMLIAMVTIFGVSWLPMNLVHLVGDYYAPASTWSYYNLCFFITHVVAMSSTCYNPFLYAWLNENFRKEFQLVLPCFQQPPSMDRVGQWRSERTCNGNDTQETLLQHGAGEASVRSVNRQQSTNKEAPNRNVIPATVETHPMTTFVSHTNGDTPDQAVQPLVNGEASEYV-
sNPF-GPCR-2		ATGATGGGCTCAACCACCTCACCCGCCATCAACTTGAGCCTAACACTCAGGCTGGCCACCATGAACGGCTCACTGGATGTGGATGCTGAGGGAGTCAATAACACGTGGCCCCTGGAGACAGGCTTCACCTCACCTAACACTATCCTGGATGACAACAGCTCTTTATCGTGGACAAACTCAACCCCAAGAGACAACGACATCCTAACGTATCCTACAACTCAAGCTATTTTTTATATTGAATATTTAACTATCTTCATGTTGGGTGTGTTCGGTAACTGCCTTGTATGTTACGTAGTGTTCCGTAACAAGCACATGCAGAACGTTACAAACTATTTCATCACCAATCTGGCCCTGGCT	MMGSTTSPAINLSLTLRLATMNGSLDVDAEGVNNTWPLETGFTSPNTILDDNSSLSWTNSTPRDNDILTYPTTQAIFYIEYLTIFMLGVFGNCLVCYVVFRNKHMQNVTNYFITNLALA
Vasopressin-GPCR		GCTGGGCAATGTGGTGGTTTTATTCATGCTGTTAGTACGTCGTAAGAAACTCACTCGCATGTGTTACTTTATCCTGAGCCTTTGTGTCTCGGACCTGGTCACTGCCTTCCTTAACGTGCTGCCACAATTGGTGTGGGAAATCACGTACAGGTTTCGCGGTGGTGGCTTCCTTTGCAAGGCAGTGAAGTTCGCCCAGTTACTTGGACCTTACCTTAATTCATATCTTTTAGTGATGACCGCTCTGGATCGTTATCAAGTAATTTGTTACCCGCTGTCAAACTGTGCGTGGACGCCTCGAAGGTCTAAGAACATGATCTATCTGGCGTGGGCCTTGGCATTGGGATCGTGTACGCCACAGGTGTTTGTGTTCAGCTACCAGGAGGTTGGTGACGGGACGTG…	LGNVVVLFMLLVRRKKLTRMCYFILSLCVSDLVTAFLNVLPQLVWEITYRFRGGGFLCKAVKFAQLLGPYLNSYLLVMTALDRYQVICYPLSNCAWTPRRSKNMIYLAWALALGSCTPQVFVFSYQEVGDGTWDCWASFIPPWGPRAYVTWYALSVFILPLFFLIIVYTCICRTLWVNFKHKQMDEQRHRWHDLRRPRLLVRLRTQGNRSDGGR
Decapod relaxin-like GPCRs
Orthologs of Drosophila CG31096
Carcinus maenas		GCGCAAGACTGACGGCGTGTCTTCGTTCCAACACCTGCTGGTTCGTCTGGAGCTGCGTGTGGGTGTGTGGGTGATGTCCCTGCTCACCCTGCTTGGTAATCTCATGGTGCTCGGGGGCAGAGTGTTCTCCAGGGATGACAACAAGATTCTCTCTCTCTTCATTCGCAACTTGGCAGTGGCAGACCTCCTGACGGGGCTGTATCTGTTGGTCATCGCGGTGAAGGACGTGGAGTTTCGCGACAGTTACAGTGACCACGCCTACCACTGGATGACCTCTTGGCAGTGCACCATCACGGGGGTCCTCGCCATGACTTCCTCCGAGGTGTCGGTGTTGATCCTGTCCTTCATGTCTGTGGAGAGATGGCTGTGTATCACGTGGCCCCTCGCTGCCCCTAAGCT…	RKTDGVSSFQHLLVRLELRVGVWVMSLLTLLGNLMVLGGRVFSRDDNKILSLFIRNLAVADLLTGLYLLVIAVKDVEFRDSYSDHAYHWMTSWQCTITGVLAMTSSEVSVLILSFMSVERWLCITWPLAAPKLSLSGAKMALTLMWLIGVALALAPVLYYRGQHQRFYGTNGLCFPLHLDDPWVPGWLYSGLLFVGLNQLGVILILISYTGMFYSIRRTRANTPLSLGDREFAMRFFFIVFTDCLCWTPIIVLRIMALAEVDLTPEFYAYVVVVLLPINSALNPFLYTFTTTKFRSQIRRFLSGHGLCLCVWVPRQDTDSETTRTSFFRSATLKLTNGRDLLPAHNGTAPTHTVDDTVAEVSRASVGKEETVKVETKL-
Eriocheir sinensis		GTCAGCGCCAACGCCCGCAACGTCACCGAGCTGTGGATGGAAGGTAACCGTGTGGTTCTCTCAAGAGGAACCTTCAGAGGATTCACAAACCTTGAAGCTTTATTTCTGCGCCACAACAGAATCACAGACGTCGGGTATCGCGCTTTTGAGGACCTGAAGAAACTGAAGGACCTTGAACTCAACTTTAACTTGATTCGACATCTTCGCGCAGACAGCTTCGTGGGACTACACTCTCTCGCCAGCCTTAACTTGGACAACAACCCGCTGCTCACCGTCCACACCTCCACCTTCAGGCCTCTCGTCAACCTCGTCACCCTGTGGATGGACAACCTTGAGCTGAGTTCGGAGCTACTGGCCAACATCTCCACTGATCTCCACCACGAGTCCCGCACCGCCAAC…	VSANARNVTELWMEGNRVVLSRGTFRGFTNLEALFLRHNRITDVGYRAFEDLKKLKDLELNFNLIRHLRADSFVGLHSLASLNLDNNPLLTVHTSTFRPLVNLVTLWMDNLELSSELLANISTDLHHESRTANLTHVFFKRFRHCSYFLDVPDCSPKTDGVSSFQHLLVRVELRIGMWLVATLTLLGNLMVLGGRVFSRDDNKILSLFIRNLAVADLLTGVYLLVIAVKDLEFRSSYSDHAYYWMTSWQCTFTGVLAMTSTEVSVLILSFMSVERWLCITWPLAAPKLSLGGAKMALSLIWLLGLSLALTPVLYYQGHQQRFYGTNGLCFPLHLDDPWAPGWLYSGFLFVGLNQLGVVLILVSYTGMFCSIRRTRANTPLSLGDREFAMRFFFIVFTDC…
Scylla olivacea		ATGTCAGGGAACCGTGTGACGTCCGTGGCGGGGCTGTTCCGGGGCCTCAGTCATCTCAGTATGCTGAAACTGGAGGACCTTGACTTGCACGACATCCACACCAAGAACTTTCACATCCTCCCGGGACTCAAGTTTGTGTACTTCGACACCTTCAGGTACTGTCGCTACGTGCCCACTGTCGCCGTCTGTCTCCCCAATTTTGACGGAGTCACCAGCACCGAGGACCTGCTGGGGTGGCGGACGCTGCGGGTGGCGGTGTGGGTGATGGCACTAGTCACCTTGTTCGCTAACGTGGTAGTCATCTTCTGCCGTGCCATCTCCAGGAAGGACAATAAGATACTGAAGCTATTTGTCAAGAATTTAGCAGCCGCGGATCTCCTGATGGGGGTGTACCTGGTG…	MSGNRVTSVAGLFRGLSHLSMLKLEDLDLHDIHTKNFHILPGLKFVYFDTFRYCRYVPTVAVCLPNFDGVTSTEDLLGWRTLRVAVWVMALVTLFANVVVIFCRAISRKDNKILKLFVKNLAAADLLMGVYLVVIGVQDAMTRGSFNSHALQWADSYTCILAGVLAMVSSETSVFILSFMSLERYLYISEALDGRTLSLRGARLCLAIIWLTSISLAFFPILWIRSFYGNNSVCFPLYINEPYLAGWQYSAFIFLGLNFVSMVVIFGSYVGLFVNIRWTRLSTSRSSDEMNFAFRFFFIVVTNCLCWLPIMCLKVAALAHVEVHQGFYAWLVILVLPINSAVNPALYTFSTSQFQQQMTSAVTTFRRLRYRHNSDTEALRHSSTRAAGSHLQHHHAHPP…
Litopenaeus vannamei		TCCAGGTGCAGCGGGAAGCACAGTCCGTTCCCTGGGTCCCCGGGTGGCTCTACTCCGCGCTCGTCTTCGTCGGCATCAACCAAGTCGGGGTGGTGCTGATCCTCCTGGCCTACACGGGGATGTTCCTGAGCATCCGCCTGACCCGGGGGTCGACGCCCCTCAACCAGGGGGACCGCGAGTTCGCCCTCAGGTTCTTCTTCATCGTCTTCACGGACTGCCTCTGCTGGACGCCCATCATCGTCCTCCGCGTCCTCGCCCTCGCGGGGGTCGCCATCAGCCCCAAGCTCTACGCCTACGTGGTGGTGGTCCTCCTGCCCATCAACTCGGCCATCAACCCGTTCCTCTACACCTTCACGACCGTCAAGTTCCGCACTCAGGCCCGCCGCCTCTTGTCCCGGC…	QVQREAQSVPWVPGWLYSALVFVGINQVGVVLILLAYTGMFLSIRLTRGSTPLNQGDREFALRFFFIVFTDCLCWTPIIVLRVLALAGVAISPKLYAYVVVVLLPINSAINPFLYTFTTVKFRTQARRLLSRRGCCPLPAKRDVESEATRTSFLRNGRDLVLLHTGQQSTEKEEQVKEQPHAVTSL-
Macrobrachium rosenbergii		ATCCGGAAGACGAGGGCCAACACGCCGTTGGCTCTCGGGGACCGGGAGTTCGCCATCCGCTTCTTCTTCATCGTCTTCACGGACTGCGTCTGCTGGATCCCCATCATCATCCTGAGGGTCCTGGCCCTCTCCAGCACCGACATTCCTCCCGAACTTTACGCATGGGTGGTGGTCGTCCTCCTCCCCATAAATTCGGCCATTAACCCATTCCTGTACACCTTCACCACCACGAAGTTCCGAACACACGCCAAGCGACTTTTTTCTGACGGAGCCAACTGCCGATGGCCCCAGAGACGAGACTCGGCAACAGTGGAATCTGAAGTGACGAGAACTTCCACGCTGAGAACGGCCACCTACAAGTGGAACAATGGACGAGATATTTTCCATCTCAACAACGGC…	IRKTRANTPLALGDREFAIRFFFIVFTDCVCWIPIIILRVLALSSTDIPPELYAWVVVVLLPINSAINPFLYTFTTTKFRTHAKRLFSDGANCRWPQRRDSATVESEVTRTSTLRTATYKWNNGRDIFHLNNGTTQSIDDSAMVDVTK
Homarus americanus		GCTGACGGAGGACTCCCTGAAGGGCTTCTCGGGACTAGAGGGCCTATATTTACGTCACAACAAGATCAAAGTGATTCACGACGGAGCCTTCCAACACCTGGATAAGCTGTTAGACCTAGAGCTCAACTACAACAGAATCGAGCACCTCCACGCCAGCACCTTCAAGGGCCTCATATCTCTGGTCAACCTGAATTTGGAGGGCAATCCGCTGGTCGTGGTAGCGGCACTTACCCTCATACAACTTCCAAAGCTGGACTCTCTGCGTATGGAGAACATAGAGCTGACCACTGACCTACTGGTGAACATCTCGGCCGATCTCACACCCAGCGTCCACACCCGCAACGTCACCCACGCATACTTCAAGAGGTTCCGTTACTGTGGTTACTTACTTCATGTACT…	LTEDSLKGFSGLEGLYLRHNKIKVIHDGAFQHLDKLLDLELNYNRIEHLHASTFKGLISLVNLNLEGNPLVVVAALTLIQLPKLDSLRMENIELTTDLLVNISADLTPSVHTRNVTHAYFKRFRYCGYLLHVLDCRPKTDGVSSFEHLMVRMELRVAVWLVALVTLVGNLMVLGGRVLSRDDNKILSLFIRNLAVADLLTGFYLVVVAAKDLQFRSEYHEHAYYWMTSWQCTLTGVLAMTSAEVSVLILSFMSVERWVCITWPLAAPKLSLEGAKVALTCIWALGFLLAVTPVLYYQGQPRFYGTNGLCFPLHLDDPWVPGWLYSALIFVGLNQIGVVLILMSYTGMFCSIRRTRANTPLSLGDREFAMRFFFIVFTDCLCWTPIIILRIMALADIPIT…
Procambarus clarkii		GCGCAAGACTGACGGCGTGTCTTCGTTCCAACACCTGCTGGTTCGTCTGGAGCTGCGTGTGGGTGTGTGGGTGATGTCCCTGCTCACCCTGCTTGGTAATCTCATGGTGCTCGGGGGCAGAGTGTTCTCCAGGGATGACAACAAGATTCTCTCTCTCTTCATTCGCAACTTGGCAGTGGCAGACCTCCTGACGGGGCTGTATCTGTTGGTCATCGCGGTGAAGGACGTGGAGTTTCGCGACAGTTACAGTGACCACGCCTACCACTGGATGACCTCTTGGCAGTGCACCATCACGGGGGTCCTCGCCATGACTTCCTCCGAGGTGTCGGTGTTGATCCTGTCCTTCATGTCTGTGGAGAGATGGCTGTGTATCACGTGGCCCCTCGCTGCCCCTAAGCT…	RKTDGVSSFQHLLVRLELRVGVWVMSLLTLLGNLMVLGGRVFSRDDNKILSLFIRNLAVADLLTGLYLLVIAVKDVEFRDSYSDHAYHWMTSWQCTITGVLAMTSSEVSVLILSFMSVERWLCITWPLAAPKLSLSGAKMALTLMWLIGVALALAPVLYYRGQHQRFYGTNGLCFPLHLDDPWVPGWLYSGLLFVGLNQLGVILILISYTGMFYSIRRTRANTPLSLGDREFAMRFFFIVFTDCLCWTPIIVLRIMALAEVDLTPEFYAYVVVVLLPINSALNPFLYTFTTTKFRSQIRRFLSGHGLCLCVWVPRQDTDSETTRTSFFRSATLKLTNGRDLLPAHNGTAPTHTVDDTVAEVSRASVGKEETVKVETKL-
Orthologs of Drosophila CG34411
Carcinus maenas		GCTGCATGAATATCTTGGTGGCGAGTGTGTACAGGATAGGGTTGAGTGCTGAGTTGACGGGGAGGACGAACACTGCCAGCCAAGCGTAGAGTGTCTTATCTATCACGACTCCTCCCAGGGCAATAAACTTGATGATAATGACAGGCATCCAACAGAGAAAGTCAGTGCCAACGATGAAGGCGAACCGTTTCACCAACAGCCGATCTTGCTTCTCCTGAGTGGACCGTAAAGAACTCTGAGATTCCCTTATGGACACAATCATCCTCCCGTAGGCGTAGGCGATGAACATGAAGGCCACGAGGTTT	NLVAFMFIAYAYGRMIVSIRESQSSLRSTQEKQDRLLVKRFAFIVGTDFLCWMPVIIIKFIALGGVVIDKTLYAWLAVFVLPVNSALNPILYTLATKIFMQ
Eriocheir sinensis		TGACGAGATCCACCTGACGGGACACGACATCCACACCTTGCAGAACGGCACGCTAGAGGGCACTGACACGCTCACCCACCTGCAACTCAGCAGCAACAACATCAGTGACGTTCCTGACGGGTTCTTCGTCCACAACAGGAACCTCAAACGGCTCGAGCTCAATGACAACAGCCTCACCTCTCTTCGCCCTGCCATGTTCGTGGGCCTTACGTCACTCAGGAACCTGTACGTCGAGAGGAACAGAATGAGGCACCTTGAAGCTCAGGTGTTCGAGGAGGTCCCCAATCTGCAGTTCCTTTACCTGGGCTCCAATCAGCTGAGGACCATCGATCAGGGCACCTTCAGCCTCCTGCCACACCTCCACTTGCTGTCTCTGGAGCGGAACATGCTCACCAGACT…	DEIHLTGHDIHTLQNGTLEGTDTLTHLQLSSNNISDVPDGFFVHNRNLKRLELNDNSLTSLRPAMFVGLTSLRNLYVERNRMRHLEAQVFEEVPNLQFLYLGSNQLRTIDQGTFSLLPHLHLLSLERNMLTRLTNGTFHGLTRLKTLILQDNGLQEIEQGTFSELYSVESMNLQGSQLQDGPQTAVFGDMEDLEYIYFDEFQLCSLALHVRVCEPKGDGISSVEHLLDSLVLRVSVWAMGILACVGNLVVLIGRFVVKEPNQVHSFYIKNLSLSDFLMGIYLFVIASYDASFRGTYIRHEYTWRRSWQCNLCGFLSTLSSEASVFTLTTITLDRYFSIVHPLTLKERTLRAAVVVMGCTWMLAAGIALLPISGLT
Scylla olivacea	Not Found
Litopenaeus vannamei	Not Found
Macrobrachium rosenbergii		AAGGAGCCGAATCGAGTCCATTCCTTCTACATCAAGAACCTCTCCCTGTCGGACCTCCTGATGGGGGTGTACCTCTTCATCATCGCCTCCTACGACGCCTTCTTCAGAGGGGCGTACATAAGACACGAGGCCTCCTGGAGGAGGTCGTGGCAGTGCAATCTCTGTGGTTTCCTGAGCACACTCAGCTCAGAAGCCTCTGTTCTGACACTGACGACCATCACCCTAGACCGATACTGTTCCATCGTCCACCCGTTGACCCTGAAGGAACGGACCCTGAGGGTAGCTTGGGGGGTCATGGCCGCCACTTGGCTCCTGGCTGCCCTTTTGGCACTGCTGCCTCTCTCAGGCCTCCCTTACTACGGCGACAACTTCTACGGGAGCAACGGCATGTGTCTACCT…	KEPNRVHSFYIKNLSLSDLLMGVYLFIIASYDAFFRGAYIRHEASWRRSWQCNLCGFLSTLSSEASVLTLTTITLDRYCSIVHPLTLKERTLRVAWGVMAATWLLAALLALLPLSGLPYYGDNFYGSNGMCLPLHIHDPYAKAWEHSAIIFIGLNLMAFMFIAYAYCRMVFAIHESQMSLRSTQEKQDRILVKRFAFIVGTDFLCWMPVIIIKVMALAGVVIDRTLYAWLAVFVLPVNSALNPILYTLATKIFKQQVVKMVFNMSRWPVPSPRTATESNPSNSYVTMYRGRFHITQMSTRTASLWSHKTRAGGGGALYSPQNVPPPCTCPPACDI-
Homarus americanus		CGTGTGGGTGATGGGCGTCTTAGCCTGTGCGGGAAATCTCTTAGTGTTGATCGGTCGCTTCGTGGTGAAGGAGCCCAACAAGGTTCACTCCTTCTACATCAAGAACCTCTCACTCTCCGACCTGCTGATGGGCGTCTATCTTTTCATCATCGCCTCCTACGACGCCTCCTTCAGGGGGTCGTACATCCGCCACGAGTACTCCTGGAGACGTTCGTGGCAGTGCAATCTTTGTGGGTTCCTCAGTACACTCAGCTCAGAGGCGTCGGTCTTCACACTCACCACCATCACGCTCGACCGTTACTTCTCCATCGTACATCCATTGACCCTGAAGGAGAGGAACTTGCGTATACCTGTTGGGGTGATGAGTATCACCTGGACCTTGGCCGCCCTCCTAGCTCT…	VWVMGVLACAGNLLVLIGRFVVKEPNKVHSFYIKNLSLSDLLMGVYLFIIASYDASFRGSYIRHEYSWRRSWQCNLCGFLSTLSSEASVFTLTTITLDRYFSIVHPLTLKERNLRIPVGVMSITWTLAALLALLPLLGIQYYGDNFYGSNGMCLPLHIHDPYAKAWEHSAIIFIGFNLVAFMFIAYAYGRMILAIRESQMSLRSTQEKQDRILVKRFAFIVGTDFLCWMPVIVIKVIALGGVVIDRTLYAWMAVFVLPVNSALNPILYTLATKIFKQQVVKMVFHMSRWPVSPPRTGTDSNPSNSYVMIYRGRFQTAQMSTRTTSTWLQKTRGGQSLEHRGIYGAAHTNHPPCTCPPTCDI-
Procambarus clarkii		GGAGAAGAGACGGGGTAAATGTGAGCTGGAAGACCCTCCTGAAAGCTGCCGCTGTGCCGACTTCAGCCTCTTCTGTGAGTCGCGCTTCCTGTCCAAAGTGCCAGTGCCACTGCCAGTGTCAGCCCGCTACCTAGATATTTCTGGAAACTTGATCGAGGAATTGGATGCCAAGAGCTTCACTGCCTTGCCGGAGCTGCAAGTTCTAGTTGTGATCCGGGCTGGGGTTCGATCCCTCAGGAGAGGCGTCTTCTCTACTATGTCCAATATTAACGAGATCCACTTCACAGGTAACGCACTCCACACCTTAGACAACGGAACATTAGTTGGCACCAGCTCTCTCTCCCACCTGCAACTGAGCAGCAACAACATCAGTGACCTTCCAGATGGCTTCTTCATTCA…	EKRRGKCELEDPPESCRCADFSLFCESRFLSKVPVPLPVSARYLDISGNLIEELDAKSFTALPELQVLVVIRAGVRSLRRGVFSTMSNINEIHFTGNALHTLDNGTLVGTSSLSHLQLSSNNISDLPDGFFIHNTNLQRLELNDNNLAQLRPAMFCGLRNLLNLYIERNKMDHIGEEVFTEMPRLQFLYLGTNLLRTVAPGAFCGLHHLHLLSLERNHLITLANGTFSGLAQLKTLVLQDNGMRHLEQGAFSDLVSVESMNLEGNNLEERPETDVFGEMTSLEYIYFDEFRLCSLALHVRVCEPKGDGISSVEHLLDSLVLRVSVWVMGVLACAGNLLVLIGRLVVKETNKVHSFYIKNLSLSDLLMGVYLFIIASYDAFFRGSYIRHEYSWRRSWQCN…
Decapod Tyrosine Kinase Receptors
Insulin Tyrosine Kinase Receptors
Carcinus maenas		TGAATGTGAGAGTTGTGGTAAATCCTGTCATGGCCGGCTGGTGAACACTGTAGCTCGTTCCCAAGAGCTCAGGGGCTGTACAATAATCAATGGTTCTCTCATCATAAGCATCAGGTATGGCAAGACAGTCACTAAAGAATTGTTGTCAAATCTTGGTGCAATACAGCGGGTGACTCACTACATCCGCATCTTTAAAACAAGTCCCCTGAAATCCCTCAACTTCCTGCTGCGTTTGAAAGTGATTGAAGGGAGACAGCTGTATAATGACAAGTATGCTCTGTTTGTACATGATAATGCAAATTTAGAGGACATATGGGACTTCAGTAAGAATCGAGAACTCAATATCACCAAGGGCAAGATTTTCTTCCATGGAAATCCTAAGCTGTGTTACAACAATAA…	ECESCGKSCHGRLVNTVARSQELRGCTIINGSLIISIRYGKTVTKELLSNLGAIQRVTHYIRIFKTSPLKSLNFLLRLKVIEGRQLYNDKYALFVHDNANLEDIWDFSKNRELNITKGKIFFHGNPKLCYNNKIEKLLNLTGQEEDISMRYTNGDKVACSIMKHAIILLPMTYKGQVMVSWTPVSTNEDDRKITGYYIYYKETNETNIGHMDGRDACTDGWKREHAEVEDSNGTMKEILTHLKPYSRYAVYVETDTVADADIGARSKISYTITMPYNPSPPLDLRVIKKGATNIYVMWSPPSSPNGIIYDYRVKIIHQPHDEDPCQDFCEGGQNHSGTHEESVKDTSEIMNSSSTASPPGCCPCPEEPVSFEEDNIDFKSRLHSHVYIHHTGKRREKRS…
Eriocheir sinensis		ATGGTGATGAATGGCAGGGAACATCAGTGTACAGGGAAATGTCTTGCCGTGCTACATTGCCCGAGCGTCCTGAGGTGGTGGTGGCTGGTGTTCGTGCTGGGCCTGAGCTGCACCGTGTCGAGAGGCACGGCAAAATATCCACATGATAACACGCATCACCAGCAGCACGACAAGAGACAAAATGAATCGGATGTGTGTGATACAGTAAGAATTGACAGTCTGACAAAGCTGAATGGCTCAAATGGCTCAAAAAATTGTAAAACTGTGGAGGGAAGCATTGAGATATTCAGAATAAAATTTGTCTCCAAAGAAAGTATTGAAGAGTGGAGCTTCCCAGATTTGGTAGAAATTACAGACTTCTTGCTGGTGTACCATGTGGAGGGCCTTACCAGTCTTGCA…	MVMNGREHQCTGKCLAVLHCPSVLRWWWLVFVLGLSCTVSRGTAKYPHDNTHHQQHDKRQNESDVCDTVRIDSLTKLNGSNGSKNCKTVEGSIEIFRIKFVSKESIEEWSFPDLVEITDFLLVYHVEGLTSLAQLFPNLAVIRGMKLLERYSLVIYKTHIEVIGLYNLRAILRGSVKIKNNINLCYIHTVNWAAIVRGPDDNVIMDNSESLCKKCCPTCCAGWKQENCCPHCWNSTKCQQICSSKCSHGCVREADDQCCHEQCLGGCMLPNDPSACHACRNFNLNGTCYEACPENSLEYKDYRCVDARYCESKMFHQFNNKRCVSDCPEGYQKGNKSICVKCKDGCPKKCRSRLVNTVARAQELRGCTVITNSLIISIRNGKTVTKELKANLGKIEHVH…
Scylla olivacea		ATGATGATGACCAGAGAACACCACAGCCAGTGTGTACGAAGAAGCACATCTGCTGCATCACCACGCCGCCTGCTGAGGTGGTGGTGGTGGCTCGTGTTTGTGCTGGTGTGGAGCTGCTGTGTGCCGGGATGTGCTGCACAGGGGAGGTCCAGCTACTTGCAATACAGACCATGGAAGAGTAGTAAGATTTTCAACAAGGCTTACAAAGGGCAAGTGAACTGTTCAGATGAATCATCATTACGTGTGGAGAATAAATCATGGTGTATATCAGAGAATTACTGCAGAGCACACAACTACTCCTATAAGGTGTATTGGATGAAACGGCAGTGCCTTTCCAAATGCCCTCCAAACCACACTGAGAGTAATGGCTATTGCAGTCTCACAGACGTGTGTAAGACA…	MMMTREHHSQCVRRSTSAASPRRLLRWWWWLVFVLVWSCCVPGCAAQGRSSYLQYRPWKSSKIFNKAYKGQVNCSDESSLRVENKSWCISENYCRAHNYSYKVYWMKRQCLSKCPPNHTESNGYCSLTDVCKTVRISNLTNMEVRDNLMNCRIVEGSIEIVLIKSVSEDDWKPWKFPHLVEITDFLLVYQVESLKSLGQLFPNLTVIRGMKLLYHYSLVIYNTHLENIGLYNLRAILRGSVRIQNNINLCYVHTVSWDALMNSSSDNVLTDNIEPLCKNCCPSCSTRQSQEQHCQYCWSSTKSQQICSECDHGCTASGKCCHPQCAGGCLAPGNDHACITCRNFNTGDRCVKTCGNLLEYKGYRCVTKDYCQRKGFFQFNGTQCVTECPGDHNSTGNGT…
Litopenaeus vannamei		ATGGCGATATTTTTTCAGTGGCTCTCAGCAGCGTCAGTGTTGCTGATGGCAAACGCAATGGCATTGGGAGAAGCCAACAACGAAAGCTGTGGCTCTGTGGAAGTAACTGCTAATGCAACACGGCTCCAGGATTTCCGACATTGTACAATTATTGAAGGGCATCTTCGTATCCAACTGACTGGAGACAACAACGAGACTTGGGATGATCTAAGTCTTCCAGAACTAACACAGGTGACAGATTACGTGCTGATTTATCGCGTGTCCCATCTGTCTACCCTTGACACGATTTTGCCTCGCCTGGCCGTTATCAGGGGAAATGTCCTCTTCCATGAGCATGCTCTCGTTGTCTTCGGAAATATCCACTTACGGGAGCTCGGACTGAGTAATTTGACAGCAATT…	MAIFFQWLSAASVLLMANAMALGEANNESCGSVEVTANATRLQDFRHCTIIEGHLRIQLTGDNNETWDDLSLPELTQVTDYVLIYRVSHLSTLDTILPRLAVIRGNVLFHEHALVVFGNIHLRELGLSNLTAILKGSVRIEKNWSLCPGTSDRWKGVTSDQVTNIVQDNYEMCIYDPCEGTGNCTLYTSAIYTNCLNVGGCREGEQCHPECVGGCRLPGNATACVACKHYQHGSACVRTCPAQSPRNVHDLRYKCVTASTCEAMSGIVRMMELPESDISAPVCIHCDGNCSRTCKGETITSRNTGRNLRGCRKVNGSLNISVAGGLNITQQLEENLGEIEEVSGYIRVYGSDTLFSLNFLKNLRHIRGEEKMHGLYALYVLENANLQELWDWRQRSDVL…
Macrobrachium rosenbergii	KP064092.1	ATGATAACAACGAAATCGTCCGTTATGTCTGTTTTAAATGTGAAGGCCAGCTCAACTAGACCTATAGGCAGTGCTGCTGCAGCTAGGCCTAGGTCCAACGGATTTGTTTACCATCATATCCGTCTGTTTCTCCTGAGTGTCACCTCGATGGTCATCATTTCGTGTTCTGTACCTGTTCTCGGTGGTTACAGCACTCCGAAGACGTGCAAGAGCGTGGAAATCACGGGCTTCAGACGCAACGACTCGCTCCCGAGGCACCTTCGGGAGTGCCAGGTCATGGAGGGCCACCTGCGACTCCAGCTCATCGAGGAGGAGGAGGAAGATTTCGAGGACGAGGAGGAGATCATCGAGTTYCTCTCGTTCCCGAACCTGGTCCAGGTGACGGAGTACGTGGTCATC…	MITTKSSVMSVLNVKASSTRPIGSAAAARPRSNGFVYHHIRLFLLSVTSMVIISCSVPVLGGYSTPKTCKSVEITGFRRNDSLPRHLRECQVMEGHLRLQLIEEEEEDFEDEEEIIEXLSFPNLVQVTEYVVIYRISPLRSLERILPQLSVIRGHELFHGYALVVIGNTYLERLGLDNVTDILNGSVRIEKNWILCPGLDNRWENITLKSREAKNVIQNNYIYCIYDPCETDNSCPTEVRPNNKVCSTVGGGCYQGPQCHPECAGGCLRPNDPSACVACRNYMLRNNTCVASCDYDQSYYISENKYLCTENATCRRDPDGAKDGSSGSVCNRCKDNNCVPNSCKGTTITSDDLGRRLRGCEYVDGSLIINIAGGWNVTQQLEENLKNIRNVTGYIRVSG…
Homarus americanus		ATGTCCACTTTATATTGTAGCCATCAACATCCTGTGGTGAGTGTATCAGTACCCTGGTTGTGTACTGGTCATGTAAGTGTCTCATGCAACACAGACCTTATTGTTGTGGCCTTAATAGCAAATTTATACTTCTCTTTCATAGCCTTGATGTTTTGTACTATTGGTTTAGAGAAAGTAACTGTTAATGAGTTTGGTGAAGTGAACAAAAGGATCCCTTGTCCCTGGAAACATTGTATTATGTTTGCACTTACACATGATGAACTTGAAATTAATCATCGTTTGTCCCTAAACCAAGTTGAGCCTTCTTGCCTTACTCGAGAGATGATTAATAAATCTCTCTCTCTCATATTTAGTCATAATATGACTTGCCCAATCATATCCAGGATCCATACTTTGTTA…	MSTLYCSHQHPVVSVSVPWLCTGHVSVSCNTDLIVVALIANLYFSFIALMFCTIGLEKVTVNEFGEVNKRIPCPWKHCIMFALTHDELEINHRLSLNQVEPSCLTREMINKSLSLIFSHNMTCPIISRIHTLLPLTSLSTDIPDMSSSLTLTTNILNVPASLTFTISTSAVPSMFHSVGNTSNTHIMFIPYPCFTHTIQTLAFPHPLLPSIPFILKPSTPSTHNPGYNKCSTSRFTSKMNYKPRNLHRISTSFCITENASCYVPHTLCLPLWWWVLFLMLWTSFGARMCFADKDKSSYRNLVSLNQLPHLESRRQPREPSVHSMSGRVCTSLRVMNSVDNLRKLTNCSVIEGSLQIVLIEEAPQNKEEEWKKWSFPELVQITDFLLVFSVSGLRSLGQL…
Procambarus clarkii		CTGGTCAACAATTAAATCAAATTCAAAATTTGAATGTGTAGGATTATTTTGACAAGATAATAAACAGTTCATACTGGAAAACATTCCAATACAGTATCACTGGACTCCACGTTAGCGGAGGAAATTGTGGTGCAAGGCAAACCATGTTTGTTTATATGTACTATCATGTTGCTAGGTGTTGGGGTTGGCAGGGTTACTGTTATGTTGTCTTCTTTACCTTTGTATCTTGCAACCTCACCTTTCCTGTTTTCTAACAAATTTGGAAAAATAGAACTACTTTTCATAGTTGTAGAAATTATGTTACTAGATTCTGTGCTGTTTACATCCGTAGATATCACACTATTGAGGGCTGATGAGGTTGCATGTTGTCCCTGGATGTTAGTGCCTATGGCATTTGTG…	MSYRMHFDQGGEESRVLTRLLAVDMEKKNDGEIRRPVECSRALHTEKFQDAALIAYINLFIEGKCHINNAQCPVGIFGTKAKDQNTHNIVSVLAQVSTMGPLHIPSNMRNICIFLIPLTNQILAVIQTYIFFSLLLPLISTAAFNFLVFIVSLLTQSSLPFYISCLHLHNQDYWDKIPLPCLLSSYSIGLPITFLITIAWVKLLISLIIFRIYASAVVENVCTFVSTNSYDVKIKFSISWHFCRMYTIVGYFYLDQNRPACLEKVVTKPVCVIFNHSMIFLIHSTGIHNLFKTPTLSDRHVIVFTVTSFGPSYGTFITRVIDILGSQTFVSCTCPFLDITILPSSPMSIFPLIICFMRSPVMSISLCFAFSIPFLDSNNIPFSLAPTILSPAATVIQLN…
Venus Kinase Receptor 1
Carcinus maenas		ATCTGAGGAGCAGGAGCAGGAGCAGGAGCAGGAGGAGGAACGAGAAGAAGAGGAAGAACAGTAACGCCTAGAAGAGGAGGAGGAGGTTGGGGTGTACATCTTTCCTTCTTCCTCTCCCTCCTGACGATGGCGCTGGTGGTGGAGGCGGTGACAACGGAGCCTCAAAGAATCAAGCCTTTCCTGGAATACTCACCCTATCCTTCACCGCCTTCTACAGTAGCGAAGTGCTTAGGAGCGGAACATGTGAACCCAGATATCAAACCTCAGCACTTGTACGTAAACGAGCGGGAACAGGCGCTGACTATGCTGACCTCCCAACACGTGCCTCACCAGCTCATGACTCGCATCGTGGCAATCTTTCTTAAGGAGTGGCTGGGTTATGTCAACTTAAGTATCATC…	MALVVEAVTTEPQRIKPFLEYSPYPSPPSTVAKCLGAEHVNPDIKPQHLYVNEREQALTMLTSQHVPHQLMTRIVAIFLKEWLGYVNLSIITVPESFDPWTVVEEMKPKKSNSNISKSSIEVQIPQAMVNLKVWVPPGYNLEPITTEFDTSSYLGSGGRFGWFLPASLLDSNDFILEHWRSFITKNSPALKIFHRTPEELKTLSHKVRDPVTQEFYCPGDLAEESLECSGGIFSPPWCQASNAVCAVLFTSTAEPDIAEFLHKQILTMGAFVRVAYIGPHLDHNFLKANLKLPGQPITRSILVFHWWPSVLLEPFNFTSVSFPPCIDSSQQASSSTNSFFQCKYEMHPFHKFVWRKLERYAKFAYEALHMVQISNIQFNEVLNIYNRWNPQGPDTLDKV…
Eriocheir sinensis		ATGATGACATCCCACCACGTTCCGCACCAACTTATGACGCGCATCGTGGCCATCTTCCTCAAGGAGTGGCTGGGATACGTTAACCTCACCATCATCACGGTCCCGGAGAGCTTCGACCCCGGCGCCGTGGTGGAGAACATGATGCCGAAGAAGGAGGAATGGAATGTTAGCAAGACAAGCATAGAGGTTCAGATCCCACAAGCCATGGTCAACCTGAAGGTGTGGGTGCCCCCTGGATACAACCTGGAGCCTCTCACCACGGAATTTGACACCAGCAGCTACCTTGGCACGGGGGGTCGGTTTGGGTGGTTCCTGCCTGCCAAGCTGCTGGACTACAACGACTTCATCCTGGAACACTGGCGCTCCTTCATCACCAAGGACTCACTCACCCTCAAGATA…	MMTSHHVPHQLMTRIVAIFLKEWLGYVNLTIITVPESFDPGAVVENMMPKKEEWNVSKTSIEVQIPQAMVNLKVWVPPGYNLEPLTTEFDTSSYLGTGGRFGWFLPAKLLDYNDFILEHWRSFITKDSLTLKIFHRTPQELQTLSNKVRDPGTDEFYCPSDLKPELQCQGGIFSPPWCQSSSAVCAVLFTSRAELEIATFLHQQILTMKAFVRVAYIGPHLDHNFLRANMMFPKYQGILRSVLVFHWWPSVLLQPFNFTSVSFQPCIDSSQFADAAAAFQCKYEMHPFHKFVWKKLVRYAKFAYEALHMVQINNIQFSEILNIYNTMEDHGPNTLDKVACTWMKRNKDHWRHWHSGHILHELRLVGLFPMNSTETERFKFVAPGNVPAYFMAVDAINAN…
Scylla olivacea		ATGAAGGGCTTTCTGGAGTACCCTTACCCCGCTCCGCCCTCCACTGTAGCCCCTTGTCTGGGCCCTGAGCACATCAACCGCGATATTAAACCCCAACATCTCTACGTGAATGAACGAGAACAGGCCCTCACAATGCTGACCTCCCCGCACGTGCCGCACCAGCTGATGACTCGTATCGTGGCTATCTTCCTGAAGGAGTGGCTGGGCTATGTAAACCTGAGCATCATTACCCAGCCCGAGACTTTTGATCCCTGGAAGGTTGTGGAGCAGATGAAGCCCGACAGAACACATCTGGCTATGAGCAAGTCAAGCATGGAGGTGCAGATACCCGAAGCCATGGTGAACCTCAAGGTGTGGGTGCCGCCGGGTTACAACCTGGAGCCCATCACTACAGAGTTC…	MKGFLEYPYPAPPSTVAPCLGPEHINRDIKPQHLYVNEREQALTMLTSPHVPHQLMTRIVAIFLKEWLGYVNLSIITQPETFDPWKVVEQMKPDRTHLAMSKSSMEVQIPEAMVNLKVWVPPGYNLEPITTEFDTSSYLGSGGRFGWFLPASLLDSNTFILEHWRSFITKDSPALRIFHRTPEELKTLSHKVRDPVSQEYYCPDDLEEEVQCNGGIFSPPWCQASNAICAVLFTSKADSEIASFLHTQILTMRAYVRVAYIGPHLDHSFLEANLRLPGQGINRSVLVFHWWPSVLLQPFNFTSVSFPPCIDSSQVSGSPSTFFQCKYEMHPFHKFVWKKLERYAKFAYEALHMVQVSNLQFSEVLDIYNTWGDIRGPDTLDQVACSWMKKNKVHWEHWH…
Litopenaeus vannamei		ATGGGCGAGCGACTCAGTCGGTGGGCCTCGGTGCGACCCCCGCTCCTCCTGCCCTCCCGCACCCGCACCCGGACCGCGCGCGCCTCTCCCCACACGCCGTGGCACTGGCACTCCCTGCTCCTGGTGCCGGCCCTCCTGCTGATCCTGCTGGCGGGTCAGGCGATGCCGGTCACCTCGGAGCCACAGCATGGACTGGGGCGGGCGAGGTCCTTGAGCATCGGCGACAGCGGCGGCGGCAGAAGTGGGGCGTACCCAGCCATCGAGGTGCCCACCTGTCTTCGGAGTAACACCACGATTAAGCCCCGCCGCGTGTACGTCAGCGGGAAGGAAGAGGTGCTGACAATGCTGACGTCGAGCCAGGTCCCCCAGAAGCTGATGACCCGAATGGTGGCGATCTTC…	MGERLSRWASVRPPLLLPSRTRTRTARASPHTPWHWHSLLLVPALLLILLAGQAMPVTSEPQHGLGRARSLSIGDSGGGRSGAYPAIEVPTCLRSNTTIKPRRVYVSGKEEVLTMLTSSQVPQKLMTRMVAIFLKECLGYVNLTITTVPNTFDPDRVIDEMRASKPSNANRSDVKVPNAMVNLEVWIPPGYNLDPLNADFETSSFLGSGGRFGWFLPGRLISDQDFIVEHWRAFTDPNSRALYLFSRTPEELIHLSSKMRNPETGKFYCLENYGCEKGMYTPSWCSKSGQECAVLFASYADFNIAKFLREQIETMKAYVRVAWIGPNLNHKFISNNTYYPGPHGMRSILIFHWWPSVLLEPFDFQSVAFSPCIDSSVRIDGKSPYQCKYEMHRFHKFVW…
Macrobrachium rosenbergii		ATGAGACGTGACAGCGGGTGTAGGGATTGCGGGAAGCCGCCACTACCACGGCTGCCCTCTAGAGGCGGTCCCTTCCTCACCCTGCTGACGATCGCCGCCCTAGGCCTGATCCTCCTGTTCAACTGTGCCGCTGCGGCCGTCGGGGGCGGCAGCGGTGGAGGAGCAGCATCAGCAGCGGCGATGGAACGACATTTGGGACTGTTGGACCACCCGACGTCTGTCATGCCCTCGCCGCCGACTACCACGACGGTTCCCACTTGCCTTCACAAGGAGGACCTCAAGAAGTTAGGAAGGGGAAATGAAGTGAAGACCAGACGCCTCTACGTGAACGAGAAGGAAGAAGTCCTGACGATGCTGTCGTCGAGCAGAGTTCCCCAGCAGCTCATGACGCGGATAGTG…	MRRDSGCRDCGKPPLPRLPSRGGPFLTLLTIAALGLILLFNCAAAAVGGGSGGGAASAAAMERHLGLLDHPTSVMPSPPTTTTVPTCLHKEDLKKLGRGNEVKTRRLYVNEKEEVLTMLSSSRVPQQLMTRIVAIFLKDWLGYVNLTITTVPNTFHPSTVVDAMTAPEGHNANTNSASEQVVIPKAMANLEVWIPPGYNLDPLTSDFETSSYLGSGGRFGWFMPETIHLDTSILDHWRAFVTPDSPVLHLFSRTAEELSAMSDMMKNTLTGDYYCREEYGCKDGMYTPKKCENAVCAVLFASYADMNITDFLRRQLRTMDAYVKVVWLGPNLNHDFIRKNTNLKRPNRSVLIFHWWPSVLLQPFNFSSVGFAPCIDSSYKSDGQWPYQCKYEMHRFHKF…
Homarus americanus		ATGAACGAACACAGCGGCAGGTGGTTGGCTGGGGTGGCGGGCCGCCCTTGCCAGCCCTGCCGCACCTTCCTGCTCCTGCTGGCGCTGCTGCTGCTAGTGAGGGCTACAGCAGGTGTCACCTCGGAGCCTCAGCACGCCAGGAGTCAGGTCACGTCCCTCCAAACACACCGGGTCGTGTCCTCCTCCACAGTGCCAAGCTGCTTCGACAATACAGAATTTCATCGTGAGGTCAAGCCGCAACGCCTCTATGTTGACGAGAAGGAACAGCCACTGACAATGTTGACCTCGAGCCGCGTCCCCCAACAGTTGATGACCCGTATGGTGGCGATCTTCCTGAAGGAGTTGCTTGGCTACGTCAACCTCACCATCACCACCGTACCCGACACCTTTGATCCAGGC…	MNEHSGRWLAGVAGRPCQPCRTFLLLLALLLLVRATAGVTSEPQHARSQVTSLQTHRVVSSSTVPSCFDNTEFHREVKPQRLYVDEKEQPLTMLTSSRVPQQLMTRMVAIFLKELLGYVNLTITTVPDTFDPGRVINEMKPDKQDSSSSGPLPYVNWGASPFIYEFSVVNGTLVVFANRSSMEVRIPKAMVSLEVWIPPGYNVESLTTDFETSSYLGSGGRFGWFMPKRLLRPDFIVEHWRSFTSPNSPTLKLFSRTQDELNTLSFKMRDPTTGEFYCPESLGCEDGLYVPSRCSAHQPCAVLFASYADYNVTKFLRGQIEAMKAYVIVSWIGPNLNHKFIKNNSDLSGLEGEEERSILIFHWWPSVLLQPFDFISVSFPPCIDRTIKADGDSPYQCKY…
Procambarus clarkii		ATGGTGAATCTCAAGGTGTGGGTTCCTCCTGGTTATAACCTGGAACCTATTACTACTGAATTTGACACCAGCAGTTACTTGGGTTCTGGAGGAAGGTTTGGGTGGTTCCTGCCGGCCTCTCTCCTGGACAGTAACGACTTCATCCTGGAACATTGGCGCTCCTTCATCACCAAGAACTCTCCGGCTCTCAAGATCTTCCATAGGACCCCTGAAGAACTCAAGACGCTGAGTCATAAGGTTCGTGATCCAGTAACCCAAGAGTTCTACTGTCCGGGTGACCTTGCGGAGGAGTCATTGGAGTGCAGCGGTGGCATCTTCAGTCCCCCGTGGTGCCAGGCCAGTAATGCAGTGTGTGCCGTGCTCTTCACTTCCACAGCAGAACCTGACATCGCCGAGTTC…	MVNLKVWVPPGYNLEPITTEFDTSSYLGSGGRFGWFLPASLLDSNDFILEHWRSFITKNSPALKIFHRTPEELKTLSHKVRDPVTQEFYCPGDLAEESLECSGGIFSPPWCQASNAVCAVLFTSTAEPDIAEFLHKQILTMGAFVRVAYIGPHLDHNFLKANLKLPGQPITRSILVFHWWPSVLLEPFNFTSVSFPPCIDSSQQASSSTNSFFQCKYEMHPFHKFVWRKLERYAKFAYEALHMVQISNIQFNEVLNIYNRWNPQGPDTLDKVACFWMKKNKVHWQHWHSGRILHELRLVGLFPLNSNETDRFKFVAPGSVPAYFMAVEAVNHNTSILKDYDIRSIVLNGACNSAIVMRKFIEILQLSSSQGFYNNMIGFVGPACSDTIEPIAGVSKYFN…
Venus Kinase Receptor 2
Carcinus maenas		ATGAAGGGGGACACGCGGGGGCCCCCTTCTCCCACCCCCTACAGGACGCTCCCCTTCCTGCCCCTGCTGCTTGGGGAACGTTCTCTGCTGCCCCCCGCCCTGCTGCTGCTGCTGGTAGTGATTTGCAGCTGTTGTCTTCACCCGGCGAGAGCTGAGCACTGTATGAGACTGATGAAGAATGGAAAGTCGTTACCACCACAGCGTTACTTGTATCACCCCTGGAGACAGCAAGAGTTACCCATCAAGCTGGACACATCAGAACGACTATCCCATCAGCTGGCTACTGCCCTCACCAAGATCCTTCTGCAGGAGGGATTGGGTTACCAGAACGTCACCATCACCCAGTACAACAACACCTTCAACCACAACTGGGTCCTGAGTCGCCTCAAGTCGTCCTCA…	MKGDTRGPPSPTPYRTLPFLPLLLGERSLLPPALLLLLVVICSCCLHPARAEHCMRLMKNGKSLPPQRYLYHPWRQQELPIKLDTSERLSHQLATALTKILLQEGLGYQNVTITQYNNTFNHNWVLSRLKSSSKNELPEAMLNMEVWIPPTVNDLNITAESDGGKHASGGRFGWFVSKNSSTRPGIITDHWRSFQRPEVAEIFALDPEEELDLRQKYTIDTTHDMKRYWCEEEYCNEGIFTPPLCAGRRCATLFIGNQSDYNEFLKEQIEKERLLVQVAWVGPNLTPQFLCFFRGDKPIMFFDWWPNSLSNLDNFMPISFPSCYSSYSVDPYLCNYELHALKKYMWGNLRKSAKPVVEAVRRFFLSEQHYRELIGNFTARTQNCSSNTTAIQLHNQSQL…
Eriocheir sinensis		ATGTCGGGGGTGGCGCGGGGCCCCCCTCCTCCAAGCCCAGCCAGCACGCCCCCCCTGCTGCCCCCCCTGCCGCTGAGGTGCCGCTCCCTGCTGTCCTCGGCCCTCCTGCTGCTTGCCCTCCTTGTGCTCGGCTGTTGTGTCCACCCGGCGGAGGCAGAGCAATGCATGAGACTCACGAAATTTGGCAAGTCATTGCCGCCACAACGCTACCTCTACATCGACTCGTGGGAGCAGCAGGAACTCCCTATCAAGCTGGACACCTCCACACGACTCTCCCACCAGCTCGCCACCGCCCTCACCAAGATCCTGTTACAAGAAGGCCTTGGCTACCAGAACGTCACCATCACGCAATACAACAACTCCTTCAACCACAGCCAGATCCTCGAACGGCTCAAGACA…	MSGVARGPPPPSPASTPPLLPPLPLRCRSLLSSALLLLALLVLGCCVHPAEAEQCMRLTKFGKSLPPQRYLYIDSWEQQELPIKLDTSTRLSHQLATALTKILLQEGLGYQNVTITQYNNSFNHSQILERLKTTTKHGIPEAMFNMEVWIPPTANDLYISAESDCGKHASGGRFGWFVSKNSSFGHPGIITDHWRSFQRDQVAEIFALTEEEEYELRTNYTVDTTLSTPNNTRYWCEKNYCREGIFTPPLCAGRKCATLFIGNHSDFNEFLKKQVEMESLLVRLAWVGPNLSPQFLCFFRGEKPIMFFDWWPNSLSNLDNFMPVSFPSCYSAYSTSPYLCNYELHALKKYMWVSLLKSAKPAVEAVRRFFLSERNYRELIGNFTQRNQNCANNTTTLQP…
Scylla olivacea		ATGAAGGGGGACACGCGGGGGCCCCCTCCTGCCCCTCATAGGACACCCCCCTTCCTGCCTCAGCTTGTGGGGGGACGCTCTCTGCTGGCCCCCGTCCTCCTGCTGTTGCTGCTCGTGGTGTACAGCTGCTGCCTCCTCCCTGCACGGGCTGACCACTGCATGGGGCTGGCCAAGAATGGAAAGTCCTTACCACCACGCCGCTACCTGTACCATCCCTGGAGGCAGCAGGAGCTCCCTATCAAGCTGGACACCTCCGAGCGCCTCTCCCACCAGCTGGCCACCGCCCTCACCAAGATCCTTCTGCAGGAGGGCCTGGGCTACCAGAACGTCACCATCACACAGTACCCCAGCACCTTCGATCACAACCGGGTGCTGGGCCGCCTCAAGTCTCACTCTCAA…	MKGDTRGPPPAPHRTPPFLPQLVGGRSLLAPVLLLLLLVVYSCCLLPARADHCMGLAKNGKSLPPRRYLYHPWRQQELPIKLDTSERLSHQLATALTKILLQEGLGYQNVTITQYPSTFDHNRVLGRLKSHSQNEIPEVMLNMEVWIPPTVSDLNITAESDGGKHASGGRFGWFVSKNSSTQPGIITDHWRSFQQDEVAEIFSLLPQEEYDLRHNYTVDTIHSTPSQKRYWCEEEYCNEGVFTPPLCAGRKCATLLIGNHSDYNEFLKEQVEKERLLVQLAWVGPNLTPQFLCFFRGEKPIMFFDWWPNSLSNLDDFMPISFPSCYSSYSVNPYLCNYELHALKKYMWRKLRKSAKPVVEAVRRFLLSEQHYRELIGNFTARTQNCSSNTTALQVHNQS…
Litopenaeus vannamei		ATGACCGAGCGGCTCACCATGGTGGAGGACCCCGAGGCATGGGCGCCCAAGCAGCGGGCGGGGGTCGACGTGCCTCGTCGGACGGCGAGGGGCGCGGCCCGCGCTTCCGCCTCTCGCGATCGCAGGGCATCCGGCAGTGCCTTCATCTCGTGGCTGACGGTGCTGCTTGTGTGGCTCTGTTGGTGCCGGAGCGCGGAGGCGTCGCGCTGCGTGAAGTTCTCAAAGAATAATATGACAGAGCCTCCACCCAAGTATGTATATGACAAGTCCGAGCAGCTCCAAGTGCCCCTTACACTTGACACTTCACAGAGGCTTTCGCATCAGCTGACAACTGCAGTTGTCAAGATTTTGCTCGAGGAAGGGCTTGGCTACCAAAACGTAACTATCATAAAGTACGAA…	MTERLTMVEDPEAWAPKQRAGVDVPRRTARGAARASASRDRRASGSAFISWLTVLLVWLCWCRSAEASRCVKFSKNNMTEPPPKYVYDKSEQLQVPLTLDTSQRLSHQLTTAVVKILLEEGLGYQNVTIIKYEEDSFNSEIALSRLKSPPKQKSKPPKAMINLEVWLPPRFLEEDNIVKMDCGSHASGSRFGWYISNNSYTQTDQIMDHWRSFQRVDVVRIFELTQEEDATLQRDYTKSGDKYFCQHLNCTDGIFTPPICREGPCATLLVGDYNDFSAFLVDQVMDQHLRVRVAWIGPNLNHQFLCTFRNPKPLMFFDWWPNQLSNLEEFMPVSFPPCSSYKGMNSSYLCNYELHSLKKMIWSNLPETAKVAVELVKRFYLSEEDYRELLSLYTNMTST…
Macrobrachium rosenbergii		ATGGCGGTGGGTAGTGGAGAGTGGGCGGCCTTCCCTAATCCTCCCAGCACACTGAGGTTCTCCTCTCCCTCCTGTAACGCACCCGGTTCATCATCTTCATCGCCTTCGTCACCGCCGCCGTCATCATCATCGTCATCGTCTTCTTGGTGGTCGTCACCTCATCAGCCCAATGGGAGAAGGAGGGTCGCGGGACGACCCGTGGCCACAGGCAGGCTGCTGGTGTTGCCCTGGGTGGCCCTCTTGCTCTTCTGGTCCAGCACTTGTCTGCAGCAGGCGGAGTGCCGCAAGTGCATCATGCTCTCGAGCAGAAACCTCACGGATCCACCTGCGAAATACGTTTACGACAAGGCACTACAGAGGCAGCTTGCGTTGACGTTAGATTCTTCTCAAAGACTCTCC…	MAVGSGEWAAFPNPPSTLRFSSPSCNAPGSSSSSPSSPPPSSSSSSSSWWSSPHQPNGRRRVAGRPVATGRLLVLPWVALLLFWSSTCLQQAECRKCIMLSSRNLTDPPAKYVYDKALQRQLALTLDSSQRLSHRISTAVVKILLEEGLGYQNVTINNYVEETFDYKEALNRLRVLLMNGNRTYSNVPTAMINVEVWLPPSSMGEDIAAKVDCGSHASGSRFGWYVTNSSHIGAPEVITDHWRSFKMPHVTEIFSLTEGEEKDLREKYTRDRDGQYYCDKSYCSEGIFTPELCEGDDRCAMLFVGNYNFYSEFLVDQVTVEKMYVRIAWIGPNFNPEFFCHFRNNRPSVFFDWYPNSLSNMNEYMPVSFPPCNSYQGNDDSYFCNYELHSMKKLIWDKL…
Homarus americanus		ATGGCGGTGGTGGCTACTGAAACAGGGGGGCCATCCATCCCTCAGGCCCCCCGCCAAAAACCACACACCTACCCTGTCACCACCCACGCCGTCGCCACCTCCAGCCCCCGCCACTGCTTCGCCCTCACCACAGGCCGCCTGCTGTGGTGGGCCTCCCTATTGTTGCTGTGGTTCTGCTGCCTTCACCACGTCCATTCACAGAAGTGTATCAAGTTGGCAGAAAGGAACCTTATCTTACCTCCACCCAGATATGTGTACGACAAGCGGGAACAGCGTCAACTGGCCATTACGCTGGACACTTCCCAGAGGATCTCCCACCAGCTCACCACCGCTGTTGTCAAGATATTGCTGGAGGAAGGCCTTGGCTATCAGAACGTAACCATATCCCACTACGAGGAA…	MAVVATETGGPSIPQAPRQKPHTYPVTTHAVATSSPRHCFALTTGRLLWWASLLLLWFCCLHHVHSQKCIKLAERNLILPPPRYVYDKREQRQLAITLDTSQRISHQLTTAVVKILLEEGLGYQNVTISHYEEDSFNLTKALERLNATGRNGNTPTAMINLEVWQPPSSREEDRIARSDCGSHSSGSRFGWYVSNNSYTQTNVITDHWRSFQQEAVTKLFELTPDEEERLKELTKSPTGYYCDASFCTEGIYTPPRCEDGRHCATLFVGSFNTYTHFLKKQVDEEQLLVRIAWIGPNLDPHFLCTFRESKPIVFFDWWPNLMSSLKNFMPVSFPSCLSFLGDDSYLCNYELHTLKKFIWADLSTSATVAVESIRRFYLRQEDYQELLSMYEDRIGTCSN…
Procambarus clarkii		ATGAAGGGGGACACGCGGGGGCCCCCTTCTCCCACCCCCTACAGGACGCTCCCCTTCCTGCCCCTGCTGCTTGGGGAACGTTCTCTGCTGCCCCCCGCCCTGCTGCTGCTGCTGGTAGTGATTTGCAGCTGTTGTCTTCACCCGGCGAGAGCTGAGCACTGTATGAGACTGATGAAGAATGGAAAGTCGTTACCACCACAGCGTTACTTGTATCACCCCTGGAGACAGCAAGAGTTACCCATCAAGCTGGACACATCAGAACGACTATCCCATCAGCTGGCTACTGCCCTCACCAAGATCCTTCTGCAGGAGGGATTGGGTTACCAGAACGTCACCATCACCCAGTACAACAACACCTTCAACCACAACTGGGTCCTGAGTCGCCTCAAGTCGTCCTCA…	MKGDTRGPPSPTPYRTLPFLPLLLGERSLLPPALLLLLVVICSCCLHPARAEHCMRLMKNGKSLPPQRYLYHPWRQQELPIKLDTSERLSHQLATALTKILLQEGLGYQNVTITQYNNTFNHNWVLSRLKSSSKNELPEAMLNMEVWIPPTVNDLNITAESDGGKHASGGRFGWFVSKNSSTRPGIITDHWRSFQRPEVAEIFALDPEEELDLRQKYTIDTTHDMKRYWCEEEYCNEGIFTPPLCAGRRCATLFIGNQSDYNEFLKEQIEKERLLVQVAWVGPNLTPQFLCFFRGDKPIMFFDWWPNSLSNLDNFMPISFPSCYSSYSVDPYLCNYELHALKKYMWGNLRKSAKPVVEAVRRFFLSEQHYRELIGNFTARTQNCSSNTTAIQLHNQSQL…
Arthropod Venus Kinase Receptors
Zootermopsis	KDR10688.1		MHLYHLLAGIVFVTRAQSRCLTDIPEVNPKRYFHYEGHVLDLRLEVSGRITHRLATEIFKLFLQEVLGYPFVTTVEEDDQFNTTRTVQRLSGPLTNLAVPSSVVNLEVWISPDTNLIEFTDAYQVKDCGMVAPAGRFGWFVPSTLAHLVPGMDHWRIFADQSTACLFSMSDKDLSYVQAFTRLNATNSRFYCEESFCVTGLFTPAYCNTSCAVLLAGHPDETSFVVQHILEMKLFVKVVWVGPNLKWLTDALMAHYMNEKANRSLVLLSRVPSTVTMWGSSKFVSVVFPPCETLQSSHIVGCKYELQRLVKLVWSELEIGAKPAYEAVHKMSFSRDNYYDLLARYNQQPGAVDKIACEWLVHNKESWLPWIPTSDEKNVLYIGGIFPISGSSYIAKGIV…
Locusta			MTLINDFSFKMMLLRLSLLLVMLPYMEANWCLTHRKEVSPKRFMYYQGQTSDIRLEVSDRITHQLSSHIFKIFLEEVLGYPYVSIVKGKEYSSETEILGRLSVPLNGSGPAQRLPTSMINVEVWLPAQYNAANYSEYYGVKDCGLIAPPGRYGWFIPSKVSSVTSGMDHWKFFTNPKEVDIFDVTDKDMDFIRKHMKDKSANSYYCRSEFCVNGMYSPDWCSHSAKNNTGNCALLLAGYPGQTAFVVDHIRELNLYVRVAWLGPNLKNVTETLTNSYVKSGVKKSLVILSWTPSLVTAADDEFMLVTFPECNLFSNRTEIGCKYELHRLAKLAWSKIKDGATPAYQALVKMTFSREDYQNLLKIYKKSINKHNVSSIACDWMHQNQKVWESWIPRLEDK…
Strigamia VKR			MNLRAKLAWGSILFLSWFIFLVTAKCLAGKPETHRKRYLSFDGHTLEIRIEISRRISHQLSSHVLKIVLEEVIGYPNVTLIRKDDYMSAPVVLNRISGCQNRSNCIKATSPPETMVNLEVWTGPGFNMEEWLTSGLVEDCGPLGPIGRFGWYIPKYMTNNDWRRCDGVENWKAFQDESVTRLFDLTDDFEAIQRLTLVDDKPGEYYCKDKRCTNGMYLPQICHATNTSCAILLSNYPDITLDTIRNQIELLKLRVKVAWIGPRLADYVRDRFTQLKPVLFFNWKPSPITASGNYTHVAFPMCEDLPISFPFPTNCGFEINQLEKIVWSELSRSAPEALHVIRAMIFSYNQYMELLNNYMNRNPKKDIYDVACDWVRYNESIWSKWIPNDLSTKPIIYIG…
Limulus	XP_013782842.1		MPINPILWILTSVVTVSFITVPSSGKCRQQSEANPKRHFYVNERAVNITIEISNRVSHRLISNILSLLLKEVVGYADVLLIREDDNINSTVTLQRISGCNEPRNCASRPADYVPNNMVNLEMWLGPGFNLEDWINTGYVEDAGPLGPIGRSGWYIPEEYVHHKWKQEGIVVDHWRSFQDPDIAVLFDLSKNTDLPSWTFDTHTGKNFCDDDLCVDGIYFPNSCNDRDTRCATLLADYPATTFMLLKEQIERLHLLVRVAWVGPHLDQLVTTRTENHKPTLFFNWKPNTLTSVDNYTDVAFPHCEDKPFVSHPSLPCEFEINQLEKVTWSVFKKNAHDAYHVVQSMFFSQTQLTGMLEKYEQALQDGWSMQKIACSWLLQNEHIWNKWIPDDLSHRIPLY…
Stegodyphus	KFM78704.1		MKILIWFLISSLLICCSVSDKCLQQDADIKRHFYVNERDLPIKIEMSSRISHQIVSNIMRILLNEVLGYPDVQLLKQDSATVGDNATRTLQKMSSCEKPIASECKTVDVDGPEVMINLEVWLPPGFNLEEWIATGEVDDCGPLGPVGRSGWYVGEYTVNSLWQANHTIIDHWKAFTMPEVVEHFDLFKDGSMKIYTKEKCTFEECGDDDIYRPEACQKSGVQCATLLADYPASNFELLKYTIKRFELLVNVAWVGNNLESIIEKRTVANKSSLFFHKRPMFLSSHENFIHISFPKCEDIDTICEFEVNRLQKIVWSKIKPNALYAYHVLKAMYFSQSEYLKLLELYSLKKLRGLGVKEVACDWIRENMLVWLKWTPTDFKSKSKLFIGGIFPMNGIFWK…
Ixodes_ricinus	GANP01015962.1		MRSSSWSLCILVALLSELGPPVNGYGSSTKRCFQPGKNYPKPAPRIMYIKGQARTIVVETTRRPTHRLISHIFKILVTELLGYQNVTLRLTNNSNVTDALRRITSCASPSPHNCSDNDDPQTMVNLELWLGPGYSLEPWLATGRIIDCGPLGPIGRSGWFVPLSTVERFWEKHGMVLDHWRSFRSPNVTVLMNRLNDKLLHEYTRTPDKTGFLCNASLCVNGIYEPPICRKHKGKSPCATLIADYPESTYYMLTSEIESLKLRVNVAWVGKRLEEYVTTALARNESVVFYNWKPNTLTTSSNVVHIAFPQCEDRALQDFQDNPDNAKCEFEVNHMEKVVWSKLKDSVPDVYDIAQKISFKQDQYEQMLDLYKRESTRDRDYSDIACTFLTQNEHLLHEF…
Need work :
